# Supplementary material for: Machine Learning-Guided Multi-Cohort Transcriptomic Profiling Identifies SPON1 and ALDH1A2 as Diagnostic and Prognostic Biomarkers Linked to the Immune Microenvironment in High-Grade Serous Carcinoma
Source: Int J Mol Sci. 2026 Jul 14;27(14):6263. doi: 10.3390/ijms27146263 (PMC13412053; doi:10.3390/ijms27146263)
Supplement: Supplementary file 1 [file ijms-27-06263-s001.zip]

Archive with 5 entries (5 files):
- Figure S1 & S2.pptx
- Table S1.xlsx
- Table S2.xlsx
- Table S3.xlsx
- Table S4.xlsx
