# Supplementary material for: Machine Learning-Guided Multi-Cohort Transcriptomic Profiling Identifies SPON1 and ALDH1A2 as Diagnostic and Prognostic Biomarkers Linked to the Immune Microenvironment in High-Grade Serous Carcinoma
Source: Int J Mol Sci. 2026 Jul 14;27(14):6263. doi: 10.3390/ijms27146263 (PMC13412053; doi:10.3390/ijms27146263)
Supplement: Supplementary file 1 [file ijms-27-06263-s001.zip › Table S1.xlsx]

## Sheet: GSE14407_limma_all
logFC	AveExpr	t	P.Value	adj.P.Val	B	gene	DEG_flag
-4.86404	11.3855	-15.8236	1.82479e-15	3.89685e-11	24.3244	NELL2	TRUE
-8.002	10.1417	-15.3231	4.09119e-15	4.36836e-11	23.6272	ALDH1A2	TRUE
-4.08619	12.811	-13.1953	1.62391e-13	1.15595e-09	20.3731	TXNIP	TRUE
-4.906	9.72579	-11.7461	2.58279e-12	1.37889e-08	17.8569	AOX1	TRUE
-4.2939	10.0875	-11.6124	3.37313e-12	1.44066e-08	17.6113	AQP9	TRUE
-6.65454	7.47415	-11.4971	4.25416e-12	1.51413e-08	17.3974	PEX5L	TRUE
-7.32417	10.5201	-11.2812	6.5939e-12	2.01161e-08	16.9927	ITLN1	TRUE
-4.96721	11.7372	-10.7009	2.2025e-11	5.67354e-08	15.8729	EFEMP1	TRUE
5.85631	8.36706	10.6621	2.39109e-11	5.67354e-08	15.7963	SSPN-AS1	TRUE
-5.88107	9.49196	-10.4781	3.5378e-11	7.07269e-08	15.4307	REEP1	TRUE
-3.63476	11.3521	-10.4644	3.64316e-11	7.07269e-08	15.4033	DPYD	TRUE
-4.59918	9.63266	-10.3181	4.99141e-11	8.88264e-08	15.1087	SLC4A4	TRUE
5.11918	8.13416	10.2164	6.2226e-11	1.02218e-07	14.9022	SPON1	TRUE
3.90445	8.80767	10.0916	8.17053e-11	1.23424e-07	14.6467	CENPF	TRUE
-3.18563	13.0408	-10.0645	8.66945e-11	1.23424e-07	14.591	TMT1A	TRUE
-4.71222	10.1872	-9.89126	1.27021e-10	1.69533e-07	14.232	PWWP3B	TRUE
-3.1864	10.8059	-9.66813	2.08911e-10	2.51534e-07	13.7633	MTUS1	TRUE
-3.74992	10.1144	-9.66156	2.12016e-10	2.51534e-07	13.7493	RERG	TRUE
-4.26894	11.7609	-9.58114	2.54076e-10	2.7771e-07	13.5786	FAM153B	TRUE
-5.93037	8.62954	-9.55302	2.70728e-10	2.7771e-07	13.5186	WNT2B	TRUE
5.00959	11.5722	9.54917	2.73093e-10	2.7771e-07	13.5104	MUC1	TRUE
3.42287	9.43084	9.51233	2.96829e-10	2.88127e-07	13.4317	OVOS2P	TRUE
-7.10952	8.89258	-9.46836	3.27949e-10	3.04493e-07	13.3374	BNC1	TRUE
3.22301	8.25884	9.36574	4.14281e-10	3.68624e-07	13.1164	DTL	TRUE
-4.80515	8.84311	-9.34344	4.35944e-10	3.72384e-07	13.0682	LGALS2	TRUE
-7.13318	10.2684	-9.30336	4.77833e-10	3.92466e-07	12.9813	HBB	TRUE
6.85684	8.97265	9.14156	6.93558e-10	5.48553e-07	12.6283	ZIC1	TRUE
4.48513	6.26055	9.12519	7.20338e-10	5.49387e-07	12.5924	MCM10	TRUE
-4.01383	8.74756	-9.07076	8.17257e-10	5.87051e-07	12.4726	ARHGAP18	TRUE
-4.14594	7.78397	-9.04842	8.60823e-10	5.87051e-07	12.4233	TMOD2	TRUE
-3.19183	9.95409	-9.04072	8.76373e-10	5.87051e-07	12.4063	EMB	TRUE
-6.1601	8.74123	-9.0391	8.79683e-10	5.87051e-07	12.4027	LHX9	TRUE
-3.24864	10.1092	-8.99584	9.72963e-10	6.29625e-07	12.307	FRY	TRUE
-6.56326	9.03673	-8.96708	1.04052e-09	6.43569e-07	12.2433	OGN	TRUE
3.40002	9.8669	8.95993	1.05805e-09	6.43569e-07	12.2274	CDCA3	TRUE
-4.55238	8.74414	-8.94921	1.08492e-09	6.43569e-07	12.2035	MMP28	TRUE
3.60013	7.20466	8.9329	1.1271e-09	6.46117e-07	12.1673	LOC100129098	TRUE
-3.836	11.1317	-8.91556	1.17382e-09	6.46117e-07	12.1287	FLRT2	TRUE
3.08858	9.37885	8.91333	1.17999e-09	6.46117e-07	12.1237	BUB1B	TRUE
-3.44409	7.1989	-8.86049	1.33578e-09	7.13138e-07	12.0058	DLG2	TRUE
3.26608	11.522	8.841	1.39842e-09	7.28374e-07	11.9622	ZWINT	TRUE
-3.41137	11.8738	-8.76648	1.66706e-09	8.46928e-07	11.7951	CELF2	TRUE
-4.35891	9.5749	-8.75687	1.70536e-09	8.46928e-07	11.7734	RNASE4	TRUE
-3.85922	10.916	-8.74503	1.75377e-09	8.51174e-07	11.7468	SEMA3C	TRUE
-3.21837	9.14285	-8.70988	1.906e-09	9.04503e-07	11.6675	NBEA	TRUE
-3.40761	12.4521	-8.67002	2.09507e-09	9.56543e-07	11.5774	GSDME	TRUE
2.90905	7.56448	8.66798	2.10525e-09	9.56543e-07	11.5728	PTTG3P	TRUE
-3.20605	12.3447	-8.65469	2.17282e-09	9.66677e-07	11.5427	CAV1	TRUE
-4.9919	8.44293	-8.63107	2.29843e-09	9.97407e-07	11.4892	STK31	TRUE
4.01151	7.70907	8.62438	2.3353e-09	9.97407e-07	11.474	S100A1	TRUE
-4.01199	9.9173	-8.58628	2.5574e-09	1.07085e-06	11.3874	CSGALNACT1	TRUE
3.67032	7.51943	8.56731	2.67589e-09	1.09892e-06	11.3442	IQGAP3	TRUE
-4.18605	9.7223	-8.53784	2.87123e-09	1.15689e-06	11.2771	ALDH1A3	TRUE
5.07975	9.35272	8.52875	2.93443e-09	1.16046e-06	11.2563	SLC4A11	TRUE
-2.21218	11.2839	-8.49158	3.20785e-09	1.24552e-06	11.1713	GALC	TRUE
-3.68853	10.6109	-8.42894	3.72895e-09	1.42199e-06	11.0277	FGF13	TRUE
5.25235	10.8108	8.39155	4.08055e-09	1.52877e-06	10.9416	SOX17	TRUE
-3.99655	7.5561	-8.37578	4.23882e-09	1.56069e-06	10.9053	SLITRK5	TRUE
-2.88164	11.5478	-8.36867	4.31232e-09	1.56084e-06	10.8889	CLIP4	TRUE
-4.83732	10.6766	-8.35547	4.45206e-09	1.58456e-06	10.8584	FYB2	TRUE
-5.48447	7.43703	-8.34344	4.58342e-09	1.60457e-06	10.8306	PRG4	TRUE
-4.44108	9.89658	-8.33398	4.68948e-09	1.61522e-06	10.8088	EPCIP	TRUE
-3.79539	7.10362	-8.27012	5.47467e-09	1.85574e-06	10.6608	MTUS2	TRUE
-2.39869	11.3874	-8.23763	5.92453e-09	1.97685e-06	10.5853	UBL3	TRUE
-6.07201	8.04638	-8.23112	6.019e-09	1.97747e-06	10.5702	GADL1	TRUE
-4.97009	8.47762	-8.22432	6.11947e-09	1.98002e-06	10.5544	TCEAL7	TRUE
-5.88642	10.6008	-8.20918	6.34927e-09	2.02371e-06	10.5191	SFRP1	TRUE
3.26337	8.34005	8.17861	6.84071e-09	2.14828e-06	10.4478	APOLD1	TRUE
3.41784	7.90573	8.17028	6.98113e-09	2.16061e-06	10.4284	KIF20A	TRUE
-5.42328	10.8294	-8.14324	7.45789e-09	2.27519e-06	10.3652	CHRDL1	TRUE
-3.49058	10.3945	-8.1197	7.89997e-09	2.3344e-06	10.3101	PITPNC1	TRUE
-5.05866	9.19123	-8.11324	8.02606e-09	2.3344e-06	10.2949	PDE7B	TRUE
4.1165	6.83282	8.10595	8.17061e-09	2.3344e-06	10.2779	PRAME	TRUE
3.03725	8.59208	8.10363	8.21705e-09	2.3344e-06	10.2724	ESPL1	TRUE
3.27269	10.5072	8.10056	8.27917e-09	2.3344e-06	10.2652	SLC2A1	TRUE
-2.71394	10.0908	-8.09915	8.30788e-09	2.3344e-06	10.2619	GPRASP1	TRUE
2.56582	9.11814	8.07161	8.88831e-09	2.46506e-06	10.1973	LRP8	TRUE
4.17192	5.82425	8.05685	9.21635e-09	2.52327e-06	10.1626	DEPDC1	TRUE
3.21271	10.6736	8.04243	9.54863e-09	2.58115e-06	10.1287	RRM2	TRUE
3.12679	8.5918	8.02995	9.84613e-09	2.61112e-06	10.0993	NEK2	TRUE
-6.42841	10.0993	-8.02757	9.90403e-09	2.61112e-06	10.0937	ABCA8	TRUE
-2.79591	10.4222	-8.01302	1.02651e-08	2.67332e-06	10.0594	ADH5	TRUE
-3.27901	11.9644	-8.00376	1.05019e-08	2.70202e-06	10.0375	SBSPON	TRUE
-5.21282	10.2867	-7.98608	1.09696e-08	2.76266e-06	9.99578	ARX	TRUE
-3.50729	11.0397	-7.98179	1.10861e-08	2.76266e-06	9.98566	RAB27B	TRUE
-4.79426	8.05523	-7.98034	1.11257e-08	2.76266e-06	9.98225	ABHD12B	TRUE
-3.94868	6.41396	-7.956	1.18144e-08	2.89995e-06	9.92471	TCF21	TRUE
-2.66136	9.13051	-7.9474	1.2068e-08	2.91219e-06	9.90435	CYP39A1	TRUE
-4.5885	7.14965	-7.94103	1.22595e-08	2.91219e-06	9.88927	EPB42	TRUE
-3.04246	8.59834	-7.94057	1.22733e-08	2.91219e-06	9.88819	CPE	TRUE
-4.80509	7.86296	-7.93354	1.24884e-08	2.92974e-06	9.87154	SOSTDC1	TRUE
-3.59659	9.89427	-7.92925	1.26217e-08	2.92974e-06	9.86137	SMARCA2	TRUE
-4.46673	6.8238	-7.91788	1.29816e-08	2.94919e-06	9.83442	TRPA1	TRUE
-3.60374	8.47407	-7.91574	1.30505e-08	2.94919e-06	9.82935	N4BP2L2	TRUE
-2.48948	11.4505	-7.91361	1.31198e-08	2.94919e-06	9.82427	LIPA	TRUE
3.75342	8.24117	7.90918	1.32642e-08	2.9506e-06	9.81378	CDT1	TRUE
3.24541	7.91412	7.90365	1.3447e-08	2.96042e-06	9.80066	TPX2	TRUE
-6.395	9.347	-7.89814	1.36317e-08	2.97046e-06	9.78758	LHX2	TRUE
-4.90639	10.1134	-7.87875	1.43029e-08	3.08523e-06	9.74151	DCN	TRUE
-4.06716	7.15195	-7.86983	1.46225e-08	3.09804e-06	9.72032	HLF	TRUE
3.53357	8.50529	7.86901	1.46524e-08	3.09804e-06	9.71836	KIF4A	TRUE
-3.95632	9.93342	-7.82592	1.6307e-08	3.41408e-06	9.61577	CAV2	TRUE
-6.45016	8.70016	-7.81772	1.66427e-08	3.45054e-06	9.59622	ADH1B	TRUE
-2.22229	12.2087	-7.78851	1.7898e-08	3.67512e-06	9.52647	CAST	TRUE
-4.24674	8.99935	-7.77831	1.83583e-08	3.71847e-06	9.50211	TMEM255A	TRUE
-4.86153	7.40916	-7.77615	1.84574e-08	3.71847e-06	9.49695	KCNT2	TRUE
-2.96601	11.1534	-7.76755	1.88576e-08	3.76358e-06	9.47637	LIFR	TRUE
-2.89319	9.26486	-7.75652	1.93833e-08	3.8327e-06	9.44999	TFPI	TRUE
-3.40937	7.99116	-7.74342	2.00275e-08	3.87945e-06	9.41862	DIXDC1	TRUE
-4.30733	8.40628	-7.74215	2.00913e-08	3.87945e-06	9.41556	PPM1E	TRUE
2.61704	8.81034	7.74069	2.01648e-08	3.87945e-06	9.41206	KIF18B	TRUE
4.76594	9.06819	7.72806	2.08108e-08	3.96798e-06	9.3818	TFAP2A	TRUE
2.93229	9.47303	7.72289	2.10815e-08	3.98098e-06	9.3694	KIF2C	TRUE
3.09375	10.6969	7.71793	2.13443e-08	3.98098e-06	9.35751	AURKA	TRUE
-3.35999	9.58936	-7.7158	2.14583e-08	3.98098e-06	9.35239	GHR	TRUE
-4.96028	10.6274	-7.71172	2.16783e-08	3.98098e-06	9.34261	ANXA8L1	TRUE
-4.12103	9.81612	-7.70781	2.1891e-08	3.98098e-06	9.33323	GFPT2	TRUE
-4.58077	10.8688	-7.70588	2.19974e-08	3.98098e-06	9.32858	PDGFD	TRUE
-3.15805	11.0376	-7.70244	2.21872e-08	3.98158e-06	9.32033	DOCK11	TRUE
-4.29167	6.97017	-7.694	2.26608e-08	4.03269e-06	9.30006	BMP2	TRUE
-4.63378	9.54741	-7.67931	2.35096e-08	4.14915e-06	9.26476	SERTM1	TRUE
-3.70684	11.5536	-7.67335	2.38631e-08	4.17702e-06	9.25043	PCDH17	TRUE
3.5101	6.99083	7.6695	2.40947e-08	4.18327e-06	9.24116	C12orf56	TRUE
-2.57499	11.7866	-7.66122	2.45998e-08	4.23652e-06	9.22124	POLR2M	TRUE
-2.55484	12.5878	-7.65438	2.50253e-08	4.27532e-06	9.20478	UGP2	TRUE
-4.70861	7.1208	-7.64381	2.56977e-08	4.35535e-06	9.17932	SEL1L2	TRUE
-3.54734	10.1919	-7.62619	2.68601e-08	4.51651e-06	9.13683	MNDA	TRUE
-3.95084	8.70586	-7.6228	2.70895e-08	4.51949e-06	9.12867	ADH1C	TRUE
-2.93538	11.859	-7.60187	2.8552e-08	4.72658e-06	9.07817	PPM1K	TRUE
-2.8047	11.1804	-7.58797	2.95682e-08	4.84336e-06	9.04457	PROS1	TRUE
3.95333	5.669	7.58364	2.98921e-08	4.84336e-06	9.03411	BUB1	TRUE
-3.34831	9.75371	-7.58303	2.99379e-08	4.84336e-06	9.03264	BCL2	TRUE
-5.51658	9.75312	-7.57941	3.02122e-08	4.85099e-06	9.02388	BCHE	TRUE
-3.47338	11.7865	-7.57424	3.06076e-08	4.8778e-06	9.01139	CYBRD1	TRUE
-2.97179	10.1288	-7.56551	3.12882e-08	4.94932e-06	8.99026	ARRDC4	TRUE
4.1344	7.64024	7.5571	3.1958e-08	5.01811e-06	8.96991	HMGA1	TRUE
-4.83693	8.67758	-7.53853	3.34896e-08	5.22022e-06	8.92493	GPM6A	TRUE
-3.51994	7.78917	-7.52768	3.44187e-08	5.32616e-06	8.89864	PTPRZ1	TRUE
-4.36153	9.63106	-7.5158	3.54664e-08	5.44881e-06	8.86982	PGR	TRUE
-5.70905	8.10796	-7.50922	3.60614e-08	5.50066e-06	8.85383	SGCG	TRUE
3.59097	8.25993	7.50363	3.65737e-08	5.53923e-06	8.84028	POC1A	TRUE
4.64725	5.34646	7.49984	3.69256e-08	5.55314e-06	8.83107	LINC01977	TRUE
-3.36164	8.64431	-7.49147	3.77157e-08	5.6323e-06	8.81073	CFAP221	TRUE
3.70945	8.80812	7.46942	3.98788e-08	5.86112e-06	8.75712	CCNE1	TRUE
-2.77821	11.7826	-7.46921	3.99002e-08	5.86112e-06	8.75661	VIM	TRUE
2.46133	10.8797	7.46751	4.00714e-08	5.86112e-06	8.75249	ORC6	TRUE
-2.79846	11.0534	-7.46343	4.04879e-08	5.88176e-06	8.74255	KITLG	TRUE
-4.61968	9.28585	-7.45676	4.11773e-08	5.94149e-06	8.72632	DSC3	TRUE
3.20763	9.11781	7.42705	4.43973e-08	6.32149e-06	8.65393	CCNB2	TRUE
-2.31754	10.3979	-7.427	4.44028e-08	6.32149e-06	8.65381	CCNDBP1	TRUE
-3.37045	7.18053	-7.40237	4.72662e-08	6.68456e-06	8.59372	NHERF4	TRUE
-3.99194	9.07715	-7.39088	4.86655e-08	6.83718e-06	8.56566	NDNF	TRUE
3.87575	10.371	7.37925	5.0125e-08	6.97201e-06	8.53724	AIF1L	TRUE
-3.53804	7.77444	-7.37722	5.03845e-08	6.97201e-06	8.53228	BNC2	TRUE
-3.81594	9.14813	-7.37434	5.07554e-08	6.97201e-06	8.52522	PDE8B	TRUE
4.01895	8.48983	7.37298	5.09311e-08	6.97201e-06	8.5219	GLDC	TRUE
-2.19585	10.306	-7.35934	5.27282e-08	7.13052e-06	8.48855	CCDC28A	TRUE
-2.90335	10.1454	-7.35913	5.27568e-08	7.13052e-06	8.48802	PLCL2	TRUE
2.53047	10.188	7.35565	5.32258e-08	7.14866e-06	8.47951	BOLA2	TRUE
2.8687	10.8103	7.3445	5.47588e-08	7.30858e-06	8.4522	CKS2	TRUE
2.53923	8.06252	7.33711	5.57991e-08	7.38364e-06	8.43409	UBE2C	TRUE
-4.87475	10.2609	-7.33561	5.60126e-08	7.38364e-06	8.43042	MGARP	TRUE
-4.3808	7.93567	-7.32615	5.73779e-08	7.48753e-06	8.40725	HSD17B2	TRUE
-3.61363	8.92793	-7.32321	5.78092e-08	7.48753e-06	8.40005	ILDR2	TRUE
-2.94957	10.8251	-7.32292	5.78526e-08	7.48753e-06	8.39933	ZFPM2	TRUE
3.71217	11.197	7.31139	5.95788e-08	7.66449e-06	8.37104	CXXC5	TRUE
-3.79557	7.30909	-7.25576	6.86708e-08	8.78122e-06	8.23437	TACC1	TRUE
3.02113	6.97637	7.22439	7.44107e-08	9.45857e-06	8.1571	LINC01770	TRUE
-2.01635	10.8928	-7.22044	7.51665e-08	9.49811e-06	8.14737	SH3GLB1	TRUE
-2.92505	11.7283	-7.20911	7.73808e-08	9.68017e-06	8.11943	HOXD8	TRUE
2.16649	8.40104	7.20844	7.75139e-08	9.68017e-06	8.11777	RAD51	TRUE
-2.51204	10.7082	-7.19284	8.06749e-08	1.00163e-05	8.07929	LGALS8	TRUE
-2.15976	9.94057	-7.15052	8.99317e-08	1.11011e-05	7.9747	PKD2	TRUE
-3.49536	9.90878	-7.1446	9.13104e-08	1.12065e-05	7.96005	RSPO1	TRUE
-2.79408	10.9028	-7.1421	9.18993e-08	1.12143e-05	7.95386	SERINC1	TRUE
3.31858	8.04857	7.11177	9.93541e-08	1.20314e-05	7.87875	KLK8	TRUE
-2.58978	11.3144	-7.10994	9.98251e-08	1.20314e-05	7.87419	LRP11	TRUE
2.99641	10.0526	7.10815	1.00285e-07	1.20314e-05	7.86976	PRR11	TRUE
-2.42111	10.2736	-7.09142	1.047e-07	1.24909e-05	7.82826	CPVL	TRUE
-4.82942	10.0483	-7.08852	1.05486e-07	1.25147e-05	7.82106	SPOCK1	TRUE
-2.00626	12.466	-7.08392	1.06743e-07	1.2594e-05	7.80965	EIF3D	TRUE
-4.35684	8.99838	-7.07608	1.08923e-07	1.27805e-05	7.79018	RAB38	TRUE
3.07521	8.01244	7.05492	1.15033e-07	1.34236e-05	7.7376	KIAA1217	TRUE
-3.48354	10.8581	-7.03443	1.2128e-07	1.40757e-05	7.68665	PMP22	TRUE
3.95801	5.90418	7.03064	1.22472e-07	1.41373e-05	7.67722	FZD2	TRUE
-3.0554	6.76436	-7.02571	1.24043e-07	1.42416e-05	7.66494	IRAK3	TRUE
-2.38884	10.4168	-7.02076	1.25639e-07	1.43477e-05	7.65263	PCM1	TRUE
-4.25267	11.732	-7.0148	1.27589e-07	1.44423e-05	7.63778	CRNDE	TRUE
2.9507	10.1152	7.0141	1.2782e-07	1.44423e-05	7.63604	NR2F6	TRUE
-2.09233	10.2078	-7.00792	1.29878e-07	1.45976e-05	7.62065	AKAP11	TRUE
-2.70012	10.8864	-6.99494	1.34315e-07	1.50173e-05	7.58827	SLC30A4	TRUE
3.55632	6.65428	6.98839	1.36609e-07	1.51942e-05	7.57196	ERCC6L	TRUE
3.68055	6.41877	6.98469	1.37923e-07	1.52609e-05	7.56273	NCAPH	TRUE
-3.56363	7.15981	-6.97342	1.4201e-07	1.5632e-05	7.53459	RBPMS	TRUE
-4.03346	9.29462	-6.95664	1.48319e-07	1.62429e-05	7.49269	DMRTC1	TRUE
3.02453	8.35557	6.94025	1.54755e-07	1.68612e-05	7.45175	BSPRY	TRUE
3.18517	9.67607	6.93513	1.56824e-07	1.69708e-05	7.43895	SORT1	TRUE
5.53471	9.99347	6.93384	1.5735e-07	1.69708e-05	7.43572	CP	TRUE
-4.38916	7.88526	-6.92719	1.60087e-07	1.71791e-05	7.4191	LRRN4	TRUE
2.21643	10.4539	6.91692	1.64414e-07	1.74692e-05	7.39339	GGCX	TRUE
-2.33178	10.9685	-6.91689	1.64426e-07	1.74692e-05	7.39332	CCDC80	TRUE
-2.4789	8.64244	-6.91382	1.65743e-07	1.7522e-05	7.38563	ARHGAP28	TRUE
-2.36413	12.2341	-6.90681	1.68786e-07	1.77558e-05	7.36809	ANXA4	TRUE
-3.87432	8.63506	-6.90282	1.70545e-07	1.78529e-05	7.35809	NKX3-1	TRUE
4.08922	6.62206	6.89918	1.72166e-07	1.79346e-05	7.34898	MICALL2	TRUE
-4.93992	8.46481	-6.88737	1.77533e-07	1.84039e-05	7.31938	SILC1	TRUE
-4.44289	8.31382	-6.88348	1.79336e-07	1.85011e-05	7.30963	ANKRD29	TRUE
-4.39323	10.2464	-6.88063	1.80668e-07	1.85488e-05	7.3025	TFPI2	TRUE
2.84616	7.12573	6.86746	1.86966e-07	1.91037e-05	7.26946	SNTB1	TRUE
-2.77731	9.26296	-6.84735	1.97013e-07	2.00343e-05	7.21899	MAOA	TRUE
-3.61632	10.3412	-6.83522	2.03333e-07	2.05791e-05	7.18854	GSTM3	TRUE
-5.62095	10.79	-6.8296	2.06335e-07	2.07843e-05	7.17441	HBA1	TRUE
-3.23048	8.15731	-6.82352	2.09631e-07	2.09478e-05	7.15912	PDLIM3	TRUE
-2.72776	10.7572	-6.82201	2.10454e-07	2.09478e-05	7.15535	DSE	TRUE
-2.36365	9.11729	-6.8212	2.10901e-07	2.09478e-05	7.1533	BCAR3	TRUE
-3.28469	7.07926	-6.81576	2.13914e-07	2.1112e-05	7.13962	ZNF540	TRUE
3.29382	8.56076	6.81465	2.14531e-07	2.1112e-05	7.13684	INAVA	TRUE
3.48275	8.42107	6.80596	2.1945e-07	2.14971e-05	7.11498	DIPK1B	TRUE
-2.10167	11.5126	-6.79742	2.24394e-07	2.1881e-05	7.09349	HDDC2	TRUE
-4.12786	6.54961	-6.79456	2.26077e-07	2.19448e-05	7.08629	HBG1	TRUE
-2.20694	11.6651	-6.76202	2.46124e-07	2.37827e-05	7.00434	ARMCX1	TRUE
-2.99172	11.0245	-6.7594	2.47815e-07	2.38346e-05	6.99773	PAPSS2	TRUE
-3.1023	7.52926	-6.75774	2.48893e-07	2.38346e-05	6.99355	GATM	TRUE
3.14724	8.19724	6.75084	2.53422e-07	2.41599e-05	6.97615	TTK	TRUE
3.63724	6.75151	6.74262	2.58928e-07	2.45751e-05	6.95542	PLEKHG2	TRUE
-2.18162	10.523	-6.72736	2.69474e-07	2.54629e-05	6.9169	GOLM1	TRUE
-2.40723	9.82431	-6.7256	2.70722e-07	2.54681e-05	6.91245	UFM1	TRUE
2.04945	9.91947	6.72356	2.7217e-07	2.54921e-05	6.9073	CENPU	TRUE
-3.1785	8.99482	-6.72143	2.73693e-07	2.55228e-05	6.90191	CHGB	TRUE
2.5817	8.75469	6.69643	2.92205e-07	2.71123e-05	6.83877	CBX2	TRUE
-3.52977	8.76084	-6.69457	2.93638e-07	2.71123e-05	6.83405	NAV3	TRUE
3.45929	7.604	6.69339	2.94547e-07	2.71123e-05	6.83107	PCDH19	TRUE
-3.43492	9.92585	-6.68677	2.99704e-07	2.74686e-05	6.81432	PRKAR2B	TRUE
-3.75423	8.21936	-6.68483	3.0123e-07	2.74905e-05	6.80942	SNCA	TRUE
3.55272	11.1427	6.68014	3.04956e-07	2.77121e-05	6.79756	PSAT1	TRUE
3.64861	9.16289	6.66961	3.13495e-07	2.83674e-05	6.77091	LZTS3	TRUE
-5.04666	8.95542	-6.65791	3.23269e-07	2.91283e-05	6.74129	RARRES1	TRUE
2.84972	8.49406	6.65351	3.27019e-07	2.92924e-05	6.73016	RMI2	TRUE
-2.76252	11.0156	-6.65256	3.27834e-07	2.92924e-05	6.72776	PTGER4	TRUE
-4.88263	7.11479	-6.64808	3.31718e-07	2.9516e-05	6.71639	FGF9	TRUE
-3.87577	6.60751	-6.63519	3.43132e-07	3.04049e-05	6.68375	ADCYAP1	TRUE
-4.5192	11.9627	-6.63348	3.44678e-07	3.04157e-05	6.67941	TCEAL2	TRUE
3.15543	7.61241	6.62362	3.53725e-07	3.10856e-05	6.6544	BBOX1-AS1	TRUE
-2.36835	12.6365	-6.61527	3.61571e-07	3.16449e-05	6.63323	MBNL3	TRUE
-2.87787	6.13622	-6.61071	3.65939e-07	3.18964e-05	6.62164	ZNF222	TRUE
-3.20999	7.10332	-6.60578	3.70705e-07	3.21805e-05	6.60915	CNGB3	TRUE
-3.20962	7.39794	-6.60306	3.73372e-07	3.22808e-05	6.60223	VGLL3	TRUE
-2.15441	9.39259	-6.5982	3.78171e-07	3.25639e-05	6.58991	MYZAP	TRUE
-2.3504	8.9187	-6.5942	3.82169e-07	3.2776e-05	6.57976	BICC1	TRUE
5.2156	9.27155	6.5895	3.86925e-07	3.30512e-05	6.56782	SULT1C2	TRUE
3.41978	8.176	6.57789	3.98936e-07	3.39131e-05	6.53831	UHRF1	TRUE
-3.34348	8.94862	-6.57669	4.00193e-07	3.39131e-05	6.53528	PLPP1	TRUE
-2.63055	11.2114	-6.57399	4.03049e-07	3.40202e-05	6.52841	MEIS2	TRUE
-1.76241	12.7806	-6.56888	4.08516e-07	3.43459e-05	6.51541	LGALS3	FALSE
-1.89379	10.2215	-6.56517	4.12523e-07	3.45468e-05	6.50599	SLC46A3	FALSE
-3.1391	7.90952	-6.56091	4.17176e-07	3.47859e-05	6.49516	RADX	TRUE
-2.74393	11.4811	-6.55958	4.18637e-07	3.47859e-05	6.49179	STK26	TRUE
-3.11972	11.6074	-6.55113	4.28072e-07	3.5432e-05	6.47027	LXN	TRUE
2.62904	11.1075	6.54812	4.31475e-07	3.55103e-05	6.46263	MIR23AHG	TRUE
3.31499	7.25618	6.54736	4.32343e-07	3.55103e-05	6.46069	CDC25A	TRUE
-3.43726	8.08849	-6.54137	4.39218e-07	3.59368e-05	6.44546	CLEC4M	TRUE
-2.26276	10.5518	-6.53711	4.44182e-07	3.62042e-05	6.43461	SNX13	TRUE
-2.33514	11.4117	-6.52708	4.56086e-07	3.6942e-05	6.40908	KLF10	TRUE
-2.52636	9.69758	-6.52658	4.56693e-07	3.6942e-05	6.4078	MEDAG	TRUE
-2.04076	12.5401	-6.51921	4.65655e-07	3.75248e-05	6.38904	RTN4	TRUE
4.00941	7.30472	6.50835	4.79198e-07	3.84063e-05	6.36136	SLC26A7	TRUE
-2.46373	10.8846	-6.50705	4.80838e-07	3.84063e-05	6.35806	EID1	TRUE
-2.73762	10.2781	-6.50615	4.81989e-07	3.84063e-05	6.35575	CPED1	TRUE
-3.10038	8.30957	-6.49619	4.94833e-07	3.91698e-05	6.33036	CHN2	TRUE
-2.43032	8.99996	-6.49587	4.9524e-07	3.91698e-05	6.32957	ANKRD12	TRUE
2.77233	7.80864	6.48966	5.03439e-07	3.96713e-05	6.31372	MREG	TRUE
-2.3743	11.3918	-6.4842	5.10755e-07	4.00999e-05	6.29979	GPRASP2	TRUE
-2.12773	10.8345	-6.47778	5.1949e-07	4.06363e-05	6.28342	DAPK1	TRUE
-4.34521	10.7847	-6.47323	5.25774e-07	4.09778e-05	6.27181	RGS4	TRUE
-2.75486	11.9096	-6.47132	5.28434e-07	4.10353e-05	6.26694	AMIGO2	TRUE
-2.21161	11.8761	-6.46814	5.32893e-07	4.12316e-05	6.25882	EIF1	TRUE
-2.24873	10.0814	-6.46328	5.3978e-07	4.16137e-05	6.24642	LAMP2	TRUE
-2.44139	9.02192	-6.46084	5.4328e-07	4.17329e-05	6.24018	SLC41A2	TRUE
-3.49385	8.6416	-6.45482	5.51997e-07	4.22505e-05	6.22482	NPY1R	TRUE
2.11404	8.6832	6.44149	5.71802e-07	4.36101e-05	6.19078	CELSR3	TRUE
3.12888	9.04039	6.43073	5.8832e-07	4.45396e-05	6.16328	BLM	TRUE
-2.73298	9.10334	-6.42974	5.89867e-07	4.45396e-05	6.16075	PHLPP2	TRUE
2.92428	7.75008	6.4295	5.90246e-07	4.45396e-05	6.16012	NUF2	TRUE
2.69378	8.85564	6.4256	5.96365e-07	4.47484e-05	6.15017	PRC1	TRUE
-2.49525	11.1774	-6.42507	5.97204e-07	4.47484e-05	6.14881	NBR1	TRUE
2.47413	10.53	6.42191	6.02221e-07	4.49665e-05	6.14073	SCRIB	TRUE
-3.38668	9.6301	-6.39825	6.41185e-07	4.77091e-05	6.08019	PRKAR1A	TRUE
-1.99611	10.3961	-6.3936	6.49125e-07	4.81322e-05	6.06831	CREBRF	FALSE
3.82092	6.82672	6.38838	6.58184e-07	4.8635e-05	6.05492	XKR4	TRUE
2.62816	8.55992	6.38647	6.61512e-07	4.87123e-05	6.05005	FAM83D	TRUE
-2.84167	11.0272	-6.38127	6.70706e-07	4.92197e-05	6.03672	FLRT3	TRUE
2.46325	6.83067	6.37337	6.849e-07	5.00892e-05	6.0165	GLI4	TRUE
-2.64447	8.95791	-6.35877	7.11959e-07	5.18904e-05	5.97908	RPRM	TRUE
-2.49155	12.7756	-6.35167	7.25493e-07	5.24733e-05	5.96089	HTRA1	TRUE
-3.39077	11.8002	-6.35077	7.27228e-07	5.24733e-05	5.95858	PLSCR4	TRUE
2.85905	6.2344	6.35072	7.27328e-07	5.24733e-05	5.95845	GINS4	TRUE
-2.93163	8.51048	-6.33659	7.55139e-07	5.42963e-05	5.92221	IL18	TRUE
3.11248	7.63073	6.33046	7.6754e-07	5.50027e-05	5.90648	PIMREG	TRUE
3.85556	7.76024	6.32168	7.85652e-07	5.59595e-05	5.88395	PAX8	TRUE
-2.76163	9.89078	-6.32145	7.86132e-07	5.59595e-05	5.88336	BAMBI	TRUE
-2.98686	10.3165	-6.31663	7.96268e-07	5.64927e-05	5.87099	NAP1L3	TRUE
-4.64468	7.26109	-6.31493	7.99886e-07	5.65615e-05	5.86661	OMD	TRUE
2.20253	8.71576	6.30939	8.11738e-07	5.70717e-05	5.8524	SPAG5	TRUE
-3.37254	8.67536	-6.30907	8.12447e-07	5.70717e-05	5.85156	GABRG1	TRUE
-2.53432	10.1114	-6.30568	8.19793e-07	5.73989e-05	5.84287	PCNX1	TRUE
-3.35246	8.19711	-6.30429	8.22834e-07	5.74236e-05	5.83929	GAS1RR	TRUE
6.19664	10.0773	6.29847	8.35673e-07	5.79787e-05	5.82434	CD24	TRUE
-1.97011	9.85045	-6.29822	8.36218e-07	5.79787e-05	5.82371	ATP10D	FALSE
-3.00353	9.80823	-6.29669	8.39631e-07	5.80269e-05	5.81977	GSPT2	TRUE
-4.68195	7.69773	-6.27416	8.91507e-07	6.12431e-05	5.76187	HBG2	TRUE
-2.14919	11.0022	-6.27399	8.91904e-07	6.12431e-05	5.76144	RAB31	TRUE
-2.04158	11.5937	-6.27275	8.94852e-07	6.12486e-05	5.75825	FYCO1	TRUE
-1.7748	10.9583	-6.2619	9.21078e-07	6.28422e-05	5.73035	ESD	FALSE
-2.62512	10.7078	-6.25801	9.30672e-07	6.32946e-05	5.72034	SDC2	TRUE
-2.24252	12.4819	-6.25669	9.33947e-07	6.33157e-05	5.71694	CFI	TRUE
-3.42837	11.6458	-6.24666	9.5923e-07	6.48239e-05	5.69114	TNFSF13B	TRUE
2.62411	7.29549	6.24176	9.71855e-07	6.54699e-05	5.67851	MYO10	TRUE
1.74092	9.73571	6.22981	1.0033e-06	6.73755e-05	5.64775	NFATC2IP	FALSE
-1.73076	13.5518	-6.21857	1.03382e-06	6.9152e-05	5.61881	ITM2B	FALSE
-3.09397	9.2731	-6.2177	1.03623e-06	6.9152e-05	5.61656	PPP1R3B	TRUE
-2.8549	12.4103	-6.21574	1.04166e-06	6.92978e-05	5.61151	CLDN1	TRUE
4.70181	9.0361	6.20773	1.06413e-06	7.05731e-05	5.59089	KLHL14	TRUE
-2.3057	8.53377	-6.19839	1.091e-06	7.21308e-05	5.5668	LINC01133	TRUE
-2.08496	9.97459	-6.19633	1.09701e-06	7.23044e-05	5.56149	CNRIP1	TRUE
2.5762	11.2663	6.19504	1.10079e-06	7.23306e-05	5.55816	ASS1	TRUE
3.75744	6.32119	6.18677	1.12535e-06	7.37175e-05	5.53685	ANGPT2	TRUE
-1.91661	12.8574	-6.18524	1.12996e-06	7.37562e-05	5.5329	PNRC2	FALSE
2.81619	9.65375	6.18429	1.13285e-06	7.37562e-05	5.53043	PTTG1	TRUE
3.17261	5.97718	6.1829	1.13705e-06	7.38046e-05	5.52686	WNT7A	TRUE
-2.54026	9.28026	-6.17798	1.15208e-06	7.45536e-05	5.51417	NR3C2	TRUE
-2.65467	9.77913	-6.16959	1.17821e-06	7.60094e-05	5.49251	MCTP2	TRUE
2.52831	9.85363	6.16848	1.1817e-06	7.60094e-05	5.48965	PABPC1L	TRUE
-2.52432	8.94529	-6.16219	1.20172e-06	7.70654e-05	5.47342	TUSC3	TRUE
-2.51559	8.00779	-6.15065	1.23934e-06	7.90408e-05	5.44364	MAP1LC3B	TRUE
2.38067	10.681	6.15048	1.23993e-06	7.90408e-05	5.44318	RACGAP1	TRUE
3.30012	6.93082	6.14859	1.24618e-06	7.91707e-05	5.43832	GNGT1	TRUE
-2.33035	9.1128	-6.14763	1.24938e-06	7.91707e-05	5.43584	MICU3	TRUE
-2.08176	11.9214	-6.14648	1.25324e-06	7.91801e-05	5.43287	SH3BGRL	TRUE
-2.09387	11.9841	-6.14353	1.26317e-06	7.9572e-05	5.42524	PODXL	TRUE
-1.96624	10.7422	-6.14038	1.27383e-06	8.0008e-05	5.41712	DPY19L3	FALSE
-2.31829	13.5518	-6.13468	1.29342e-06	8.10001e-05	5.40237	ANXA1	TRUE
3.16866	8.36762	6.13293	1.29946e-06	8.11405e-05	5.39787	GUCY1A1	TRUE
2.97518	7.45794	6.13064	1.30744e-06	8.12173e-05	5.39196	CDC25C	TRUE
-2.03982	9.21035	-6.12999	1.30972e-06	8.12173e-05	5.39027	CD302	TRUE
3.55892	8.18876	6.12888	1.31363e-06	8.12173e-05	5.3874	BCL11A	TRUE
3.42549	6.53304	6.12823	1.31591e-06	8.12173e-05	5.38572	VEGFA	TRUE
-2.18803	10.8028	-6.11953	1.3469e-06	8.23433e-05	5.36323	JKAMP	TRUE
2.55592	8.5483	6.11889	1.34919e-06	8.23433e-05	5.36159	ZBTB42	TRUE
-1.96276	11.5239	-6.11794	1.35264e-06	8.23433e-05	5.35912	HEBP1	FALSE
2.49427	9.0207	6.11756	1.354e-06	8.23433e-05	5.35815	ARAP3	TRUE
2.83168	5.77483	6.11496	1.36345e-06	8.23433e-05	5.35143	PIF1	TRUE
2.96201	11.859	6.11434	1.36571e-06	8.23433e-05	5.34983	MTHFD2	TRUE
3.07682	7.48315	6.11366	1.3682e-06	8.23433e-05	5.34807	GJC1	TRUE
-2.34822	13.0663	-6.11364	1.36829e-06	8.23433e-05	5.34801	FHL1	TRUE
-3.44119	7.82957	-6.11298	1.37072e-06	8.23433e-05	5.34629	ADGRD1	TRUE
-2.10565	9.57559	-6.11243	1.37271e-06	8.23433e-05	5.34489	RASSF3	TRUE
2.38619	11.3927	6.08168	1.49052e-06	8.916e-05	5.26534	PILRB	TRUE
4.60962	9.65928	6.07176	1.53065e-06	9.11389e-05	5.23967	MAL	TRUE
-2.17753	9.19648	-6.0714	1.53214e-06	9.11389e-05	5.23873	MIB1	TRUE
3.12405	8.00177	6.07021	1.53701e-06	9.11743e-05	5.23567	SYT13	TRUE
-3.58743	10.8464	-6.06674	1.5514e-06	9.1773e-05	5.22666	NDN	TRUE
5.03963	9.77207	6.05843	1.58631e-06	9.35794e-05	5.20516	MECOM	TRUE
-3.28499	11.0281	-6.05133	1.61681e-06	9.49657e-05	5.18676	RTN1	TRUE
-2.21284	11.3781	-6.05089	1.61871e-06	9.49657e-05	5.18563	LEPROTL1	TRUE
2.03253	8.84248	6.04584	1.64076e-06	9.59958e-05	5.17255	TDRKH-AS1	TRUE
-2.66315	8.5994	-6.044	1.64888e-06	9.61784e-05	5.16778	SLC31A2	TRUE
2.52354	9.77905	6.04201	1.65769e-06	9.61784e-05	5.16263	EZH2	TRUE
-1.9934	7.78881	-6.04108	1.66184e-06	9.61784e-05	5.16022	PDE10A	FALSE
-3.16811	9.30275	-6.04098	1.6623e-06	9.61784e-05	5.15995	SEMA5A	TRUE
-2.00396	9.04764	-6.04006	1.6664e-06	9.61784e-05	5.15757	WBP4	TRUE
-4.05204	7.62998	-6.03827	1.6744e-06	9.63795e-05	5.15295	HAND2-AS1	TRUE
-4.17099	8.05206	-6.03407	1.69337e-06	9.72093e-05	5.14206	CAVIN2	TRUE
-2.0579	11.3096	-6.03099	1.70741e-06	9.77529e-05	5.13408	ALDH3A2	TRUE
-1.95863	10.948	-6.02901	1.71653e-06	9.80118e-05	5.12894	UFSP2	FALSE
2.18239	8.96125	6.02648	1.72824e-06	9.84175e-05	5.12237	CCNB1	TRUE
3.3373	9.47899	6.02395	1.73999e-06	9.88233e-05	5.11582	MELK	TRUE
2.77123	9.33421	6.02195	1.74935e-06	9.90912e-05	5.11063	LOC102724701	TRUE
2.24627	8.96022	6.01726	1.77149e-06	0.00010008	5.09848	PTPRG	TRUE
-2.75855	7.93181	-5.99998	1.85563e-06	0.000104557	5.05365	SLC44A1	TRUE
-2.60098	9.95764	-5.98999	1.90607e-06	0.000107116	5.02773	CRIM1	TRUE
2.14541	8.11768	5.98199	1.94748e-06	0.000109156	5.00697	EMC3-AS1	TRUE
-2.04382	11.3865	-5.97996	1.95811e-06	0.000109465	5.0017	BORCS7	TRUE
2.94939	8.9369	5.9771	1.97323e-06	0.000110022	4.99427	PTX3	TRUE
-3.50612	10.5108	-5.97477	1.98559e-06	0.000110423	4.98824	GATA6	TRUE
3.31661	7.2468	5.97277	1.99632e-06	0.000110731	4.98303	L1CAM	TRUE
3.66757	9.93137	5.97159	2.00263e-06	0.000110793	4.97998	ADGRG1	TRUE
2.97076	12.5235	5.9702	2.01012e-06	0.00011092	4.97638	SEMA3F	TRUE
-2.5481	10.6388	-5.96763	2.02406e-06	0.000111402	4.9697	PRXL2A	TRUE
-2.23	7.59493	-5.96554	2.03545e-06	0.00011174	4.96428	NIPAL3	TRUE
2.64157	6.54233	5.96049	2.06328e-06	0.000112978	4.95115	NEIL3	TRUE
-4.81695	10.318	-5.95517	2.09302e-06	0.00011407	4.93733	PKHD1L1	TRUE
2.65943	8.63843	5.95501	2.09391e-06	0.00011407	4.93692	CDYL	TRUE
2.72492	9.13025	5.95189	2.11156e-06	0.000114623	4.9288	PRIMA1	TRUE
-2.29806	8.82405	-5.95056	2.11913e-06	0.000114623	4.92535	KCNB1	TRUE
-2.02848	9.39369	-5.95038	2.12016e-06	0.000114623	4.92488	CAB39L	TRUE
2.54194	8.74504	5.93787	2.19268e-06	0.000118244	4.89238	PSRC1	TRUE
-3.44529	8.22177	-5.93348	2.21868e-06	0.000119345	4.88099	RNF128	TRUE
2.48499	7.46916	5.9306	2.23599e-06	0.000119974	4.87348	OIP5	TRUE
-1.87904	12.62	-5.9291	2.24502e-06	0.000120156	4.86959	OAT	FALSE
1.67491	9.19737	5.92646	2.26101e-06	0.00012071	4.86273	DNMT3B	FALSE
-2.15041	8.86977	-5.92321	2.28089e-06	0.000121467	4.85427	MEF2C	TRUE
-2.44521	9.62629	-5.91985	2.30158e-06	0.000122265	4.84554	TMEM150C	TRUE
-1.76059	10.8235	-5.91762	2.31545e-06	0.000122696	4.83974	NR3C1	FALSE
-2.81508	7.54222	-5.9161	2.32493e-06	0.000122893	4.83579	PCDH20	TRUE
-2.68344	12.9822	-5.91283	2.34547e-06	0.000123673	4.82729	S100A10	TRUE
2.18399	7.52034	5.89683	2.44872e-06	0.000128799	4.78567	RALGAPB	TRUE
-3.04079	8.98921	-5.89553	2.45729e-06	0.000128932	4.78229	TRPC1	TRUE
2.18825	9.61401	5.88525	2.52628e-06	0.000132227	4.75553	GINS2	TRUE
-1.89455	12.2892	-5.87862	2.57181e-06	0.000134281	4.73827	CYSTM1	FALSE
-3.55641	7.89244	-5.87623	2.58838e-06	0.000134817	4.73207	FABP4	TRUE
-1.96255	9.86155	-5.86947	2.63601e-06	0.000136963	4.71445	PCNX4	FALSE
2.8356	9.22718	5.86604	2.66043e-06	0.000137897	4.70554	GAS2L3	TRUE
-2.50019	11.1131	-5.86501	2.6679e-06	0.000137949	4.70283	EEF1A1	TRUE
3.27283	9.24888	5.84654	2.80407e-06	0.00014464	4.65473	HMMR	TRUE
2.84251	8.546	5.84093	2.84677e-06	0.000146488	4.64013	MIR200CHG	TRUE
-2.11792	10.5846	-5.83616	2.88365e-06	0.00014803	4.62769	GLS	TRUE
2.96166	8.27683	5.82856	2.94336e-06	0.000150609	4.60789	POLQ	TRUE
-2.4818	8.68483	-5.82749	2.95188e-06	0.000150609	4.6051	ALDH1A1	TRUE
-4.05093	9.62604	-5.82574	2.9658e-06	0.000150609	4.60055	ANXA8	TRUE
-1.88138	12.1142	-5.82543	2.96829e-06	0.000150609	4.59974	NDFIP1	FALSE
-2.54672	7.66323	-5.82532	2.96916e-06	0.000150609	4.59945	ZNF385B	TRUE
-2.2461	9.6917	-5.82375	2.98183e-06	0.000150893	4.59534	KAT2B	TRUE
2.44012	7.74257	5.81914	3.01915e-06	0.000152421	4.58332	CDC20	TRUE
-1.88558	12.0257	-5.81579	3.04649e-06	0.000153392	4.57461	PNMA8A	FALSE
4.87824	9.34478	5.81503	3.05276e-06	0.000153392	4.57263	CDKN2A	TRUE
-3.57006	9.43001	-5.80754	3.11512e-06	0.000155842	4.55308	CALB2	TRUE
3.82734	8.20402	5.80742	3.11612e-06	0.000155842	4.55278	FOLR1	TRUE
-2.69171	10.174	-5.80567	3.1309e-06	0.000156216	4.5482	H3-3B	TRUE
-1.76663	10.5499	-5.79749	3.20076e-06	0.000159097	4.52688	SPAG9	FALSE
3.21387	9.15372	5.79717	3.20355e-06	0.000159097	4.52604	TSPAN12	TRUE
2.33299	5.94602	5.78896	3.27537e-06	0.000162247	4.50462	SEC61A1	TRUE
-4.6173	6.92948	-5.78819	3.28216e-06	0.000162247	4.50262	NXPH2	TRUE
3.48222	8.21254	5.78156	3.34145e-06	0.000164796	4.48532	MSX1	TRUE
-4.36061	6.61574	-5.7792	3.36281e-06	0.000165467	4.47916	MEOX2	TRUE
-2.1276	10.3835	-5.77799	3.37381e-06	0.000165627	4.47601	SPART	TRUE
-2.11933	11.8771	-5.77429	3.40768e-06	0.000166906	4.46635	ACTR10	TRUE
-2.05109	13.0923	-5.77079	3.44004e-06	0.000168105	4.45722	RPL22	TRUE
3.3416	8.45014	5.7662	3.48301e-06	0.000169817	4.44523	CENPA	TRUE
-2.8606	9.6618	-5.75955	3.54612e-06	0.0001725	4.42788	OLFML1	TRUE
-2.40754	6.95442	-5.75802	3.56085e-06	0.000172757	4.42387	SMTNL2	TRUE
2.86397	7.59024	5.75732	3.5676e-06	0.000172757	4.42204	ACVRL1	TRUE
3.04261	10.5541	5.75176	3.62155e-06	0.000174973	4.40754	PCLAF	TRUE
-2.31737	9.73228	-5.75069	3.63204e-06	0.000175084	4.40475	ASH2L	TRUE
2.90045	6.57824	5.74783	3.66026e-06	0.000176047	4.39727	RAB39B	TRUE
-2.38233	13.2242	-5.74078	3.73065e-06	0.000179029	4.37886	TSPAN13	TRUE
2.65938	8.23224	5.73822	3.75654e-06	0.000179868	4.37218	DUXAP8	TRUE
-2.70409	9.62735	-5.73454	3.79416e-06	0.000181262	4.36255	FZD7	TRUE
-2.10177	10.5657	-5.73307	3.80923e-06	0.000181576	4.35872	CLK1	TRUE
-1.89249	10.6462	-5.73121	3.82847e-06	0.000182087	4.35386	BNIP2	FALSE
2.82417	5.49753	5.7291	3.85037e-06	0.000182722	4.34834	FOXA3	TRUE
2.80707	7.44031	5.72757	3.86628e-06	0.00018307	4.34436	FANCA	TRUE
-1.87435	13.1801	-5.72197	3.92533e-06	0.000185455	4.32971	ST13	FALSE
-2.31886	10.2729	-5.71726	3.97563e-06	0.000187399	4.31741	METTL25	TRUE
-2.66693	9.95612	-5.71648	3.98404e-06	0.000187399	4.31537	SYBU	TRUE
3.50279	7.39859	5.71518	3.99807e-06	0.000187646	4.31197	SPC24	TRUE
-2.96357	9.69149	-5.70994	4.05515e-06	0.000189907	4.29828	PROCR	TRUE
1.82026	7.56063	5.69745	4.19447e-06	0.000196002	4.26564	TMEM38A	FALSE
-2.35325	10.6537	-5.69472	4.22559e-06	0.000197025	4.2585	SCD5	TRUE
-1.79489	9.86183	-5.69204	4.25638e-06	0.000197716	4.25149	ATOSA	FALSE
-2.06009	10.6307	-5.69181	4.25892e-06	0.000197716	4.25091	RAB11FIP2	TRUE
3.0463	5.89595	5.68863	4.29573e-06	0.000198992	4.24259	ADCY4	TRUE
2.25886	9.35845	5.68689	4.31611e-06	0.000199503	4.23802	STIL	TRUE
2.29642	8.30666	5.68567	4.33039e-06	0.000199731	4.23483	ATAD2	TRUE
-2.52338	7.26854	-5.67827	4.41793e-06	0.00020333	4.21549	NFKB1	TRUE
-3.57782	10.5011	-5.67567	4.44919e-06	0.000204328	4.20868	CFH	TRUE
4.20538	7.27396	5.67353	4.47498e-06	0.000205071	4.2031	PTH2R	TRUE
2.90191	8.72881	5.67176	4.49646e-06	0.000205537	4.19847	GLDN	TRUE
2.05836	10.4765	5.67051	4.5117e-06	0.000205537	4.1952	FAM171A1	TRUE
-3.39488	7.72304	-5.67032	4.51401e-06	0.000205537	4.19471	PRDM5	TRUE
-1.79477	10.833	-5.66492	4.58059e-06	0.000208124	4.18056	OSBPL1A	FALSE
2.22136	10.278	5.6634	4.59946e-06	0.000208538	4.17659	GINS1	TRUE
2.20285	10.6021	5.6621	4.61566e-06	0.000208829	4.17319	OR7E37P	TRUE
-3.11332	8.91437	-5.6571	4.6786e-06	0.000211229	4.16011	AKR1C2	TRUE
3.25258	6.78921	5.65446	4.71213e-06	0.000212294	4.15321	GDF11	TRUE
2.01596	8.01046	5.65197	4.74403e-06	0.000213282	4.14669	RNPEPL1	TRUE
-2.88151	9.79964	-5.64788	4.79688e-06	0.000215205	4.13599	ARHGAP44	TRUE
-2.93524	8.79162	-5.64675	4.81157e-06	0.000215411	4.13304	HSPA8	TRUE
3.04321	10.7461	5.64415	4.84566e-06	0.000216483	4.12621	MPZL2	TRUE
-3.08191	9.97715	-5.63597	4.95423e-06	0.000220872	4.10481	LYPLAL1	TRUE
-3.20269	7.15147	-5.63125	5.01789e-06	0.000222973	4.09247	SPANXA1	TRUE
3.30964	6.418	5.63019	5.03243e-06	0.000222973	4.08968	ADGRL4	TRUE
-1.80227	11.9107	-5.62951	5.04172e-06	0.000222973	4.08789	FAM13A	FALSE
2.64354	5.74973	5.62866	5.05327e-06	0.000222973	4.08569	COL4A1	TRUE
2.59935	7.86732	5.62864	5.05357e-06	0.000222973	4.08563	FLT1	TRUE
-2.70267	12.8339	-5.6144	5.25239e-06	0.000231268	4.04835	GAS1	TRUE
-3.31908	7.34046	-5.61341	5.26659e-06	0.000231416	4.04574	HBA2	TRUE
-3.1936	9.70977	-5.61045	5.30887e-06	0.000232795	4.03802	ACAA2	TRUE
2.60513	7.40368	5.60352	5.40968e-06	0.000236729	4.01984	EXO1	TRUE
-2.09864	8.9723	-5.60181	5.43474e-06	0.000237339	4.01538	BCO2	TRUE
2.17423	8.24431	5.60084	5.44903e-06	0.000237478	4.01284	NSD2	TRUE
-2.68505	9.83413	-5.59896	5.4769e-06	0.000238206	4.00791	DDR2	TRUE
1.74408	9.67972	5.5947	5.54052e-06	0.000240245	3.99676	MCM2	FALSE
-2.2796	12.7011	-5.59432	5.54627e-06	0.000240245	3.99575	BTF3	TRUE
2.13645	7.15646	5.58762	5.64795e-06	0.000244154	3.9782	TPCN2	TRUE
-1.79101	12.0893	-5.58257	5.72591e-06	0.000247024	3.96496	ALG5	FALSE
2.40162	6.67618	5.58129	5.74581e-06	0.00024714	3.96161	RELT	TRUE
-2.00441	10.7951	-5.58091	5.75174e-06	0.00024714	3.96061	PGRMC2	TRUE
2.90959	12.8991	5.57607	5.82771e-06	0.000249454	3.94794	EPCAM	TRUE
-2.91842	8.49931	-5.57599	5.82896e-06	0.000249454	3.94773	PLA2G4A	TRUE
-4.21062	6.47126	-5.5721	5.89078e-06	0.000251595	3.93754	AADACL2	TRUE
-1.62373	10.3926	-5.56646	5.98165e-06	0.000254966	3.92275	BBS2	FALSE
-2.41321	7.16746	-5.55793	6.12163e-06	0.000260413	3.90041	MTMR6	TRUE
3.05184	6.68983	5.55095	6.23869e-06	0.000264709	3.88211	THSD4	TRUE
-2.92635	9.50168	-5.55044	6.2474e-06	0.000264709	3.88076	ABI3BP	TRUE
2.33023	7.19494	5.54746	6.29814e-06	0.00026633	3.87295	FANCI	TRUE
2.3001	8.43636	5.54302	6.37443e-06	0.000268077	3.86132	CATIP-AS1	TRUE
3.33919	7.66384	5.54265	6.38094e-06	0.000268077	3.86034	COL12A1	TRUE
-3.16227	10.4806	-5.54222	6.38836e-06	0.000268077	3.85921	CFHR1	TRUE
-2.74308	9.41213	-5.54214	6.38965e-06	0.000268077	3.85902	DPP10	TRUE
-1.59217	11.3033	-5.53655	6.48749e-06	0.000271332	3.84434	CREBL2	FALSE
-3.25064	10.7228	-5.53625	6.49265e-06	0.000271332	3.84357	EZR	TRUE
-1.62946	10.0417	-5.53264	6.55665e-06	0.000273263	3.8341	SAP18	FALSE
2.73817	7.98044	5.53151	6.57681e-06	0.000273263	3.83113	KCNMB3	TRUE
-3.74634	8.52461	-5.53148	6.57725e-06	0.000273263	3.83107	CNTN4	TRUE
2.09301	8.16193	5.52754	6.648e-06	0.000275666	3.82073	CRABP2	TRUE
2.2625	7.06439	5.52256	6.73849e-06	0.000278877	3.80767	DNPH1	TRUE
1.74785	9.2853	5.52152	6.75764e-06	0.000279129	3.80493	OVOL2	FALSE
2.30992	9.45912	5.51866	6.81031e-06	0.000280761	3.79743	CHTF18	TRUE
2.76659	9.65689	5.51784	6.82544e-06	0.000280842	3.79529	RNF183	TRUE
-1.77636	8.54677	-5.51705	6.84022e-06	0.000280909	3.7932	SRI	FALSE
-2.76567	6.98889	-5.51488	6.88056e-06	0.000282024	3.78752	SCN3B	TRUE
2.60993	7.83888	5.50971	6.9779e-06	0.000285466	3.77395	TROAP	TRUE
-2.89857	8.34422	-5.50607	7.04717e-06	0.000287748	3.76441	RIPOR2	TRUE
-3.30978	6.90665	-5.50531	7.06176e-06	0.000287794	3.76241	CTXN3	TRUE
2.85918	7.847	5.50013	7.16184e-06	0.000291316	3.74882	PAQR4	TRUE
-1.61429	13.6976	-5.49907	7.18252e-06	0.000291602	3.74604	SCARB2	FALSE
-1.97617	10.4508	-5.49519	7.25864e-06	0.000294133	3.73586	FAS	FALSE
-1.75519	11.0825	-5.49424	7.27725e-06	0.000294158	3.73338	STT3B	FALSE
2.42538	5.88363	5.49376	7.2868e-06	0.000294158	3.73212	ULK1	TRUE
-3.06026	10.2765	-5.48942	7.3733e-06	0.000297088	3.72072	IRX3	TRUE
-1.95997	8.95119	-5.4841	7.48067e-06	0.000300847	3.70676	FBXO8	FALSE
3.37439	6.85277	5.4828	7.50706e-06	0.000301341	3.70335	LINC01215	TRUE
-1.88146	9.42626	-5.47581	7.65098e-06	0.000306541	3.68501	WASF3	FALSE
2.20219	6.84485	5.47492	7.66961e-06	0.000306712	3.68267	LIMK1	TRUE
-2.35889	12.1869	-5.47297	7.71026e-06	0.000307364	3.67756	LAMA4	TRUE
2.69432	5.78994	5.47276	7.71469e-06	0.000307364	3.677	CD93	TRUE
-2.33356	9.47683	-5.47116	7.74824e-06	0.000307675	3.67281	VLDLR	TRUE
2.86266	7.00429	5.47102	7.75131e-06	0.000307675	3.67243	FOXM1	TRUE
-2.26348	9.23701	-5.46844	7.80589e-06	0.000309263	3.66566	DHRS7	TRUE
-2.22864	9.85061	-5.46776	7.82028e-06	0.000309263	3.66388	LRP2	TRUE
-2.14837	9.15302	-5.4609	7.96751e-06	0.000314503	3.64586	C11orf58	TRUE
-2.21657	8.8531	-5.45882	8.01255e-06	0.000315697	3.64042	CASD1	TRUE
2.48092	7.21312	5.45746	8.04236e-06	0.000316288	3.63683	KAZALD1	TRUE
-3.30425	8.91795	-5.45625	8.06867e-06	0.00031674	3.63368	NAP1L2	TRUE
1.78497	10.5829	5.45445	8.10843e-06	0.000317716	3.62893	DNMT3A	FALSE
-3.14254	11.9508	-5.45008	8.20522e-06	0.00032092	3.61747	TLE4	TRUE
2.77167	6.97768	5.449	8.22945e-06	0.000321279	3.61463	ESM1	TRUE
-1.67291	9.82955	-5.44701	8.2741e-06	0.000322433	3.6094	TGFBR3	FALSE
3.26007	5.89964	5.44372	8.34835e-06	0.000324734	3.60077	WFDC1	TRUE
3.29273	6.92952	5.44104	8.40951e-06	0.000326518	3.59372	SHANK3	TRUE
2.016	10.8506	5.43404	8.57094e-06	0.000331517	3.57536	ELOVL6	TRUE
-2.17011	10.5034	-5.43395	8.57307e-06	0.000331517	3.57512	KLF4	TRUE
-2.38395	8.58853	-5.43337	8.5866e-06	0.000331517	3.5736	PIP5K1B	TRUE
2.37384	7.26968	5.43239	8.6096e-06	0.000331517	3.57102	RC3H1	TRUE
3.3611	8.19514	5.43186	8.62186e-06	0.000331517	3.56964	FILIP1	TRUE
2.25347	8.97027	5.43146	8.63139e-06	0.000331517	3.56857	CDCA5	TRUE
-3.18356	7.90917	-5.42473	8.79079e-06	0.000337033	3.5509	CACNB2	TRUE
5.04719	9.11647	5.41341	9.06563e-06	0.000346947	3.52118	RHEX	TRUE
-2.72479	10.2315	-5.41127	9.11848e-06	0.0003483	3.51556	SNX7	TRUE
3.19519	5.82795	5.41066	9.13361e-06	0.0003483	3.51396	CDH6	TRUE
-1.60768	9.81018	-5.40957	9.16073e-06	0.000348712	3.5111	TRIM68	FALSE
1.85149	8.3638	5.40774	9.20657e-06	0.000349664	3.50628	JUP	FALSE
-2.21425	9.51288	-5.40726	9.21849e-06	0.000349664	3.50503	BBS12	TRUE
-2.96288	11.4587	-5.40511	9.27279e-06	0.0003511	3.49936	SLC39A8	TRUE
-2.32917	9.6557	-5.40413	9.29748e-06	0.000351412	3.49679	SMAD9	TRUE
-3.02511	9.2226	-5.40245	9.34013e-06	0.0003524	3.49237	SNCAIP	TRUE
-3.67527	11.1207	-5.39874	9.4348e-06	0.000355344	3.48263	ECRG4	TRUE
-1.6349	9.82473	-5.39526	9.52443e-06	0.000358088	3.4735	TOM1L1	FALSE
2.84283	7.50949	5.39035	9.65259e-06	0.000362269	3.4606	SPC25	TRUE
1.6941	12.1373	5.38853	9.7006e-06	0.000363432	3.45581	NOMO2	FALSE
3.43988	9.56937	5.38258	9.85901e-06	0.00036872	3.44017	NEAT1	TRUE
-4.00376	7.72694	-5.38078	9.90733e-06	0.000369879	3.43545	HSPB3	TRUE
-2.28119	9.40267	-5.37753	9.9952e-06	0.000372509	3.42692	PNPLA4	TRUE
-2.26094	11.3868	-5.37367	1.01008e-05	0.000375545	3.41677	CTNNAL1	TRUE
1.80609	9.27667	5.37327	1.01119e-05	0.000375545	3.41572	PANK1	FALSE
-3.37064	8.02187	-5.37105	1.01732e-05	0.000377169	3.40987	FAM133A	TRUE
2.31172	7.98229	5.3637	1.03789e-05	0.000384126	3.39055	CTPS2	TRUE
-1.71405	11.7218	-5.36294	1.04002e-05	0.000384251	3.38857	ATP6V0E1	FALSE
3.38294	8.70763	5.36013	1.04801e-05	0.000386532	3.38118	RNF157-AS1	TRUE
1.82677	8.82727	5.3589	1.05153e-05	0.000387163	3.37794	NR2C2AP	FALSE
1.74351	9.29762	5.35613	1.05949e-05	0.000389421	3.37066	SFMBT1	FALSE
2.42806	9.75319	5.3534	1.06739e-05	0.000391651	3.36349	RAD51AP1	TRUE
2.65092	6.54699	5.33631	1.11822e-05	0.000409598	3.31858	PLAC1	TRUE
3.07757	7.44617	5.33285	1.12881e-05	0.000412769	3.30948	KCNG1	TRUE
3.07539	5.56449	5.32922	1.14002e-05	0.000416157	3.29994	NES	TRUE
-1.82569	13.2469	-5.32434	1.15528e-05	0.000421007	3.2871	ITGAV	FALSE
4.41778	8.22011	5.32152	1.1642e-05	0.000423534	3.27968	ST6GALNAC1	TRUE
2.28123	8.54935	5.32059	1.16715e-05	0.000423884	3.27724	SYNM	TRUE
-2.16405	10.1815	-5.31931	1.17122e-05	0.00042464	3.27388	EPS8	TRUE
-3.0216	7.586	-5.31135	1.19689e-05	0.000433213	3.25295	KBTBD11	TRUE
-1.51791	11.185	-5.30824	1.20707e-05	0.000435327	3.24477	LMBRD1	FALSE
3.38079	8.61716	5.30781	1.20848e-05	0.000435327	3.24364	CYYR1	TRUE
-3.02404	8.45242	-5.3077	1.20885e-05	0.000435327	3.24335	GIPC2	TRUE
2.60935	7.1137	5.30314	1.22394e-05	0.000440022	3.23137	TNF	TRUE
3.15279	6.36513	5.30223	1.227e-05	0.000440378	3.22896	FMNL3	TRUE
-1.53399	11.6548	-5.29686	1.24506e-05	0.000445283	3.21485	TRAK2	FALSE
1.45118	8.27033	5.29618	1.24739e-05	0.000445283	3.21305	C5orf34	FALSE
-1.69752	12.0732	-5.29608	1.24772e-05	0.000445283	3.21279	AFF1	FALSE
-2.90473	7.60676	-5.2957	1.249e-05	0.000445283	3.21181	CARNS1	TRUE
2.64378	10.1817	5.29323	1.25746e-05	0.000447551	3.20529	SAC3D1	TRUE
2.29786	6.17515	5.29116	1.26458e-05	0.000449335	3.19984	LINC00523	TRUE
-2.40731	10.4291	-5.28752	1.27716e-05	0.000453052	3.19029	NTN4	TRUE
3.20215	9.14413	5.28073	1.301e-05	0.000460743	3.17244	ELF3	TRUE
-2.75422	9.15486	-5.27937	1.30584e-05	0.000461693	3.16885	TMEM98	TRUE
-4.70981	7.83763	-5.27429	1.32405e-05	0.000467358	3.15548	PCDH9	TRUE
2.16737	8.87811	5.27276	1.32958e-05	0.000468536	3.15146	SLC34A2	TRUE
-2.67862	6.70174	-5.26785	1.3475e-05	0.000474011	3.13854	FGF2	TRUE
2.08363	12.03	5.26729	1.34956e-05	0.000474011	3.13707	HDGF	TRUE
-2.73978	7.76302	-5.26347	1.36367e-05	0.000477437	3.12703	MET	TRUE
3.14494	5.31695	5.26344	1.36379e-05	0.000477437	3.12694	MROH2A	TRUE
-1.48628	10.7638	-5.25588	1.39219e-05	0.000486582	3.10705	HEXB	FALSE
1.64575	10.027	5.25067	1.41207e-05	0.000492724	3.09337	PDIA4	FALSE
2.95869	9.42884	5.24475	1.43507e-05	0.000499933	3.07778	LIMS3	TRUE
-1.48699	11.0798	-5.24316	1.4413e-05	0.000500266	3.0736	FAM114A1	FALSE
1.80154	9.19368	5.24286	1.44248e-05	0.000500266	3.07281	GPT2	FALSE
2.59064	5.34331	5.24271	1.44305e-05	0.000500266	3.07242	ATXN7L1	TRUE
3.15	9.49681	5.24154	1.44768e-05	0.000501057	3.06933	LYPD1	TRUE
-2.58249	8.02518	-5.23823	1.46078e-05	0.000504774	3.06064	ANO5	TRUE
-3.06432	6.78801	-5.23681	1.46645e-05	0.000505914	3.0569	TPBG	TRUE
-2.7741	11.7581	-5.23252	1.4837e-05	0.000511038	3.04562	SCG5	TRUE
1.59524	13.3876	5.23089	1.4903e-05	0.000512256	3.04133	KPNA2	FALSE
-2.51534	8.25214	-5.22997	1.49407e-05	0.000512256	3.0389	EPM2A-DT	TRUE
-1.71302	11.914	-5.22988	1.49443e-05	0.000512256	3.03866	BTG1	FALSE
2.2689	7.07056	5.2278	1.50292e-05	0.000514341	3.03319	LAMTOR5-AS1	TRUE
-2.42031	7.96555	-5.22399	1.51863e-05	0.000518884	3.02316	SNAI2	TRUE
-2.52118	6.21178	-5.22133	1.52968e-05	0.00052128	3.01617	MTHFD1	TRUE
3.85669	7.06237	5.2208	1.53187e-05	0.00052128	3.01478	TOP2A	TRUE
-2.04165	11.9414	-5.22054	1.53296e-05	0.00052128	3.01409	GCA	TRUE
-2.86284	9.39159	-5.21867	1.54079e-05	0.000523109	3.00918	TSPAN8	TRUE
-2.59817	10.3297	-5.20487	1.59986e-05	0.000542303	2.97288	PSMA3	TRUE
1.83683	8.33863	5.19836	1.62854e-05	0.000549075	2.95573	INPPL1	FALSE
-1.78344	13.0433	-5.19766	1.63167e-05	0.000549075	2.95388	SH3BP5	FALSE
1.98449	8.88593	5.19758	1.632e-05	0.000549075	2.95368	NOL4L	FALSE
3.39944	4.91717	5.19749	1.63241e-05	0.000549075	2.95344	NRTN	TRUE
-1.77336	12.2533	-5.19742	1.6327e-05	0.000549075	2.95327	NAP1L1	FALSE
-1.71821	7.86814	-5.19627	1.63785e-05	0.000549941	2.95023	AMDHD1	FALSE
-2.05974	10.4975	-5.19304	1.65234e-05	0.000553934	2.94174	ANOS1	TRUE
3.10593	6.69566	5.18839	1.67344e-05	0.000559491	2.92949	STC2	TRUE
-2.60202	8.24668	-5.18823	1.67415e-05	0.000559491	2.92908	ADAMTS18	TRUE
-2.522	8.19321	-5.18602	1.68428e-05	0.000561998	2.92326	CCDC68	TRUE
3.51877	6.64513	5.1802	1.71121e-05	0.000570093	2.90795	GPR158	TRUE
-1.95608	11.0096	-5.17952	1.71438e-05	0.000570257	2.90617	SGCE	FALSE
2.2363	8.1089	5.17792	1.7219e-05	0.00057187	2.90195	LGALS9	TRUE
-1.55698	10.9067	-5.17595	1.73116e-05	0.000574052	2.89677	CFDP1	FALSE
-1.3795	10.4711	-5.17487	1.73629e-05	0.000574725	2.89392	NMRK1	FALSE
1.97804	7.26456	5.17393	1.74074e-05	0.000574725	2.89145	NPM2	FALSE
1.44931	9.29479	5.17382	1.74127e-05	0.000574725	2.89116	AKAP8	FALSE
-1.85965	10.057	-5.17308	1.74477e-05	0.000574992	2.88922	PPP6C	FALSE
-1.47229	11.8086	-5.1725	1.74754e-05	0.00057502	2.88769	CHMP3	FALSE
-2.72825	9.97536	-5.16669	1.77545e-05	0.000583305	2.8724	LINC01116	TRUE
-1.88109	8.6652	-5.16261	1.79531e-05	0.000588921	2.86167	SPATA7	FALSE
2.21638	7.37441	5.15943	1.81096e-05	0.000592652	2.85329	VSIG10	TRUE
-1.60823	9.50057	-5.15917	1.81223e-05	0.000592652	2.85262	INTS6L	FALSE
1.77117	10.6508	5.15377	1.83913e-05	0.000599965	2.83841	NRBP2	FALSE
-1.74306	10.0709	-5.15332	1.84142e-05	0.000599965	2.8372	PRRC1	FALSE
-2.99566	9.1119	-5.153	1.84302e-05	0.000599965	2.83637	SVEP1	TRUE
2.71046	7.59256	5.15123	1.85192e-05	0.000601943	2.83172	CKAP2L	TRUE
1.81379	9.98861	5.14959	1.86024e-05	0.00060373	2.8274	LAMC1	FALSE
2.13088	8.70266	5.14475	1.88497e-05	0.000610827	2.81466	DENND4B	TRUE
2.7713	6.07129	5.14342	1.89182e-05	0.000612118	2.81116	EFNA3	TRUE
1.83371	9.7107	5.14136	1.90245e-05	0.000614627	2.80575	DPP3	FALSE
-2.4536	8.94297	-5.14036	1.90765e-05	0.000615376	2.80312	MIR99AHG	TRUE
-2.67636	10.1753	-5.13728	1.92376e-05	0.000619638	2.795	ECM2	TRUE
2.13496	7.04493	5.13487	1.93648e-05	0.000622794	2.78865	FDX2	TRUE
-1.71048	12.0487	-5.13199	1.95172e-05	0.000626752	2.78109	ANAPC16	FALSE
2.4772	6.13722	5.12996	1.96256e-05	0.000629286	2.77575	CT66	TRUE
2.30455	7.1313	5.12886	1.96849e-05	0.000629955	2.77283	PRRG2	TRUE
3.03409	7.50819	5.12847	1.97055e-05	0.000629955	2.77183	PSLNR	TRUE
-2.00344	11.5623	-5.12635	1.98203e-05	0.000632678	2.76622	RPL3	TRUE
3.27102	7.70086	5.12552	1.98651e-05	0.000633162	2.76405	E2F7	TRUE
2.24524	6.75408	5.12043	2.01426e-05	0.00064105	2.75067	TNNI3	TRUE
-2.23414	8.58921	-5.11876	2.02346e-05	0.00064302	2.74627	HPSE	TRUE
-1.48488	9.50488	-5.11663	2.03526e-05	0.000645425	2.74066	GLT8D1	FALSE
2.69057	8.62869	5.11631	2.03707e-05	0.000645425	2.7398	LTO1	TRUE
-2.73497	10.0178	-5.11442	2.04759e-05	0.000647796	2.73484	ZC3H13	TRUE
2.98615	7.37831	5.10669	2.09122e-05	0.00066062	2.7145	RASAL1	TRUE
2.37359	9.65265	5.10358	2.10904e-05	0.000665268	2.70631	OR7E12P	TRUE
-1.9183	11.1962	-5.10159	2.12056e-05	0.000667913	2.70106	SQOR	FALSE
2.03181	8.20529	5.10086	2.12475e-05	0.000668249	2.69916	GRHL2	TRUE
2.28106	8.87993	5.09987	2.13049e-05	0.000669068	2.69656	LEMD1	TRUE
2.39721	8.46365	5.09675	2.14871e-05	0.0006738	2.68834	KLK6	TRUE
-1.58702	8.81842	-5.09588	2.15383e-05	0.000674414	2.68605	VPS26C	FALSE
-2.06605	10.0774	-5.09445	2.16228e-05	0.00067593	2.68227	LIX1L	TRUE
2.74179	7.43899	5.09398	2.165e-05	0.00067593	2.68106	FJX1	TRUE
-3.12375	7.4065	-5.0905	2.18569e-05	0.000681394	2.67189	CNKSR2	TRUE
2.83149	6.39078	5.08817	2.19965e-05	0.000684745	2.66575	GPR19	TRUE
2.82407	5.74783	5.08749	2.20373e-05	0.000685016	2.66396	ALPK3	TRUE
-1.85369	10.5363	-5.08159	2.23951e-05	0.000695127	2.64843	PPM1A	FALSE
-2.17198	10.6404	-5.0794	2.25293e-05	0.000698097	2.64267	CFL2	TRUE
2.69215	5.74221	5.07885	2.25628e-05	0.000698097	2.64124	MYO3B	TRUE
-1.78748	9.91414	-5.07843	2.25889e-05	0.000698097	2.64012	AP5M1	FALSE
2.72341	8.15545	5.07561	2.27637e-05	0.000702482	2.63269	CENPK	TRUE
-2.03697	8.3038	-5.07442	2.28377e-05	0.000703751	2.62956	DYNC2LI1	TRUE
2.43443	6.14516	5.06935	2.31556e-05	0.000712519	2.61622	RNFT2	TRUE
-2.28599	9.90965	-5.06727	2.32872e-05	0.000715538	2.61076	FGL2	TRUE
1.91749	8.12557	5.06407	2.34916e-05	0.000720171	2.60233	PIK3C2B	FALSE
-1.58701	11.3518	-5.06386	2.35055e-05	0.000720171	2.60176	TM2D2	FALSE
3.58725	6.56119	5.06319	2.35479e-05	0.000720439	2.60002	CXCL13	TRUE
2.01319	9.07186	5.06105	2.36864e-05	0.00072266	2.59437	SLC13A4	TRUE
2.99744	5.71108	5.06073	2.37067e-05	0.00072266	2.59355	CDC6	TRUE
2.12632	7.75531	5.06049	2.37221e-05	0.00072266	2.59292	MSTO1	TRUE
-1.94067	10.0548	-5.05671	2.39682e-05	0.000729117	2.58297	SMAD5	FALSE
-1.67769	11.2865	-5.04988	2.44196e-05	0.000740834	2.56498	DTWD1	FALSE
1.69037	9.31468	5.04888	2.44865e-05	0.000740834	2.56234	PFKP	FALSE
2.84504	5.65	5.04883	2.44897e-05	0.000740834	2.56221	BIRC5	TRUE
2.2267	5.6305	5.04879	2.44921e-05	0.000740834	2.56212	FRYL	TRUE
3.47223	5.76647	5.04368	2.48358e-05	0.000750168	2.54868	FOXP4-AS1	TRUE
2.39767	8.19511	5.0431	2.48757e-05	0.00075031	2.54714	ANXA2R-OT1	TRUE
-2.7026	10.0167	-5.03852	2.51885e-05	0.000758676	2.53508	RUNX1T1	TRUE
-1.40491	10.9066	-5.03784	2.52354e-05	0.000759016	2.53329	POLR3GL	FALSE
1.84661	9.12609	5.03518	2.54195e-05	0.000763403	2.52629	PRORSD1P	FALSE
2.15788	7.71894	5.0347	2.54527e-05	0.000763403	2.52503	ZNF592	TRUE
1.90628	8.97458	5.03237	2.56147e-05	0.000765375	2.51891	BLACAT1	FALSE
-1.80276	11.4565	-5.03231	2.56189e-05	0.000765375	2.51875	FAM110C	FALSE
2.45534	8.14265	5.03221	2.5626e-05	0.000765375	2.51848	TK1	TRUE
2.32699	5.58151	5.03054	2.5743e-05	0.000767362	2.51409	ZNF627	TRUE
2.40625	8.77092	5.03024	2.57644e-05	0.000767362	2.51329	PGGHG	TRUE
-2.27684	11.0966	-5.02843	2.58917e-05	0.000770079	2.50854	SLC16A1	TRUE
-2.72023	7.03019	-5.02475	2.61535e-05	0.000775074	2.49884	SYNE1	TRUE
2.98558	5.01826	5.02467	2.61588e-05	0.000775074	2.49865	FAM124A	TRUE
2.4974	7.39829	5.02454	2.61685e-05	0.000775074	2.49829	NOTCH3	TRUE
4.30187	6.27518	5.02353	2.62405e-05	0.000776131	2.49564	UNC5A	TRUE
2.84302	7.18587	5.02164	2.63761e-05	0.000779061	2.49067	GPR137C	TRUE
-2.37787	8.16657	-5.01908	2.6561e-05	0.000783441	2.48393	ASXL3	TRUE
-2.44412	6.66468	-5.01779	2.6655e-05	0.000785129	2.48053	ZBTB43	TRUE
2.45453	12.9654	5.01609	2.67788e-05	0.000786754	2.47606	UCP2	TRUE
-3.17314	9.09528	-5.01602	2.67839e-05	0.000786754	2.47588	PRSS35	TRUE
3.12414	5.76046	5.01473	2.68783e-05	0.000788442	2.47249	CDC45	TRUE
-1.73965	10.5895	-5.00524	2.75837e-05	0.000808024	2.44752	ATG5	FALSE
2.16057	7.18452	5.0045	2.76393e-05	0.000808545	2.44557	CD82	TRUE
-2.60149	11.874	-5.00226	2.78092e-05	0.000812402	2.43967	ANXA3	TRUE
1.69451	11.3049	4.99987	2.79913e-05	0.000816515	2.43337	BZW2	FALSE
-2.04849	12.1645	-4.99903	2.80555e-05	0.000816515	2.43117	EIF3M	TRUE
-1.74274	10.2015	-4.99891	2.80647e-05	0.000816515	2.43085	GET1	FALSE
2.10258	5.9806	4.9968	2.82269e-05	0.000819355	2.4253	ZC2HC1B	TRUE
2.16511	6.60615	4.99664	2.82391e-05	0.000819355	2.42488	APLNR	TRUE
3.33693	6.65817	4.99295	2.85251e-05	0.000825952	2.41517	H2AC17	TRUE
2.02628	7.55671	4.99271	2.85438e-05	0.000825952	2.41454	TAFAZZIN	TRUE
-2.68483	9.88155	-4.99216	2.85863e-05	0.000826064	2.4131	PRRX1	TRUE
-3.05401	7.63706	-4.99143	2.86433e-05	0.000826592	2.41118	TTLL7	TRUE
-1.61111	9.41262	-4.98988	2.8765e-05	0.000828382	2.40709	DHFR2	FALSE
-2.56333	9.72709	-4.98965	2.87829e-05	0.000828382	2.40649	NT5DC1	TRUE
2.90401	6.42076	4.9884	2.88816e-05	0.000830104	2.40319	MKI67	TRUE
-2.11303	6.65175	-4.98663	2.90212e-05	0.000832162	2.39855	DOCK5	TRUE
-1.83904	10.6432	-4.98651	2.90312e-05	0.000832162	2.39822	PARP8	FALSE
2.6304	7.08212	4.98092	2.94774e-05	0.00084382	2.38352	ZFPL1	TRUE
-1.90907	9.70383	-4.97397	3.00416e-05	0.00085882	2.36524	KIZ	FALSE
1.80588	10.3952	4.97211	3.01949e-05	0.000862048	2.36034	CMTM7	FALSE
-1.46668	11.198	-4.97107	3.02809e-05	0.000863349	2.3576	ANKMY2	FALSE
-1.74592	10.694	-4.97005	3.03654e-05	0.000864603	2.35491	UAP1	FALSE
-2.1714	10.443	-4.96791	3.05428e-05	0.000868498	2.3493	SGMS2	TRUE
-3.14382	9.14338	-4.96678	3.06373e-05	0.000870025	2.34632	KCNJ8	TRUE
-1.57295	11.9187	-4.96193	3.10457e-05	0.000880452	2.33356	LANCL1	FALSE
-1.75279	8.91045	-4.96091	3.11327e-05	0.000881749	2.33086	CLN5	FALSE
-2.77531	7.45563	-4.95585	3.15654e-05	0.000892821	2.31756	CHST9	TRUE
-1.92828	9.14046	-4.95489	3.16485e-05	0.000893988	2.31502	NDFIP2	FALSE
-1.92993	9.85816	-4.95356	3.17635e-05	0.000896049	2.31153	RAB8B	FALSE
1.50648	11.618	4.9483	3.22229e-05	0.000907032	2.29769	MNT	FALSE
2.61051	5.96459	4.94788	3.22598e-05	0.000907032	2.29659	SYNAGE	TRUE
1.43214	10.1337	4.94765	3.22802e-05	0.000907032	2.29598	RUSC1	FALSE
2.59912	6.92158	4.94635	3.23944e-05	0.000909043	2.29258	CDCA8	TRUE
-2.70466	8.11741	-4.94391	3.26115e-05	0.000913934	2.28614	NAP1L5	TRUE
-2.35347	6.29174	-4.93978	3.29808e-05	0.000923074	2.27529	SLC51A	TRUE
-1.8858	9.66497	-4.93724	3.32108e-05	0.000928294	2.2686	NCOA1	FALSE
-1.84148	9.13122	-4.93644	3.32833e-05	0.000929105	2.26649	INTU	FALSE
-1.70559	12.5358	-4.93455	3.34556e-05	0.000932694	2.26152	IFI16	FALSE
-1.96412	6.58823	-4.93374	3.35289e-05	0.00093352	2.25941	SCN4B	FALSE
-1.72652	10.6134	-4.92303	3.45243e-05	0.000959982	2.23122	SASH1	FALSE
-1.90438	9.8219	-4.92183	3.46374e-05	0.000960883	2.22807	RNASEL	FALSE
3.13205	7.1252	4.92119	3.46977e-05	0.000960883	2.2264	MEOX1	TRUE
-1.53357	13.6264	-4.921	3.47159e-05	0.000960883	2.22589	SARAF	FALSE
2.80869	4.99912	4.92078	3.47367e-05	0.000960883	2.22532	LINC02850	TRUE
-1.48967	9.89655	-4.91752	3.5047e-05	0.000968214	2.21675	ATF7IP2	FALSE
2.81627	5.725	4.91643	3.51515e-05	0.000969844	2.21388	MAGEA5P	TRUE
1.80576	8.56529	4.91381	3.54043e-05	0.00097556	2.20697	WDR55	FALSE
-2.4102	7.65399	-4.90429	3.63365e-05	0.000999763	2.18194	GNG11	TRUE
-1.46487	9.83692	-4.90389	3.63763e-05	0.000999763	2.18088	CCDC186	FALSE
-1.63426	9.66119	-4.90209	3.65549e-05	0.00100338	2.17616	CMTR2	FALSE
-1.96515	10.9339	-4.90009	3.67551e-05	0.00100677	2.1709	RPL37	FALSE
-1.57905	11.3354	-4.89992	3.67726e-05	0.00100677	2.17044	SKP1	FALSE
2.89554	7.67917	4.89907	3.68572e-05	0.00100779	2.16823	LOC105374937	TRUE
2.67177	4.78907	4.89738	3.70278e-05	0.00100868	2.16378	TMEM102	TRUE
2.17176	4.52597	4.89737	3.70295e-05	0.00100868	2.16374	RIPPLY2	TRUE
1.69749	11.4942	4.89735	3.70313e-05	0.00100868	2.16369	MGAT4B	FALSE
2.54942	7.77166	4.89684	3.70832e-05	0.0010088	2.16234	LINGO1	TRUE
-2.56942	9.4008	-4.89392	3.73794e-05	0.00101438	2.15468	SLIT2	TRUE
4.52429	5.88288	4.89388	3.73833e-05	0.00101438	2.15458	LIX1	TRUE
-1.69907	11.8253	-4.89323	3.74502e-05	0.00101491	2.15286	TCP1	FALSE
2.42069	7.08434	4.89193	3.75834e-05	0.00101723	2.14943	PYM1	TRUE
-3.3459	9.32689	-4.89132	3.76453e-05	0.00101761	2.14785	CYP3A5	TRUE
1.52385	11.1686	4.88934	3.78493e-05	0.00102184	2.14264	MRPS18A	FALSE
-1.49302	9.72632	-4.88852	3.79346e-05	0.00102285	2.14048	MARF1	FALSE
-1.37669	9.77806	-4.88637	3.81583e-05	0.00102713	2.13481	HCFC2	FALSE
-3.27891	9.29969	-4.88607	3.81896e-05	0.00102713	2.13402	NLGN4X	TRUE
-1.87766	12.286	-4.8845	3.83532e-05	0.00103023	2.12991	SYPL1	FALSE
-2.15677	6.18824	-4.88293	3.85175e-05	0.00103334	2.12579	ADAMTS9-AS2	TRUE
3.61623	8.10072	4.88222	3.85931e-05	0.00103407	2.1239	SST	TRUE
2.92735	8.24175	4.88044	3.87806e-05	0.00103706	2.11923	PRR5	TRUE
-1.48464	9.55352	-4.88024	3.88019e-05	0.00103706	2.1187	CTSO	FALSE
-1.64352	12.0945	-4.87919	3.89133e-05	0.00103874	2.11594	ANXA5	FALSE
2.50666	7.70565	4.87451	3.94137e-05	0.00105079	2.10364	CCM2L	TRUE
-2.68997	6.75309	-4.87383	3.94863e-05	0.00105141	2.10186	LINC00842	TRUE
-2.69348	7.57371	-4.87212	3.96719e-05	0.00105457	2.09735	NUDT6	TRUE
2.95616	6.47373	4.87169	3.97183e-05	0.00105457	2.09622	RAB26	TRUE
-2.40393	7.29272	-4.87137	3.97532e-05	0.00105457	2.09537	SH3GL2	TRUE
-3.06966	7.65677	-4.86971	3.99332e-05	0.00105579	2.09102	HHIP	TRUE
2.53064	5.71212	4.86956	3.99493e-05	0.00105579	2.09063	TMPO-AS1	TRUE
1.61115	7.96623	4.86944	3.99626e-05	0.00105579	2.09031	LINC02450	FALSE
-1.54436	9.61643	-4.8688	4.00328e-05	0.00105579	2.08862	PNRC1	FALSE
2.53085	5.93512	4.86862	4.00523e-05	0.00105579	2.08816	MTRF1L	TRUE
2.64699	9.22797	4.86822	4.00959e-05	0.00105579	2.08711	GRAMD2A	TRUE
2.7307	7.02471	4.86639	4.02967e-05	0.00105977	2.0823	XDH	TRUE
2.90189	6.29458	4.86285	4.06881e-05	0.00106875	2.07299	NTN5	TRUE
-2.20836	8.04384	-4.85798	4.12324e-05	0.00108172	2.06019	H2AZ2	TRUE
1.68002	10.8933	4.85719	4.13219e-05	0.00108273	2.0581	RGL2	FALSE
-1.61542	10.4893	-4.85182	4.19323e-05	0.00109738	2.04398	MED21	FALSE
-2.23285	11.6225	-4.84988	4.21549e-05	0.00110181	2.03888	HOXC6	TRUE
-1.47907	9.93904	-4.84932	4.22187e-05	0.00110181	2.03743	ECI2	FALSE
2.67972	5.96449	4.849	4.22561e-05	0.00110181	2.03657	ALOX12P2	TRUE
2.88911	5.89245	4.84669	4.25225e-05	0.0011074	2.03052	HAPLN1	TRUE
-1.96948	10.8162	-4.83923	4.33978e-05	0.00112882	2.0109	SLC17A5	FALSE
-2.09353	9.09221	-4.83625	4.37523e-05	0.00113666	2.00307	SESN1	TRUE
1.84785	9.40592	4.83542	4.38516e-05	0.00113785	2.00088	SLC39A4	FALSE
3.39749	8.48488	4.8349	4.39134e-05	0.00113807	1.99953	PROM2	TRUE
-2.05886	11.7504	-4.82953	4.45618e-05	0.00115348	1.98542	SCP2	TRUE
2.54709	7.79876	4.82816	4.47284e-05	0.00115639	1.98182	FGD5	TRUE
1.6538	8.62939	4.82618	4.49715e-05	0.00116126	1.9766	FAM72C	FALSE
1.59572	10.4056	4.82555	4.50483e-05	0.00116184	1.97496	KPNA1	FALSE
-2.42635	9.02277	-4.82505	4.51102e-05	0.00116204	1.97364	BDH2	TRUE
-1.46833	11.8867	-4.82392	4.52499e-05	0.00116423	1.97066	DPYSL2	FALSE
-1.85767	9.34894	-4.81702	4.61102e-05	0.00118494	1.95253	GNAI1	FALSE
2.69074	7.90226	4.81644	4.61832e-05	0.00118539	1.95101	PRSS2	TRUE
-3.49615	7.71464	-4.8151	4.63518e-05	0.00118829	1.9475	LINC01616	TRUE
-1.67896	10.4462	-4.81322	4.6591e-05	0.00119299	1.94254	CGNL1	FALSE
-1.98896	9.81463	-4.81241	4.66928e-05	0.00119416	1.94044	EFCAB7	FALSE
-2.11218	9.21022	-4.81052	4.69351e-05	0.00119892	1.93546	CALCOCO2	TRUE
-2.47975	7.65734	-4.80871	4.71675e-05	0.00120342	1.9307	SEC62	TRUE
2.30052	12.5262	4.80595	4.75238e-05	0.00121106	1.92346	SCNN1A	TRUE
-1.74429	10.4351	-4.8046	4.76988e-05	0.00121284	1.91992	AP1S2	FALSE
2.60306	5.94278	4.80454	4.77071e-05	0.00121284	1.91975	KCNN2	TRUE
-1.87253	11.2135	-4.80323	4.78785e-05	0.00121575	1.9163	LYSMD3	FALSE
-1.77682	10.4077	-4.79863	4.84831e-05	0.00122964	1.90422	ARL4A	FALSE
2.9039	6.24181	4.79728	4.86615e-05	0.0012327	1.90069	LHX1	TRUE
-1.95863	11.2544	-4.79638	4.87814e-05	0.00123342	1.89832	LEPROT	FALSE
2.34708	6.10867	4.7962	4.88054e-05	0.00123342	1.89784	RDM1	TRUE
1.46675	8.99021	4.79351	4.91646e-05	0.00124052	1.89079	CTPS1	FALSE
3.06729	7.21749	4.79323	4.92026e-05	0.00124052	1.89004	CEMIP	TRUE
-2.12676	9.7897	-4.79129	4.94636e-05	0.0012448	1.88495	TSHZ3	TRUE
1.75293	8.66541	4.79089	4.95183e-05	0.0012448	1.88389	SPRYD4	FALSE
2.86966	5.0122	4.79067	4.95472e-05	0.0012448	1.88332	ADAM5	TRUE
-1.52114	11.1868	-4.78613	5.01655e-05	0.00125885	1.87139	FAM13B	FALSE
-1.73348	9.33811	-4.78487	5.03371e-05	0.00126168	1.8681	MINPP1	FALSE
-1.88366	10.0992	-4.78292	5.06063e-05	0.00126613	1.86297	ARHGEF10	FALSE
-2.96865	7.07325	-4.78272	5.06335e-05	0.00126613	1.86245	DMRT2	TRUE
1.65164	10.3346	4.77937	5.10986e-05	0.00127627	1.85365	CDC7	FALSE
-2.83099	7.722	-4.77886	5.117e-05	0.00127656	1.8523	CLDN15	TRUE
-1.75258	12.1844	-4.77471	5.17522e-05	0.00128958	1.84142	PLS3	FALSE
2.37646	6.47848	4.77017	5.23985e-05	0.0013031	1.82947	DLX6-AS1	TRUE
2.23488	7.38559	4.76993	5.24317e-05	0.0013031	1.82886	SEC61A2	TRUE
-2.93833	8.18577	-4.76961	5.2478e-05	0.0013031	1.82801	NR0B1	TRUE
2.44581	7.49052	4.767	5.28533e-05	0.00130939	1.82115	OCA2	TRUE
-2.77353	5.96096	-4.76684	5.28763e-05	0.00130939	1.82074	SLC60A1	TRUE
2.06481	7.603	4.76646	5.29305e-05	0.00130939	1.81975	DNA2	TRUE
2.7029	8.0915	4.76614	5.29764e-05	0.00130939	1.81892	LOC105379524	TRUE
2.49459	6.11488	4.76446	5.32208e-05	0.00131391	1.81449	PLXND1	TRUE
-1.50759	9.47811	-4.76358	5.33489e-05	0.00131555	1.81217	ATL1	FALSE
3.07909	6.55698	4.76291	5.34459e-05	0.00131642	1.81042	TIAM1-AS1	TRUE
3.52113	8.57961	4.76194	5.35878e-05	0.0013184	1.80787	RASSF10	TRUE
-1.70844	13.2124	-4.76084	5.37489e-05	0.00132084	1.80498	FEZ2	FALSE
-2.99365	7.13257	-4.75898	5.40223e-05	0.00132603	1.8001	PLCE1	TRUE
2.93348	7.125	4.75818	5.41408e-05	0.00132741	1.79799	SMIM22	TRUE
2.49171	5.99041	4.75774	5.42049e-05	0.00132746	1.79685	ARHGEF39	TRUE
-2.63544	10.2793	-4.75653	5.4384e-05	0.00133032	1.79368	EFNB3	TRUE
2.26461	7.25386	4.75381	5.4789e-05	0.00133869	1.78654	MMP11	TRUE
2.2234	8.32114	4.75318	5.48834e-05	0.00133947	1.78488	H2BC5	TRUE
-1.54777	9.74431	-4.75194	5.50704e-05	0.0013425	1.78161	SLC25A46	FALSE
-1.28771	11.9357	-4.7507	5.52569e-05	0.00134511	1.77836	DDX1	FALSE
-2.48177	7.5192	-4.75039	5.53036e-05	0.00134511	1.77755	CFC1	TRUE
1.84456	6.64992	4.74842	5.56011e-05	0.00135081	1.77238	KIF18A	FALSE
-1.97426	8.63215	-4.74649	5.58943e-05	0.00135503	1.76732	SATB1	FALSE
3.04016	6.43626	4.74644	5.59016e-05	0.00135503	1.7672	CASZ1	TRUE
-2.53316	7.13326	-4.7443	5.62289e-05	0.00135935	1.76158	ZDHHC4	TRUE
2.45373	5.78409	4.74415	5.62532e-05	0.00135935	1.76116	KRTAP4-1	TRUE
1.50304	7.90385	4.74403	5.62708e-05	0.00135935	1.76086	SIRT6	FALSE
2.63871	4.82747	4.74328	5.6386e-05	0.00136042	1.75889	APOE	TRUE
2.77658	9.08464	4.74291	5.64425e-05	0.00136042	1.75793	TRIP13	TRUE
-2.93739	10.8381	-4.74165	5.66381e-05	0.00136219	1.7546	KLHDC8A	TRUE
2.68554	6.78931	4.74161	5.66435e-05	0.00136219	1.75451	PLAAT2	TRUE
-2.45918	6.36839	-4.73966	5.69465e-05	0.00136793	1.74938	RFPL1S	TRUE
2.11325	6.09725	4.73883	5.70751e-05	0.00136948	1.74721	LINC03040	TRUE
2.43006	6.30935	4.73726	5.73198e-05	0.00137381	1.74309	OXLD1	TRUE
1.67352	6.48925	4.73536	5.76173e-05	0.00137939	1.73811	ARRDC3-AS1	FALSE
-1.5933	9.48133	-4.73469	5.77231e-05	0.00138038	1.73635	GATA6-AS1	FALSE
1.58083	9.28046	4.73381	5.78615e-05	0.00138214	1.73404	BEND3	FALSE
2.81206	5.35984	4.73305	5.79823e-05	0.00138348	1.73203	BOP1	TRUE
2.7419	8.43619	4.72992	5.84782e-05	0.00139375	1.72384	CEP55	TRUE
2.54285	8.59903	4.72904	5.86199e-05	0.00139557	1.72151	HEY2	TRUE
-1.85059	9.30684	-4.72837	5.87268e-05	0.00139599	1.71976	KDR	FALSE
2.4947	6.42856	4.72811	5.87684e-05	0.00139599	1.71908	TMTC4	TRUE
2.28561	7.19	4.72676	5.89849e-05	0.00139958	1.71554	C10orf95-AS1	TRUE
-1.2087	9.19533	-4.72577	5.91442e-05	0.0014018	1.71295	PIGB	FALSE
1.84885	6.9982	4.72267	5.96472e-05	0.00141216	1.7048	LINC01539	FALSE
1.40904	10.2018	4.72162	5.9818e-05	0.00141463	1.70205	STMP1	FALSE
2.0219	6.76948	4.71953	6.01602e-05	0.00142115	1.69656	CYP27B1	TRUE
-1.78985	10.0601	-4.71768	6.04636e-05	0.00142518	1.69172	P2RX7	FALSE
-1.58161	13.5401	-4.71749	6.04955e-05	0.00142518	1.69121	NSA2	FALSE
2.36179	7.54001	4.71697	6.05815e-05	0.00142518	1.68985	LYPD6	TRUE
-2.12712	9.87894	-4.71684	6.06022e-05	0.00142518	1.68952	UQCRC2	TRUE
-2.37038	7.95556	-4.71647	6.06642e-05	0.00142518	1.68854	BLOC1S6	TRUE
2.71266	5.86553	4.70941	6.18431e-05	0.00144975	1.67002	ADM5	TRUE
-1.59219	12.599	-4.70939	6.1846e-05	0.00144975	1.66998	TMED10	FALSE
2.18902	6.95105	4.70545	6.25141e-05	0.00146272	1.65964	PSD2	TRUE
1.88589	7.83972	4.70532	6.25362e-05	0.00146272	1.6593	SYT11	FALSE
2.83473	11.1039	4.70078	6.3315e-05	0.00147931	1.6474	CTHRC1	TRUE
2.34431	7.63047	4.69903	6.36189e-05	0.00148479	1.64279	RECQL4	TRUE
1.95194	8.16736	4.69781	6.38302e-05	0.00148809	1.6396	NPR2	FALSE
-2.89487	7.79038	-4.69648	6.40619e-05	0.00149187	1.63612	AGTR1	TRUE
2.0323	8.12295	4.69378	6.45358e-05	0.00150127	1.62903	KNL1	TRUE
2.02638	8.67342	4.69267	6.47309e-05	0.00150417	1.62613	MIR155HG	TRUE
2.45941	7.26442	4.69192	6.4864e-05	0.00150562	1.62415	APBA2	TRUE
-2.65547	9.9375	-4.68717	6.57089e-05	0.00152358	1.6117	GLT8D2	TRUE
-1.80138	11.5061	-4.68146	6.67403e-05	0.00154581	1.59673	ZNF330	FALSE
2.27723	6.66108	4.68106	6.68129e-05	0.00154582	1.59568	SEPTIN8	TRUE
2.16043	7.87927	4.67882	6.72221e-05	0.0015536	1.58981	H4C11	TRUE
2.44893	5.48274	4.67723	6.75138e-05	0.00155866	1.58564	FOXN1	TRUE
2.00524	6.66902	4.6768	6.75945e-05	0.00155883	1.5845	PABPC1	TRUE
-1.69628	10.4775	-4.67489	6.79472e-05	0.00156414	1.57949	GPR137B	FALSE
1.32583	13.1063	4.67476	6.79711e-05	0.00156414	1.57915	UQCRQ	FALSE
1.67036	7.31027	4.67314	6.82715e-05	0.00156936	1.57491	TBC1D20	FALSE
-1.45703	9.64343	-4.67113	6.86461e-05	0.00157628	1.56965	PBX3	FALSE
-1.69561	10.0987	-4.66961	6.89317e-05	0.00158114	1.56566	ZNF112	FALSE
-1.91953	6.47907	-4.66457	6.98847e-05	0.00160127	1.55246	THAP2	FALSE
-3.60924	10.8575	-4.66317	7.0152e-05	0.00160568	1.54878	PTGIS	TRUE
4.71275	10.9191	4.6621	7.03576e-05	0.00160826	1.54597	EHF	TRUE
2.34051	5.97805	4.66159	7.04556e-05	0.00160826	1.54463	MEX3A	TRUE
1.92269	8.86982	4.66141	7.04907e-05	0.00160826	1.54415	LOC102724560	FALSE
1.85137	7.52723	4.65874	7.1005e-05	0.00161776	1.53716	CFAP20DC	FALSE
-1.85248	10.3498	-4.65821	7.11073e-05	0.00161776	1.53578	TMEM167B	FALSE
-1.7392	12.2849	-4.65776	7.11952e-05	0.00161776	1.53459	CNIH1	FALSE
2.40821	7.62945	4.65762	7.1222e-05	0.00161776	1.53423	RNF144B	TRUE
-1.34579	9.55332	-4.65729	7.12861e-05	0.00161776	1.53336	BMPR1A	FALSE
-2.10889	10.4721	-4.6568	7.13818e-05	0.00161822	1.53207	LYSMD2	TRUE
1.88662	7.81802	4.65388	7.19519e-05	0.00162762	1.52443	LOC105378948	FALSE
1.88518	8.72528	4.65359	7.20082e-05	0.00162762	1.52368	LARGE2	FALSE
2.28299	8.01081	4.6535	7.20255e-05	0.00162762	1.52344	HOXD-AS2	TRUE
-1.95734	9.50997	-4.64709	7.32953e-05	0.00165457	1.50664	FAM89A	FALSE
-1.66501	8.35557	-4.64059	7.46054e-05	0.00168137	1.48961	RAB14	FALSE
2.58422	6.80279	4.64027	7.46711e-05	0.00168137	1.48877	SYTL1	TRUE
-1.43747	9.65263	-4.63989	7.47474e-05	0.00168137	1.48778	TAOK3	FALSE
1.61181	8.11044	4.63944	7.48388e-05	0.00168137	1.48661	SPOUT1	FALSE
-2.71048	12.4674	-4.63926	7.48762e-05	0.00168137	1.48613	BEX1	TRUE
-3.00445	8.00248	-4.63877	7.49761e-05	0.00168184	1.48485	CYS1	TRUE
2.87551	6.56026	4.6339	7.59775e-05	0.00170083	1.47209	FRMD8	TRUE
-1.82733	10.07	-4.63388	7.5982e-05	0.00170083	1.47204	HACD1	FALSE
1.84446	7.52005	4.63215	7.63401e-05	0.00170706	1.46752	ENO3	FALSE
3.13798	9.72014	4.62476	7.7893e-05	0.00173996	1.44816	LOC440895	TRUE
3.50199	8.79504	4.62434	7.7984e-05	0.00174018	1.44704	DEFB1	TRUE
-2.54788	9.78184	-4.6231	7.82465e-05	0.00174421	1.44381	MGP	TRUE
2.21489	5.63915	4.62169	7.85488e-05	0.00174912	1.4401	KIFC1	TRUE
2.82001	4.63546	4.6211	7.86745e-05	0.0017501	1.43856	PTPRC	TRUE
-1.58894	13.8816	-4.62068	7.8764e-05	0.00175027	1.43747	CAPN2	FALSE
2.31226	8.13101	4.61948	7.90228e-05	0.00175419	1.43432	RNASEH2A	TRUE
-2.00819	12.0958	-4.61795	7.93524e-05	0.00175968	1.43032	NSG1	TRUE
2.12479	9.57943	4.61513	7.99641e-05	0.0017714	1.42294	ERV3-2	TRUE
1.58479	9.08228	4.61191	8.06688e-05	0.00178516	1.4145	IPO4	FALSE
1.74829	7.25897	4.61054	8.09706e-05	0.00178847	1.41092	NXPH4	FALSE
2.42951	5.13359	4.61047	8.09856e-05	0.00178847	1.41074	ZEB1	TRUE
-1.5665	9.83741	-4.60871	8.13747e-05	0.0017952	1.40613	SHPRH	FALSE
-1.95334	7.54929	-4.60797	8.15396e-05	0.00179699	1.40419	EMP1	FALSE
-2.0489	8.27427	-4.60576	8.20328e-05	0.00180599	1.39839	FAT4	TRUE
-3.10156	8.19635	-4.60497	8.22079e-05	0.00180752	1.39634	LSAMP	TRUE
-2.203	7.0789	-4.60469	8.22715e-05	0.00180752	1.3956	PAX8-AS1	TRUE
3.31298	5.83983	4.60254	8.27544e-05	0.00181626	1.38998	TRPM1	TRUE
2.24532	5.87078	4.59731	8.39426e-05	0.00184045	1.37627	EXOSC4	TRUE
-1.97687	7.09427	-4.5914	8.53036e-05	0.00186837	1.36082	INKA2	FALSE
-2.62986	10.4668	-4.59016	8.55913e-05	0.00187275	1.35758	COL3A1	TRUE
-2.05074	9.04154	-4.58676	8.63889e-05	0.00188827	1.34867	L3MBTL3	TRUE
1.80308	9.10547	4.58594	8.65811e-05	0.00189032	1.34654	NCBP2	FALSE
-1.95832	9.14781	-4.58561	8.666e-05	0.00189032	1.34566	DNAJB9	FALSE
-1.56736	10.3172	-4.58133	8.76756e-05	0.00191052	1.33447	SOCS5	FALSE
-1.68619	9.56399	-4.57854	8.83425e-05	0.00192164	1.32719	DNAJB4	FALSE
2.04958	6.15521	4.57845	8.83658e-05	0.00192164	1.32693	DIP2A	TRUE
-2.03453	9.87552	-4.57405	8.943e-05	0.00194128	1.31543	SMIM48	TRUE
1.65229	9.68097	4.57396	8.94534e-05	0.00194128	1.31518	ZNF436-AS1	FALSE
2.6789	4.90068	4.57359	8.95417e-05	0.00194128	1.31423	KDM4C	TRUE
1.95207	5.64847	4.56265	9.22485e-05	0.00199532	1.28562	BDH1	FALSE
-1.44246	11.7271	-4.56253	9.22788e-05	0.00199532	1.28531	ECHDC1	FALSE
-2.07731	10.0428	-4.56239	9.23146e-05	0.00199532	1.28494	SET	TRUE
-1.86359	8.36054	-4.56095	9.26784e-05	0.00200116	1.28116	RAB33A	FALSE
1.97649	6.13317	4.55986	9.29528e-05	0.00200506	1.27832	CTBP1-DT	FALSE
1.88999	10.9169	4.55835	9.33343e-05	0.00201126	1.27438	VMP1	FALSE
-1.80244	9.27422	-4.55716	9.36393e-05	0.00201579	1.27125	PRR15	FALSE
-2.92868	7.10219	-4.55376	9.45079e-05	0.00203244	1.26238	NTNG1	TRUE
1.89889	9.38471	4.55305	9.46913e-05	0.00203434	1.26052	ADRA2C	FALSE
-1.47251	9.20178	-4.55254	9.48219e-05	0.0020351	1.2592	CEP83	FALSE
-2.39249	7.2066	-4.54882	9.57873e-05	0.00205375	1.24947	BST1	TRUE
2.6891	6.60519	4.54701	9.62622e-05	0.00206187	1.24472	PPP1R14B	TRUE
2.11787	7.30451	4.54536	9.66932e-05	0.00206902	1.24043	NIPAL4-DT	TRUE
-1.63622	10.3823	-4.53978	9.81749e-05	0.00209862	1.22582	TOGARAM1	FALSE
2.43283	6.71	4.53908	9.83605e-05	0.00210049	1.22401	NALF2	TRUE
2.50192	6.58264	4.53742	9.88059e-05	0.00210789	1.21967	MCM4	TRUE
2.29839	6.78807	4.53575	9.92573e-05	0.00211061	1.21529	LINC01936	TRUE
-2.11844	8.97978	-4.53551	9.93218e-05	0.00211061	1.21467	PCLO	TRUE
2.21848	7.48916	4.5355	9.93235e-05	0.00211061	1.21465	GALNT6	TRUE
3.0046	5.89209	4.53548	9.93285e-05	0.00211061	1.2146	MAGEA1	TRUE
-1.78968	12.6697	-4.53475	9.95269e-05	0.00211125	1.21269	SDCBP	FALSE
1.60993	8.14766	4.53464	9.95563e-05	0.00211125	1.2124	SEC24B-AS1	FALSE
-2.16724	8.55617	-4.53416	9.96872e-05	0.00211193	1.21114	ARHGAP32	TRUE
2.36888	7.89774	4.52646	0.000101798	0.00215451	1.19102	ATP2A1-AS1	TRUE
-1.39639	10.3171	-4.52517	0.000102155	0.00215992	1.18766	DCUN1D4	FALSE
3.11462	7.10248	4.52414	0.00010244	0.00216381	1.18498	TMPRSS4	TRUE
-1.3043	9.5153	-4.51711	0.000104419	0.00220343	1.16661	DRAM1	FALSE
-1.4733	10.7819	-4.51663	0.000104556	0.00220415	1.16535	EAPP	FALSE
-1.75559	12.6067	-4.5154	0.000104906	0.00220933	1.16215	NEK7	FALSE
2.82756	5.46652	4.51453	0.000105155	0.0022124	1.15986	DGAT1	TRUE
2.57335	6.90083	4.51397	0.000105315	0.00221358	1.15841	FOLR3	TRUE
2.52368	6.11637	4.51288	0.000105629	0.002218	1.15555	LRRC32	TRUE
-1.6103	8.99653	-4.51064	0.000106275	0.00222937	1.1497	PCED1B	FALSE
2.83587	4.29157	4.50882	0.000106801	0.0022382	1.14496	FBXL22	TRUE
2.26614	7.87183	4.5076	0.000107157	0.00224347	1.14176	SLC6A8	TRUE
-1.36269	9.73403	-4.507	0.000107331	0.00224491	1.1402	ZNF32	FALSE
2.4271	3.91891	4.50371	0.000108294	0.00226276	1.13163	IQSEC3	TRUE
-2.36528	6.98768	-4.50307	0.000108484	0.00226276	1.12995	NUDT11	TRUE
2.05277	7.91044	4.50284	0.000108551	0.00226276	1.12935	KIF15	TRUE
1.76077	8.49685	4.50265	0.000108608	0.00226276	1.12885	RABL6	FALSE
2.15915	8.05411	4.49982	0.000109448	0.00227804	1.12145	AATK	TRUE
-2.80918	8.02071	-4.498	0.000109989	0.00228651	1.11672	TPD52L1	TRUE
-1.39259	10.8527	-4.49742	0.000110164	0.00228651	1.11519	SRSF11	FALSE
-1.64418	14.2014	-4.49738	0.000110176	0.00228651	1.11508	RPL15	FALSE
1.9228	8.72941	4.49633	0.000110491	0.00229081	1.11235	H2AC18	FALSE
2.10313	7.43931	4.49461	0.000111007	0.00229928	1.10787	E2F1	TRUE
2.83814	8.86495	4.49412	0.000111155	0.00230012	1.10659	TBX2-AS1	TRUE
-2.18605	7.65983	-4.49351	0.000111341	0.00230126	1.10499	ZDBF2	TRUE
-2.41922	10.0451	-4.49323	0.000111426	0.00230126	1.10426	CACNA2D1	TRUE
2.58876	7.38997	4.49248	0.000111653	0.00230371	1.10231	ARHGAP11B	TRUE
-2.74262	9.24471	-4.49123	0.000112033	0.00230825	1.09904	PCOLCE2	TRUE
-1.27606	10.0742	-4.49105	0.000112089	0.00230825	1.09857	GNAQ	FALSE
-2.03677	7.34525	-4.49038	0.000112292	0.00230888	1.09683	ITM2A	TRUE
-1.31887	11.2367	-4.49024	0.000112335	0.00230888	1.09646	MPHOSPH6	FALSE
2.48933	7.13528	4.48724	0.000113255	0.00232554	1.08863	TLCD1	TRUE
2.14485	9.06843	4.48276	0.000114642	0.00235175	1.07695	HK2	TRUE
-1.62987	7.71609	-4.48034	0.000115399	0.00236502	1.07063	CCPG1	FALSE
-1.35535	12.1205	-4.47647	0.00011662	0.00238774	1.06053	HNRNPH3	FALSE
-1.3749	9.47087	-4.47535	0.000116976	0.00239273	1.05761	KATNA1	FALSE
-1.28061	11.2539	-4.47221	0.000117978	0.00240932	1.04942	ERMP1	FALSE
3.24463	8.98468	4.4721	0.000118012	0.00240932	1.04914	WDR72	TRUE
-1.37944	13.6256	-4.46983	0.000118744	0.00242188	1.04321	MORF4L1	FALSE
-1.21253	12.0731	-4.46949	0.000118854	0.00242188	1.04232	PPP3CB	FALSE
2.67967	6.46637	4.46772	0.000119426	0.00243122	1.03771	KIF14	TRUE
2.24544	5.14843	4.46681	0.000119723	0.00243494	1.03533	LINC01333	TRUE
-2.12546	8.93198	-4.46422	0.000120568	0.00244979	1.02858	DHX15	TRUE
-1.22123	9.89412	-4.46354	0.000120791	0.00245035	1.02681	LONP2	FALSE
2.7012	6.60516	4.46344	0.000120825	0.00245035	1.02654	LOC101928047	TRUE
-1.4983	11.9201	-4.46179	0.000121366	0.00245898	1.02225	TWSG1	FALSE
2.62679	7.62628	4.45939	0.000122161	0.00247115	1.01598	CHCHD10	TRUE
-1.44841	10.4852	-4.45897	0.000122302	0.00247115	1.01488	GLIDR	FALSE
2.21212	7.9845	4.45893	0.000122313	0.00247115	1.01479	MXD3	TRUE
-2.20765	9.27837	-4.45819	0.00012256	0.00247379	1.01285	MPDZ	TRUE
1.93164	7.03568	4.45356	0.000124113	0.00250277	1.00078	JAK3	FALSE
1.32396	9.4455	4.45266	0.000124414	0.00250648	0.998447	ARF6	FALSE
1.59001	8.62723	4.45163	0.000124763	0.00251113	0.995764	CSRNP2	FALSE
-1.49565	11.1786	-4.4503	0.000125215	0.00251787	0.99229	CTR9	FALSE
1.49568	9.81615	4.44875	0.000125743	0.0025261	0.988254	GSTP1	FALSE
-3.2639	7.98297	-4.44731	0.000126236	0.00253362	0.984501	CNTNAP4	TRUE
2.28933	5.80533	4.44568	0.000126797	0.00254248	0.980251	SLC49A3	TRUE
2.67177	7.92445	4.44185	0.000128121	0.00256663	0.970281	KCTD1	TRUE
-2.09696	5.85638	-4.4403	0.000128664	0.00257509	0.966225	AMHR2	TRUE
2.16624	9.88887	4.43956	0.000128923	0.00257786	0.964295	NAA38	TRUE
-1.30524	10.1183	-4.43859	0.000129261	0.0025822	0.961785	CDC40	FALSE
-1.93772	8.88736	-4.43662	0.000129954	0.00259362	0.956654	SKIC8	FALSE
-2.34899	10.6675	-4.43614	0.000130125	0.00259461	0.955391	TENT5A	TRUE
-1.77963	10.0014	-4.43567	0.000130293	0.00259553	0.954155	HOOK1	FALSE
1.17412	10.3628	4.43494	0.000130551	0.00259825	0.952255	DNMT1	FALSE
2.37197	7.51067	4.43208	0.000131566	0.00261602	0.944825	KIF11	TRUE
1.7951	7.10947	4.4313	0.000131847	0.00261916	0.942782	S100A6	FALSE
2.4411	5.28886	4.43001	0.000132309	0.00262589	0.939427	GAGE12I	TRUE
2.29011	7.40158	4.4289	0.000132707	0.00262975	0.936543	ZNF578	TRUE
-1.73679	10.2409	-4.42857	0.000132827	0.00262975	0.935678	SNX3	FALSE
2.31225	6.5819	4.42826	0.00013294	0.00262975	0.934866	ANKS4B	TRUE
3.39497	6.20865	4.4281	0.000132996	0.00262975	0.934461	EPHX4	TRUE
-2.13486	8.71951	-4.42748	0.000133223	0.00263181	0.932821	FGF7P6	TRUE
2.42154	5.98616	4.42519	0.000134053	0.00264563	0.926863	VPS8	TRUE
1.34746	9.9613	4.42468	0.000134239	0.00264563	0.925533	TIGD1	FALSE
1.98548	8.77706	4.42453	0.000134295	0.00264563	0.925137	FAM174B	FALSE
-2.15478	7.24804	-4.42292	0.000134881	0.00265411	0.920961	ABHD13	TRUE
-2.15943	6.57356	-4.42267	0.000134973	0.00265411	0.920303	RFESD	TRUE
-3.26056	7.78726	-4.41772	0.0001368	0.00268755	0.907411	CNTN1	TRUE
2.55816	7.67645	4.41517	0.000137748	0.00270368	0.900789	XK	TRUE
2.08582	7.00413	4.41008	0.000139664	0.00273804	0.88754	TAPBP	TRUE
1.95583	7.69709	4.40985	0.000139755	0.00273804	0.886916	SAPCD2	FALSE
1.79803	7.6769	4.40908	0.000140046	0.00274122	0.884923	PITPNM2	FALSE
1.37641	7.78781	4.40798	0.000140463	0.00274687	0.882073	KHDRBS1	FALSE
2.36222	5.30534	4.40536	0.000141466	0.00276396	0.875245	GOLGA8A	TRUE
-2.02507	10.0862	-4.40452	0.000141789	0.00276773	0.873061	OPTN	TRUE
-1.80203	9.50964	-4.40406	0.000141967	0.00276868	0.871858	TXNL1	FALSE
-2.06495	7.13572	-4.40242	0.000142599	0.00277846	0.867599	SMPD3	TRUE
1.31347	11.9231	4.40191	0.000142797	0.00277979	0.866267	MEMO1	FALSE
2.44427	6.95041	4.39751	0.000144513	0.00281064	0.85481	LDB1	TRUE
1.49054	10.9592	4.39683	0.00014478	0.00281326	0.853042	CNPY2	FALSE
1.74096	7.42676	4.39454	0.00014568	0.00282785	0.847101	FLAD1	FALSE
1.31952	10.1904	4.39425	0.000145796	0.00282785	0.846341	SNHG21	FALSE
-2.24533	6.11192	-4.3927	0.000146411	0.00283721	0.842303	SLC60A1-AS1	TRUE
-3.47704	10.5427	-4.38963	0.000147635	0.00285833	0.83432	S100A8	TRUE
-2.25065	10.4574	-4.38912	0.000147842	0.00285875	0.832978	GRAMD1C	TRUE
2.67202	6.5773	4.38891	0.000147924	0.00285875	0.832444	DIDO1	TRUE
-1.51615	11.8713	-4.38825	0.00014819	0.0028613	0.830723	TOB1	FALSE
1.77031	8.60127	4.38631	0.00014897	0.00287376	0.825689	CDKN3	FALSE
2.34232	5.644	4.38188	0.000150771	0.00290588	0.814167	MARVELD1	TRUE
-1.51313	9.90511	-4.38048	0.000151347	0.00291436	0.810511	CCDC50	FALSE
-2.75362	10.0405	-4.37573	0.000153308	0.00294946	0.798171	CNTN3	TRUE
2.26943	8.08551	4.37516	0.000153544	0.00295134	0.796695	DUSP2	TRUE
2.02593	7.19307	4.37338	0.000154291	0.00296302	0.792047	RUSC1-AS1	TRUE
1.35108	8.73282	4.37266	0.00015459	0.00296611	0.790187	BARD1	FALSE
-1.82003	11.1652	-4.37163	0.000155025	0.00297177	0.787497	RNF13	FALSE
-1.31118	10.2004	-4.37088	0.00015534	0.00297515	0.785549	LNX2	FALSE
2.25879	9.42019	4.36828	0.000156439	0.00299197	0.778792	ST6GALNAC2	TRUE
2.39081	6.53791	4.36814	0.000156499	0.00299197	0.778428	SEMA5B	TRUE
-1.32789	10.5048	-4.36752	0.000156761	0.00299383	0.776822	OIP5-AS1	FALSE
-1.21268	10.4409	-4.36725	0.000156877	0.00299383	0.776116	TTC19	FALSE
1.99525	7.04934	4.36638	0.000157247	0.00299821	0.773858	CAPN5	FALSE
2.57312	5.80068	4.36552	0.000157611	0.00300249	0.771638	MAP4K1	TRUE
2.3451	6.89224	4.36508	0.000157799	0.00300339	0.770496	PCDHB8	TRUE
3.80439	7.56211	4.36323	0.000158594	0.00301582	0.765683	DOC2B	TRUE
2.1223	7.44827	4.36253	0.000158896	0.00301889	0.763855	PDCD6-AHRR	TRUE
-2.2217	8.7405	-4.36111	0.000159509	0.00302784	0.760164	GCNT1	TRUE
1.70169	5.97655	4.36067	0.0001597	0.00302861	0.759019	EXO5	FALSE
1.75992	8.01435	4.36029	0.000159864	0.00302861	0.758037	CRB3	FALSE
2.18276	6.94323	4.36003	0.000159975	0.00302861	0.757368	ENG	TRUE
1.70822	7.61532	4.35825	0.000160751	0.00303955	0.752733	GMPPB	FALSE
2.42034	5.78522	4.35764	0.000161016	0.00303955	0.751155	VMA21	TRUE
2.79152	3.80554	4.35743	0.000161107	0.00303955	0.750613	F11	TRUE
2.2685	6.40399	4.3574	0.000161122	0.00303955	0.750521	LINC01558	TRUE
2.03007	6.77266	4.35617	0.00016166	0.00304699	0.74733	CIP2A	TRUE
-2.90976	9.26772	-4.35535	0.00016202	0.00304981	0.7452	RYR2	TRUE
2.15557	5.44002	4.35518	0.000162095	0.00304981	0.744754	HIGD1B	TRUE
-1.4797	10.0624	-4.35424	0.000162507	0.00305273	0.742323	CUL4B	FALSE
2.94873	8.69203	4.35417	0.000162536	0.00305273	0.742151	OLFML2A	TRUE
-1.5565	12.9828	-4.35328	0.000162928	0.00305741	0.739839	PRNP	FALSE
-2.37135	7.7922	-4.35179	0.000163589	0.00306711	0.735962	CBLN4	TRUE
-1.25471	10.6332	-4.35129	0.000163814	0.00306863	0.734646	CRYBG3	FALSE
1.8413	7.10213	4.35021	0.000164291	0.00307488	0.731855	MED20	FALSE
1.66378	7.80783	4.34948	0.000164618	0.00307829	0.729955	SUSD4	FALSE
-1.47706	12.6613	-4.34626	0.000166059	0.00310252	0.721603	MDH1	FALSE
1.92106	6.13951	4.34485	0.000166696	0.00311171	0.71793	CORO1B	FALSE
2.73518	6.08642	4.34398	0.000167091	0.00311635	0.715665	KIF1A	TRUE
2.14306	7.46887	4.34248	0.000167769	0.00312375	0.711782	ESCO2	TRUE
-1.78904	10.7044	-4.34246	0.00016778	0.00312375	0.711722	SPOPL	FALSE
-1.51004	9.44936	-4.34096	0.000168461	0.00313371	0.707837	PPP1R36	FALSE
2.15317	8.97293	4.34038	0.000168726	0.0031359	0.706332	GPR160	TRUE
2.1247	8.19061	4.33964	0.000169066	0.00313948	0.704407	LINC01785	TRUE
1.39279	8.24273	4.33678	0.000170379	0.00316112	0.69699	TRIM59	FALSE
-2.73068	7.04895	-4.33594	0.000170768	0.00316558	0.694809	TMEM37	TRUE
-1.28936	10.5847	-4.33401	0.000171663	0.00317905	0.689801	DKFZP586I1420	FALSE
-1.25975	10.3843	-4.33374	0.000171792	0.00317905	0.689079	REV3L	FALSE
-1.6803	11.8861	-4.32641	0.000175235	0.00323987	0.670071	SEPTIN10	FALSE
1.97422	7.91843	4.3261	0.000175383	0.00323987	0.669262	FPGS	FALSE
-1.77948	10.5587	-4.32419	0.000176292	0.00325385	0.66431	TMEM47	FALSE
-2.72216	7.0303	-4.32326	0.000176738	0.00325927	0.66189	HPGD	TRUE
2.24216	4.38562	4.32145	0.000177608	0.00326985	0.657184	LINC02140	TRUE
2.44296	5.209	4.32143	0.000177617	0.00326985	0.657132	MTBP	TRUE
1.79099	8.01632	4.32061	0.00017801	0.00327425	0.655016	ASL	FALSE
1.85377	4.89369	4.31985	0.000178377	0.003278	0.653045	OR7A5	FALSE
-1.8893	8.85254	-4.31955	0.000178521	0.003278	0.652273	CDC16	FALSE
1.59563	7.76411	4.31758	0.000179478	0.00329274	0.64715	MATN4	FALSE
2.77714	7.03477	4.31638	0.00018006	0.00329981	0.644051	CRTAC1	TRUE
-1.63065	11.2206	-4.31615	0.000180172	0.00329981	0.643454	ATP2C1	FALSE
-1.91339	7.47681	-4.31562	0.000180435	0.00330178	0.642059	AMZ2P1	FALSE
2.27289	5.00504	4.31511	0.000180681	0.00330347	0.64075	KAAG1	TRUE
-1.35956	11.4879	-4.31118	0.000182613	0.00333593	0.630565	VAMP7	FALSE
1.30719	11.3338	4.30937	0.000183514	0.00334953	0.625849	GAS5	FALSE
1.5416	9.45392	4.30827	0.00018406	0.00335662	0.623004	ATG101	FALSE
1.25847	9.89892	4.30771	0.000184337	0.0033588	0.621565	UQCC6	FALSE
1.56466	9.29779	4.30645	0.000184969	0.00336745	0.618286	LOC401261	FALSE
2.95009	5.77441	4.30524	0.000185577	0.00337298	0.615145	COL9A1	TRUE
2.50908	6.12723	4.30521	0.000185589	0.00337298	0.615082	ESRG	TRUE
2.39523	6.14177	4.30403	0.000186182	0.00338088	0.612026	SKIL	TRUE
2.21323	7.31996	4.30365	0.000186374	0.0033815	0.611038	LYNX1-SLURP2	TRUE
-2.41668	5.78038	-4.30227	0.000187074	0.00339131	0.607449	GABRA2	TRUE
-1.25386	10.9855	-4.30143	0.0001875	0.00339614	0.605273	FAM220A	FALSE
-1.76517	8.26625	-4.30027	0.000188087	0.00340146	0.602275	MIPEP	FALSE
1.53408	8.95816	4.30005	0.000188201	0.00340146	0.601698	OSBPL3	FALSE
-2.41011	13.7278	-4.29991	0.000188271	0.00340146	0.601341	C3	TRUE
-1.49279	12.3721	-4.29899	0.000188743	0.00340618	0.598941	RELL1	FALSE
2.123	10.1459	4.29878	0.000188851	0.00340618	0.598393	LINC01312	TRUE
-2.11525	9.17909	-4.29807	0.000189212	0.00340981	0.596566	ZNF300P1	TRUE
1.89858	6.8633	4.29711	0.000189706	0.00341266	0.594067	POLG	FALSE
2.35785	4.81161	4.29668	0.000189926	0.00341266	0.592962	LOC100506274	TRUE
2.82437	5.83416	4.29659	0.000189971	0.00341266	0.592733	ENDOU	TRUE
-1.50642	11.9324	-4.29652	0.00019001	0.00341266	0.592537	PSMB1	FALSE
1.87139	7.2823	4.29558	0.000190492	0.00341764	0.59011	CLMN	FALSE
2.41626	7.92564	4.29536	0.000190607	0.00341764	0.589532	SIPA1L3	TRUE
1.85482	7.83289	4.29489	0.000190847	0.00341908	0.588326	DHRS13	FALSE
1.51419	8.38466	4.29249	0.000192089	0.00343845	0.582113	DUS1L	FALSE
-1.46603	11.9175	-4.28967	0.000193561	0.00346012	0.574805	GPBP1	FALSE
-1.79659	11.5367	-4.28955	0.000193624	0.00346012	0.574493	TIAM1	FALSE
1.43376	8.90398	4.28845	0.000194204	0.00346758	0.57163	BORA	FALSE
1.91355	8.83405	4.28801	0.000194432	0.00346875	0.570506	HTATIP2	FALSE
-2.11056	8.61633	-4.28667	0.000195143	0.00347603	0.56701	ZNF521	TRUE
-1.61521	10.2417	-4.28662	0.000195166	0.00347603	0.5669	PIK3IP1	FALSE
-2.92808	8.91309	-4.28336	0.000196895	0.0035039	0.558455	SYT4	TRUE
2.1563	10.3075	4.28195	0.000197647	0.00351437	0.554802	CLUH	TRUE
-1.28405	9.48512	-4.27868	0.000199404	0.00354089	0.546332	FAM20B	FALSE
1.62112	7.20977	4.27856	0.000199471	0.00354089	0.54601	GJD3	FALSE
2.29088	5.00112	4.27744	0.000200077	0.0035487	0.543106	PRSS1	TRUE
-1.82341	8.57011	-4.27208	0.000202999	0.00359755	0.529223	KLHL31	FALSE
-1.94572	7.22803	-4.26844	0.000205004	0.00363007	0.519815	RAB30	FALSE
-3.33438	7.04908	-4.26703	0.000205789	0.00364096	0.516155	C4BPA	TRUE
-1.45641	8.34432	-4.26551	0.000206634	0.00365254	0.512233	PLEKHA7	FALSE
-2.59034	6.65388	-4.26524	0.000206786	0.00365254	0.511529	DOK6	TRUE
-1.19881	10.9525	-4.26429	0.000207318	0.00365891	0.509071	ACOT9	FALSE
1.93051	7.46797	4.26276	0.000208179	0.00367106	0.505106	SLC27A3	FALSE
2.15151	6.94438	4.25917	0.000210207	0.00370031	0.495825	ZNF710	TRUE
1.31919	7.30674	4.25913	0.000210233	0.00370031	0.495706	SLC25A16	FALSE
2.31287	6.91731	4.25889	0.000210368	0.00370031	0.495093	KLHL25	TRUE
2.32122	4.87992	4.25842	0.000210634	0.00370031	0.493883	FANCB	TRUE
1.51179	8.67574	4.2583	0.000210704	0.00370031	0.493567	ZNF606	FALSE
2.15057	7.38095	4.25766	0.000211068	0.00370366	0.491914	NETO2	TRUE
2.05432	5.78057	4.25638	0.000211803	0.00371351	0.488586	MAPKAPK2	TRUE
1.70474	8.63397	4.25584	0.000212111	0.00371586	0.487195	PFDN6	FALSE
2.2054	4.4311	4.25454	0.000212856	0.00372584	0.483842	INSL6	TRUE
1.95791	5.08556	4.25412	0.000213101	0.00372708	0.48274	LINC01618	FALSE
2.10563	6.51728	4.25157	0.00021457	0.00374971	0.476164	CCNB3	TRUE
-2.3119	8.69549	-4.25056	0.000215159	0.00375692	0.473542	ZCCHC9	TRUE
-2.2169	8.88366	-4.24955	0.000215745	0.00376407	0.47094	FERMT1	TRUE
-3.35658	8.61059	-4.24888	0.000216136	0.00376497	0.469205	DYNLRB2	TRUE
2.78018	4.88481	4.24886	0.000216149	0.00376497	0.46915	PKD1L1	TRUE
-1.87549	9.99617	-4.24662	0.000217465	0.00378481	0.463339	HSPA2	FALSE
2.60322	6.83264	4.24618	0.000217721	0.00378535	0.462211	NCAPG	TRUE
1.44073	11.9574	4.24583	0.000217925	0.00378535	0.461316	POLR2H	FALSE
1.34201	10.229	4.24566	0.000218028	0.00378535	0.460867	INTS5	FALSE
1.06402	11.8746	4.24502	0.000218406	0.00378885	0.459205	FDPS	FALSE
-1.51949	12.0094	-4.24378	0.000219136	0.00379842	0.456014	HSD17B11	FALSE
2.54614	5.22051	4.24238	0.00021997	0.00380978	0.452378	GPSM2	TRUE
1.61533	7.10497	4.24167	0.000220388	0.00381393	0.450562	MFSD12	FALSE
-1.45187	13.0862	-4.24113	0.000220711	0.00381642	0.449162	RTRAF	FALSE
-1.57449	8.88029	-4.23719	0.000223074	0.00385416	0.438971	FAM200B	FALSE
2.34096	7.16636	4.23665	0.000223401	0.0038567	0.437567	TACC3	TRUE
2.22631	5.56002	4.23591	0.00022385	0.00386132	0.435647	CASQ2	TRUE
2.10343	7.88303	4.23547	0.000224114	0.00386276	0.434519	TNFRSF12A	TRUE
1.34729	8.5645	4.23292	0.000225663	0.00388631	0.427931	PPP1R3E	FALSE
2.21022	7.34062	4.23141	0.000226587	0.00389908	0.424022	RIMS3	TRUE
2.78069	6.05807	4.23032	0.000227253	0.00390592	0.421211	DEFB126	TRUE
1.78924	9.64457	4.23016	0.00022735	0.00390592	0.420805	DDX3X	FALSE
-2.32848	8.19187	-4.2269	0.000229363	0.00393734	0.41237	NR2F1-AS1	TRUE
1.98537	7.06577	4.22641	0.000229667	0.00393939	0.411103	HSPBP1	FALSE
-1.2967	10.1477	-4.22545	0.000230261	0.00394641	0.408633	DRAM2	FALSE
-3.62072	9.3699	-4.22508	0.000230494	0.00394723	0.407665	NEFH	TRUE
-1.52688	11.3963	-4.22293	0.000231834	0.003967	0.402119	SGK1	FALSE
-1.60243	11.484	-4.22225	0.00023226	0.00397111	0.400362	CRYZ	FALSE
2.65098	5.91667	4.22158	0.000232679	0.0039751	0.398637	ST8SIA2	TRUE
2.49697	9.79664	4.22094	0.000233082	0.00397593	0.396985	CHMP4C	TRUE
2.38856	7.38084	4.22073	0.000233214	0.00397593	0.396441	MND1	TRUE
1.89525	8.52305	4.22059	0.000233302	0.00397593	0.396079	RPS19	FALSE
1.69682	5.9279	4.22032	0.000233473	0.00397593	0.39538	TBXA2R	FALSE
3.37586	6.20098	4.21792	0.000234991	0.00399595	0.389182	TYRP1	TRUE
-1.60977	8.5491	-4.21787	0.000235023	0.00399595	0.38905	NUDT7	FALSE
3.09041	8.99605	4.21753	0.000235238	0.00399643	0.388175	MMP7	TRUE
2.03301	5.42439	4.21665	0.000235802	0.00400282	0.385887	C2CD3	TRUE
2.39351	6.33823	4.21633	0.000236004	0.00400307	0.385066	DIRAS2	TRUE
1.38792	9.74233	4.21463	0.000237088	0.00401826	0.380683	TMEM125	FALSE
2.65918	5.73335	4.21387	0.000237575	0.00402332	0.378721	CASKIN1	TRUE
-2.23558	9.99968	-4.21224	0.000238627	0.00403794	0.374493	MEF2A	TRUE
2.03271	4.90039	4.21111	0.000239356	0.00404384	0.371577	SSTR1	TRUE
2.15653	6.6845	4.21086	0.000239515	0.00404384	0.370939	LINC02620	TRUE
-1.81491	9.74507	-4.21082	0.000239544	0.00404384	0.370827	LIMA1	FALSE
-1.75742	9.60399	-4.21013	0.000239989	0.00404816	0.369049	AGGF1	FALSE
2.76924	8.08307	4.20769	0.000241575	0.00406892	0.362749	KLK7	TRUE
-2.07143	8.91134	-4.20765	0.000241601	0.00406892	0.362647	PDPN	TRUE
-2.52052	6.74727	-4.20685	0.00024212	0.00407445	0.360593	SHOC1	TRUE
2.88408	5.84775	4.20377	0.000244142	0.00410524	0.352639	MMP1	TRUE
2.09163	6.76602	4.20322	0.000244505	0.0041081	0.351221	ME3	TRUE
-1.34811	12.5894	-4.2016	0.000245576	0.00412286	0.347039	PREPL	FALSE
1.7382	12.3166	4.19995	0.000246676	0.00413807	0.342766	H2BC12	FALSE
-1.72687	9.83184	-4.1993	0.000247104	0.004142	0.341107	MCOLN2	FALSE
-1.69261	9.20523	-4.19805	0.000247942	0.0041479	0.337871	IFT88	FALSE
2.19736	5.0872	4.19797	0.000247997	0.0041479	0.33766	SNORA71B	TRUE
-2.81103	8.11374	-4.1979	0.000248039	0.0041479	0.337497	SLC35G2	TRUE
2.1234	7.19028	4.19755	0.000248273	0.00414858	0.336592	CCR7	TRUE
-1.60151	9.99983	-4.19674	0.000248816	0.00415439	0.334504	DDX50	FALSE
1.71236	9.4757	4.19454	0.000250297	0.00417586	0.328829	RAP1GAP2	FALSE
1.5762	9.01413	4.19388	0.000250743	0.00418003	0.327127	CSK	FALSE
2.17922	5.38272	4.19287	0.000251432	0.0041875	0.324505	GET4	TRUE
-1.86227	8.54817	-4.19264	0.000251583	0.0041875	0.323928	DPY19L2	FALSE
2.13916	7.68182	4.19222	0.000251874	0.00418907	0.322825	CHPF2	TRUE
2.03996	6.85971	4.19163	0.000252272	0.00419215	0.321314	ZNF687-AS1	TRUE
2.47963	5.24198	4.19137	0.000252452	0.00419215	0.320633	WFDC10B	TRUE
-1.77579	8.16725	-4.1901	0.000253318	0.00420327	0.317357	SNX2	FALSE
1.37989	7.15427	4.18978	0.000253535	0.0042036	0.316539	DSN1	FALSE
2.03083	4.98136	4.1889	0.000254135	0.00421029	0.314278	LRIG2	TRUE
-2.0901	7.44013	-4.18582	0.000256259	0.00424218	0.30632	MRGPRF	TRUE
-1.60221	10.5679	-4.1852	0.000256684	0.00424593	0.304735	RGS2	FALSE
1.65234	8.59265	4.18201	0.000258907	0.00427687	0.296493	TRNAU1AP	FALSE
1.84111	5.91391	4.18147	0.000259284	0.00427687	0.2951	MATN1	FALSE
1.50907	9.71673	4.18142	0.00025932	0.00427687	0.294968	ZNF511	FALSE
-1.47515	10.7504	-4.18136	0.000259356	0.00427687	0.294836	TVP23B	FALSE
1.89186	7.26779	4.18094	0.00025965	0.00427842	0.293752	NUP210P1	FALSE
2.40821	7.23228	4.17995	0.000260345	0.00428656	0.291196	CENPE	TRUE
2.02637	9.51174	4.17901	0.000261008	0.00429416	0.288765	TCIRG1	TRUE
1.9828	4.87055	4.17835	0.000261473	0.00429668	0.287063	RAE1	FALSE
1.68176	8.24641	4.17822	0.000261564	0.00429668	0.286732	PPM1B-DT	FALSE
2.27095	7.03548	4.17711	0.000262345	0.00430494	0.283881	PPARD	TRUE
2.50116	5.18497	4.17682	0.000262556	0.00430494	0.28311	ZNF391	TRUE
2.37965	5.57422	4.1764	0.000262848	0.00430494	0.282049	C22orf42	TRUE
2.51442	6.34498	4.17637	0.000262872	0.00430494	0.281961	STON2	TRUE
2.03919	5.18904	4.17369	0.000264782	0.00433289	0.275042	LINC03018	TRUE
2.19685	6.06111	4.1733	0.00026506	0.00433411	0.274039	IGFBP2	TRUE
-1.92321	9.11688	-4.17251	0.00026562	0.00433778	0.27202	CDC42EP3	FALSE
1.27298	9.91163	4.17221	0.000265836	0.00433778	0.271243	SFT2D2	FALSE
1.76558	8.51679	4.17195	0.000266025	0.00433778	0.270563	USP35	FALSE
2.1337	6.69159	4.17185	0.000266096	0.00433778	0.270308	ATAD5	TRUE
-1.83405	9.18773	-4.1706	0.000266994	0.0043491	0.267087	C8orf88	FALSE
1.34729	9.24584	4.16953	0.000267768	0.00435653	0.264321	MRGBP	FALSE
-1.5866	9.16245	-4.1694	0.000267859	0.00435653	0.263998	PWP1	FALSE
2.57088	6.58858	4.1691	0.000268073	0.0043567	0.263232	BHLHA15	TRUE
-2.93201	5.77587	-4.1681	0.000268796	0.00436513	0.260657	B3GALT2	TRUE
-2.67154	6.11595	-4.16734	0.00026935	0.00436922	0.25869	SLC25A21	TRUE
1.30316	9.3321	4.16719	0.000269457	0.00436922	0.25831	PYCR1	FALSE
-1.34904	12.7561	-4.1662	0.000270183	0.00437766	0.255739	RPL36AL	FALSE
1.23946	8.32307	4.16548	0.000270703	0.00438276	0.253902	MAP2K6	FALSE
1.88943	6.73854	4.16506	0.000271014	0.00438448	0.252802	EPCIP-AS1	FALSE
-1.31896	11.6298	-4.16306	0.000272476	0.00440479	0.24766	ISCA1	FALSE
-2.55447	6.6534	-4.16269	0.000272751	0.00440589	0.246699	NKAIN2	TRUE
1.77037	8.54182	4.16186	0.000273358	0.00440946	0.244573	LEAP2	FALSE
-1.36736	12.5738	-4.16182	0.000273384	0.00440946	0.24448	GABARAPL2	FALSE
1.89909	6.54035	4.15787	0.000276311	0.0044533	0.234304	RIPPLY1	FALSE
-1.364	10.6302	-4.15728	0.00027675	0.00445701	0.232787	IREB2	FALSE
1.74133	8.58331	4.15638	0.000277423	0.00446448	0.230465	RPL32P3	FALSE
-2.21372	8.32628	-4.15596	0.000277741	0.00446623	0.229371	NRXN3	TRUE
-1.39029	13.0591	-4.15381	0.000279352	0.00448877	0.223841	CSDE1	FALSE
-1.14251	10.6995	-4.15155	0.000281062	0.00451284	0.218011	STX12	FALSE
-2.10906	8.27374	-4.15105	0.000281438	0.00451549	0.216733	TBC1D8B	TRUE
1.98298	7.6302	4.14965	0.000282504	0.00452806	0.213122	GZMB	FALSE
-1.49775	10.8591	-4.14946	0.000282646	0.00452806	0.21264	CPNE3	FALSE
2.66543	5.84246	4.14894	0.000283042	0.004531	0.211303	TRMT1	TRUE
-1.26108	12.3886	-4.14776	0.000283941	0.00454199	0.208272	GMFB	FALSE
1.46255	10.207	4.1468	0.000284678	0.00455037	0.205795	RFX5	FALSE
-1.62933	8.59902	-4.14326	0.000287404	0.00459051	0.196689	FAM200C	FALSE
1.66246	6.75369	4.14247	0.000288017	0.00459687	0.194652	LOC100505942	FALSE
1.65883	8.99798	4.14215	0.000288264	0.00459737	0.193834	RHBDF2	FALSE
2.06796	5.66096	4.14185	0.0002885	0.00459771	0.193051	TAS2R39	TRUE
-1.24167	11.6005	-4.14002	0.000289923	0.00461694	0.188349	ZNF302	FALSE
-2.05268	9.02962	-4.13898	0.000290741	0.00462651	0.185658	LRRN4CL	TRUE
1.23876	10.654	4.13836	0.00029122	0.00463068	0.184086	ZSCAN16	FALSE
1.66094	10.8951	4.13801	0.000291495	0.0046316	0.183185	ROMO1	FALSE
1.80004	7.5403	4.13607	0.000293025	0.00465142	0.178183	IDH1-AS1	FALSE
2.27608	7.78376	4.13588	0.000293178	0.00465142	0.177685	LINC01410	TRUE
-3.0804	9.3003	-4.13372	0.000294886	0.00467506	0.172133	TSPAN5	TRUE
1.88087	7.17088	4.13259	0.000295783	0.0046858	0.169231	MANEAL	FALSE
2.20845	6.46118	4.13129	0.000296822	0.00469877	0.165882	C3orf80	TRUE
2.14154	4.3442	4.13092	0.000297112	0.00469988	0.164948	LOC100505782	TRUE
2.12945	9.84509	4.13058	0.000297386	0.00470072	0.164069	NCAM1	TRUE
1.90728	8.28954	4.1299	0.000297929	0.00470185	0.162325	IGFLR1	FALSE
-1.92337	9.77284	-4.12983	0.000297992	0.00470185	0.162125	HINT3	FALSE
-2.24608	9.62904	-4.12967	0.000298118	0.00470185	0.161721	ADAMTS3	TRUE
1.62181	7.4241	4.12839	0.000299145	0.00471457	0.158435	AQP6	FALSE
1.71599	7.73944	4.12636	0.000300788	0.00473696	0.153203	TRIB2	FALSE
2.14268	7.77358	4.12559	0.000301411	0.00474328	0.151227	USP28	TRUE
1.73112	5.38149	4.12519	0.000301731	0.00474481	0.150214	LYPD4	FALSE
1.71285	7.72119	4.1247	0.000302136	0.00474494	0.148931	WWTR1	FALSE
2.92853	7.36931	4.12464	0.000302183	0.00474494	0.148783	RAD54L	TRUE
2.19218	6.58357	4.12305	0.000303478	0.00476177	0.144698	CBS	TRUE
2.47479	9.19077	4.12273	0.00030374	0.00476239	0.143873	SOX9	TRUE
-1.4904	11.7665	-4.12231	0.000304083	0.00476426	0.142797	ISOC1	FALSE
-1.49126	9.51583	-4.12161	0.000304656	0.00476975	0.140997	LPAR5	FALSE
2.50818	6.01848	4.12115	0.000305031	0.00477212	0.139822	CCSAP	TRUE
1.54381	8.35239	4.12024	0.00030578	0.00478032	0.137481	NECAB3	FALSE
-2.31134	7.50055	-4.11614	0.00030917	0.0048298	0.126948	CCBE1	TRUE
-1.14435	9.58416	-4.11354	0.000311347	0.00486025	0.120248	ZFX	FALSE
-1.37941	10.0159	-4.11297	0.000311822	0.00486411	0.118791	FAM221A	FALSE
2.13281	7.93583	4.10897	0.000315193	0.00490938	0.108522	ARL6IP4	TRUE
1.33382	9.74287	4.10884	0.000315305	0.00490938	0.108183	NSUN5	FALSE
2.14937	5.01112	4.10867	0.000315449	0.00490938	0.107747	GOLGA6B	TRUE
1.62189	7.44423	4.10844	0.000315644	0.00490938	0.107157	ALDH1B1	FALSE
-1.65816	10.0546	-4.10757	0.000316386	0.00491532	0.104914	CFAP36	FALSE
-1.73174	6.73216	-4.10745	0.000316487	0.00491532	0.104612	CCDC110	FALSE
-1.20563	10.6918	-4.10618	0.000317571	0.00492836	0.101346	IK	FALSE
2.16431	5.49838	4.10554	0.000318112	0.00492836	0.0997191	BANCR	TRUE
-1.27932	9.68725	-4.10549	0.000318162	0.00492836	0.0995699	HACL1	FALSE
-1.38661	9.83578	-4.10538	0.000318249	0.00492836	0.0993074	AIMP1	FALSE
-1.41227	8.71888	-4.10455	0.000318964	0.00493586	0.0971645	RIOK2	FALSE
-1.37968	10.4504	-4.10284	0.000320435	0.00495503	0.0927711	TCEAL1	FALSE
-1.28334	9.64878	-4.09941	0.000323407	0.00499736	0.0839562	ECPAS	FALSE
-1.19911	9.9234	-4.09878	0.000323949	0.00500212	0.0823573	ZNF559	FALSE
2.16967	5.99081	4.0982	0.000324458	0.00500306	0.0808576	VWF	TRUE
1.34769	9.02605	4.09807	0.00032457	0.00500306	0.0805287	SNHG11	FALSE
2.33601	8.53347	4.09791	0.000324713	0.00500306	0.0801094	NEURL1B	TRUE
2.18858	5.75226	4.09711	0.000325406	0.00501012	0.078074	TMEM169	TRUE
2.26401	5.23335	4.09644	0.000325993	0.00501555	0.076351	GOLGA6L2	TRUE
1.75767	8.45809	4.09291	0.000329105	0.00505978	0.0672814	GSDMD	FALSE
-1.68262	10.8152	-4.09236	0.000329587	0.00506355	0.0658829	COPB1	FALSE
-1.31917	10.2463	-4.09146	0.000330387	0.00507006	0.0635686	CAPN7	FALSE
3.0161	5.38132	4.09127	0.000330555	0.00507006	0.0630835	H3C4	TRUE
3.20868	5.60432	4.09108	0.000330723	0.00507006	0.0625978	TM4SF18	TRUE
1.83723	6.07281	4.08982	0.00033185	0.00508369	0.0593491	MRPL45P2	FALSE
-1.48002	9.78681	-4.08954	0.000332103	0.00508392	0.0586219	AMD1	FALSE
-1.96506	6.77222	-4.08919	0.000332408	0.00508494	0.0577452	DOCK10	FALSE
1.12541	12.4042	4.08524	0.000335959	0.00513558	0.0476031	MEIS1	FALSE
2.99411	5.1602	4.08293	0.000338054	0.0051639	0.0416691	IBSP	TRUE
-1.46357	10.7767	-4.0822	0.000338716	0.00517032	0.0398004	SUCLA2	FALSE
-1.40299	9.94132	-4.08055	0.000340219	0.00518955	0.0355754	C6orf120	FALSE
2.53937	7.8805	4.07983	0.000340878	0.0051959	0.0337272	GUCY1B1	TRUE
-1.72539	7.13563	-4.0774	0.000343111	0.00522434	0.027496	CNOT10	FALSE
1.22064	13.501	4.07727	0.000343233	0.00522434	0.0271542	ADAR	FALSE
2.09356	5.42837	4.07663	0.000343826	0.00522692	0.0255089	RAB1A	TRUE
1.83089	7.36438	4.07655	0.000343892	0.00522692	0.0253234	NTF4	FALSE
1.1198	8.63361	4.07536	0.000344994	0.00523154	0.0222695	TM9SF4	FALSE
2.3739	6.07903	4.07535	0.000345009	0.00523154	0.0222306	FAM111B	TRUE
1.56175	6.86018	4.07521	0.000345137	0.00523154	0.0218759	LOC100507336	FALSE
1.53317	7.75137	4.07508	0.000345256	0.00523154	0.021546	GOLGA2P5	FALSE
1.43121	10.6843	4.0749	0.000345422	0.00523154	0.0210886	TMEM184B	FALSE
1.29191	10.0218	4.07431	0.000345975	0.00523622	0.0195601	LAGE3	FALSE
2.02707	6.3064	4.07343	0.000346794	0.0052449	0.0173027	LINC00454	TRUE
2.35401	8.55333	4.06999	0.000350013	0.00528983	0.00848585	ESRP1	TRUE
-2.28874	7.72622	-4.0651	0.000354633	0.00535586	-0.00402905	DIRAS3	TRUE
-1.1628	12.9055	-4.06465	0.000355066	0.00535861	-0.00519267	REEP5	FALSE
2.39656	4.8202	4.06382	0.000355858	0.00536558	-0.00732013	MCM3AP-AS1	TRUE
1.97711	7.14988	4.06364	0.00035603	0.00536558	-0.00778098	NEB	FALSE
1.81251	7.90223	4.06329	0.000356366	0.00536685	-0.00868015	KRT86	FALSE
1.74936	6.96125	4.06271	0.000356917	0.00537136	-0.0101551	TXNDC2	FALSE
1.86867	6.68084	4.06179	0.000357806	0.00537817	-0.0125286	UNC5B	FALSE
-1.12814	10.9003	-4.06172	0.000357873	0.00537817	-0.0127082	MLH1	FALSE
2.13868	3.77504	4.06068	0.000358872	0.00538598	-0.0153674	ZNF672	TRUE
1.50768	6.92171	4.06056	0.000358981	0.00538598	-0.0156577	ERVMER34-1	FALSE
-3.57269	12.3364	-4.06039	0.000359149	0.00538598	-0.0161043	PEG3	TRUE
2.18211	8.99738	4.05806	0.000361399	0.00541592	-0.0220643	H1-2	TRUE
2.59282	5.54229	4.05749	0.000361957	0.00542048	-0.0235361	RAPGEF5	TRUE
1.98263	9.90186	4.05496	0.000364423	0.00545358	-0.0300143	LGR6	FALSE
1.66179	6.84058	4.05439	0.000364983	0.00545814	-0.03148	RPAP1	FALSE
2.29638	5.09328	4.05355	0.000365808	0.00545901	-0.0336326	CLEC18C	TRUE
1.88222	6.09005	4.0535	0.000365855	0.00545901	-0.0337558	CFL1	FALSE
1.61601	8.53833	4.05348	0.000365878	0.00545901	-0.0338153	PTCSC1	FALSE
-1.8267	11.9632	-4.05329	0.000366064	0.00545901	-0.0343005	BEX5	FALSE
2.52441	6.42707	4.05079	0.000368524	0.0054881	-0.0406906	CDCA2	TRUE
-1.37356	11.45	-4.05079	0.000368529	0.0054881	-0.0407029	KLF3	FALSE
-1.65582	11.7808	-4.0498	0.000369508	0.00549884	-0.0432348	CDKN1B	FALSE
-2.00302	10.7388	-4.0487	0.000370594	0.00551117	-0.0460347	RNF141	TRUE
-1.31076	9.36001	-4.04782	0.000371476	0.00552043	-0.0483014	PYGL	FALSE
2.55254	5.66078	4.04664	0.000372655	0.0055341	-0.051325	F2RL1	TRUE
-1.21075	10.1846	-4.046	0.000373296	0.00553977	-0.0529645	CGRRF1	FALSE
1.36882	8.2913	4.04413	0.000375171	0.00556374	-0.0577455	CABYR	FALSE
1.26533	8.34907	4.04204	0.000377275	0.00559106	-0.0630811	ZC3HAV1	FALSE
1.25259	8.95973	4.04071	0.00037863	0.00560724	-0.0664987	LYPLA2	FALSE
2.22527	6.00456	4.03996	0.000379394	0.00561201	-0.0684232	DGKK	TRUE
2.54984	7.31322	4.03987	0.000379477	0.00561201	-0.0686323	ICA1-AS1	TRUE
-1.41456	11.123	-4.03854	0.000380836	0.00562675	-0.0720405	SEC24B	FALSE
2.14252	5.58769	4.03819	0.000381191	0.00562675	-0.0729313	PLEKHA5	TRUE
1.41047	9.38218	4.03812	0.000381264	0.00562675	-0.0731139	KDM5C	FALSE
-2.35075	7.61668	-4.0363	0.000383135	0.00564703	-0.0777834	RWDD1	TRUE
-2.28564	7.87795	-4.03627	0.000383168	0.00564703	-0.0778635	TBC1D19	TRUE
1.66713	9.951	4.03583	0.000383613	0.00564835	-0.0789712	FAM239A	FALSE
2.38333	7.40418	4.03566	0.000383786	0.00564835	-0.0794015	POTEM	TRUE
-1.48552	10.7105	-4.03499	0.00038448	0.00565466	-0.0811239	YWHAB	FALSE
2.90893	7.05125	4.03333	0.000386195	0.00567598	-0.0853701	PACSIN3	TRUE
2.39852	5.97854	4.03256	0.000386993	0.00568379	-0.0873386	LIPG	TRUE
-1.196	9.93375	-4.03152	0.000388077	0.00569579	-0.0900055	ATG14	FALSE
1.27764	11.688	4.03034	0.000389305	0.0057082	-0.0930207	SLC12A7	FALSE
-1.34396	12.4228	-4.03019	0.000389457	0.0057082	-0.0933913	CD59	FALSE
2.18813	7.93032	4.02966	0.000390019	0.00571252	-0.0947666	FUT8-AS1	TRUE
-1.30304	10.3258	-4.02907	0.000390636	0.00571764	-0.0962757	CDK7	FALSE
-2.13692	6.9623	-4.02683	0.000392987	0.00574293	-0.101997	CRB2	TRUE
1.86813	8.04264	4.02679	0.000393027	0.00574293	-0.102094	OVOL1	FALSE
2.07261	6.58857	4.02665	0.000393171	0.00574293	-0.102443	CAPN12	TRUE
-1.52531	9.35271	-4.02547	0.000394421	0.00575726	-0.105471	PSMC2	FALSE
-1.68634	12.1642	-4.02412	0.000395849	0.00577414	-0.108916	RHOU	FALSE
1.86502	7.22429	4.02322	0.000396805	0.00578414	-0.111217	HOMER2	FALSE
2.25809	7.6197	4.02273	0.000397329	0.00578642	-0.112477	MYL11	TRUE
1.96924	5.25116	4.02257	0.000397503	0.00578642	-0.112894	H2BC9	FALSE
2.35858	6.18288	4.02227	0.000397824	0.00578714	-0.113663	LINC01711	TRUE
1.20545	8.59506	4.02005	0.000400196	0.0058177	-0.119333	ACP6	FALSE
-2.19312	7.72621	-4.01979	0.000400474	0.00581777	-0.119995	NALF1	TRUE
-1.53265	9.41882	-4.01612	0.000404425	0.0058691	-0.129357	GABPA	FALSE
-1.78695	6.17118	-4.016	0.000404558	0.0058691	-0.129669	ADPRM	FALSE
1.47412	13.2516	4.01575	0.000404832	0.0058691	-0.130314	ATP5MJ	FALSE
1.3068	9.90848	4.0146	0.000406077	0.00588316	-0.133243	GTF2IRD1	FALSE
-1.80559	8.84651	-4.01428	0.000406433	0.00588433	-0.134079	UTP4	FALSE
-2.04399	8.47347	-4.01048	0.000410593	0.00594053	-0.143788	GYG1	TRUE
2.10058	6.94269	4.00758	0.000413785	0.00598266	-0.151171	CT55	TRUE
-1.2595	8.82605	-4.00533	0.000416296	0.00601489	-0.156939	GNPDA2	FALSE
1.58024	8.43293	4.00462	0.000417081	0.00602216	-0.158735	PRSS3P2	FALSE
-1.52242	10.1031	-4.00423	0.000417519	0.00602441	-0.159736	TIMP1	FALSE
2.19642	9.38414	4.00368	0.000418134	0.00602921	-0.161139	MUC16	TRUE
-2.99652	7.98707	-4.00258	0.000419367	0.00604291	-0.163946	PTGDR	TRUE
-2.20401	6.62118	-4.00161	0.000420465	0.00605282	-0.166437	GFRA1	TRUE
2.09966	5.2724	4.00147	0.000420622	0.00605282	-0.166794	GART	TRUE
-1.45708	12.0119	-4.00084	0.000421328	0.0060589	-0.168392	FBXL3	FALSE
1.42713	8.28738	4.00039	0.000421838	0.00605894	-0.169545	SLC2A12	FALSE
-1.50952	9.65153	-4.00033	0.000421899	0.00605894	-0.169682	RBMS1	FALSE
1.87523	7.50044	3.99992	0.000422363	0.00605965	-0.17073	GFAP	FALSE
2.26725	6.83259	3.99979	0.000422515	0.00605965	-0.171074	NRN1	TRUE
-1.26192	10.7153	-3.99682	0.00042589	0.00610395	-0.178658	ACSL1	FALSE
1.98704	4.92154	3.99482	0.000428175	0.00613258	-0.183758	LOC105373150	FALSE
-2.05462	8.39206	-3.99382	0.000429321	0.00613955	-0.186305	IL16	TRUE
2.00359	5.49792	3.99373	0.000429419	0.00613955	-0.186524	NRSN1	TRUE
-1.32892	9.22681	-3.99364	0.000429524	0.00613955	-0.186757	EML1	FALSE
1.42931	9.34255	3.98983	0.000433933	0.00619723	-0.196489	VANGL1	FALSE
1.07475	11.5793	3.98957	0.000434232	0.00619723	-0.197146	OAZ1	FALSE
-2.74095	7.50005	-3.9894	0.00043443	0.00619723	-0.197581	PARM1	TRUE
1.20222	8.50312	3.98872	0.000435218	0.00620433	-0.199309	SKA3	FALSE
-1.36593	9.97911	-3.98842	0.000435572	0.00620523	-0.200083	MORC3	FALSE
-1.80823	8.61722	-3.9875	0.000436641	0.00621632	-0.20242	DSTN	FALSE
-1.6153	9.18059	-3.98634	0.000438008	0.00623093	-0.205397	ATP7B	FALSE
-2.21863	6.33066	-3.98613	0.000438251	0.00623093	-0.205927	SGK3	TRUE
2.29459	7.2702	3.98495	0.000439641	0.00624606	-0.208943	SLC13A5	TRUE
-1.58735	8.93225	-3.98472	0.000439901	0.00624606	-0.209507	SSX2IP	FALSE
1.661	8.92309	3.98294	0.000442011	0.00626828	-0.214068	SPSB1	FALSE
-1.50202	9.61798	-3.9829	0.000442053	0.00626828	-0.214157	ACSS3	FALSE
3.78688	9.5868	3.98029	0.000445146	0.00630796	-0.220802	S100A2	TRUE
-1.40963	9.94669	-3.97947	0.000446134	0.00631776	-0.222915	FRMD6	FALSE
1.26934	8.6072	3.97917	0.000446489	0.00631861	-0.223673	ACBD6	FALSE
2.16779	5.72398	3.97755	0.000448423	0.00634176	-0.22779	HIGD2A	TRUE
-1.34325	10.8955	-3.97647	0.000449725	0.00635597	-0.230553	MAGEH1	FALSE
1.6971	11.0985	3.97239	0.000454657	0.00642142	-0.240945	EGFL6	FALSE
2.04928	5.47561	3.97114	0.000456187	0.00643879	-0.244148	FBXL17	TRUE
1.82161	6.08714	3.96929	0.000458446	0.00646591	-0.248852	EIF4E	FALSE
-1.47429	10.5733	-3.96907	0.000458715	0.00646591	-0.249412	HNRNPA0	FALSE
1.57852	10.4101	3.96866	0.000459218	0.00646719	-0.250457	SNHG17	FALSE
-1.38743	11.1382	-3.9685	0.000459411	0.00646719	-0.250857	ATL3	FALSE
2.25167	4.25919	3.96764	0.000460466	0.00647777	-0.253041	KCNK12	TRUE
-2.27741	9.48022	-3.96652	0.000461851	0.00649297	-0.255902	TGFB2	TRUE
-2.77173	5.88385	-3.96591	0.000462602	0.00649925	-0.25745	ADGRB3	TRUE
1.80365	7.89106	3.96503	0.000463693	0.0065103	-0.259695	NKD2	FALSE
2.61493	7.40651	3.96422	0.000464705	0.00651605	-0.261771	BIK	TRUE
2.14453	6.84994	3.96421	0.000464713	0.00651605	-0.261787	LOC105369705	TRUE
-1.28855	12.5486	-3.96297	0.000466256	0.00653263	-0.264945	NPC2	FALSE
1.88215	6.7519	3.96277	0.000466507	0.00653263	-0.265458	TSPAN15	FALSE
2.0813	7.34681	3.96129	0.000468355	0.00655421	-0.269225	TBC1D5	TRUE
-1.41462	9.66537	-3.96097	0.000468761	0.00655559	-0.270049	NUDT21	FALSE
1.42247	8.44578	3.96021	0.000469713	0.00656453	-0.271982	TRPV1	FALSE
2.0594	6.09561	3.95969	0.000470357	0.00656453	-0.273287	LINC00563	TRUE
2.39383	5.62739	3.95967	0.000470392	0.00656453	-0.273358	AURKB	TRUE
-2.42317	7.10608	-3.9593	0.000470856	0.00656453	-0.274298	C8orf48	TRUE
-1.4579	10.9094	-3.95901	0.000471212	0.00656453	-0.275017	RRAS2	FALSE
-1.25839	10.6169	-3.95899	0.000471245	0.00656453	-0.275083	SCCPDH	FALSE
2.18777	4.96432	3.95824	0.000472194	0.00657347	-0.277	AGFG1	TRUE
-2.43236	8.3069	-3.95579	0.000475288	0.00660829	-0.283221	SHISA3	TRUE
2.30673	6.78976	3.95577	0.000475314	0.00660829	-0.283274	MIR3667HG	TRUE
-1.21402	10.8055	-3.9548	0.000476552	0.00662119	-0.28575	RAB9A	FALSE
1.55156	8.63729	3.95316	0.000478643	0.00664591	-0.28992	PLPP4	FALSE
-1.37116	9.71398	-3.9518	0.000480386	0.00666579	-0.293383	MORF4	FALSE
-1.29058	12.335	-3.94947	0.000483383	0.00670019	-0.299305	RGL1	FALSE
2.40739	5.96622	3.94939	0.000483493	0.00670019	-0.299523	KCNV1	TRUE
2.61429	11.8074	3.94898	0.000484014	0.00670306	-0.300547	CXCR4	TRUE
-2.45182	7.15646	-3.94821	0.000485014	0.00671256	-0.302514	COL6A6	TRUE
1.86863	7.62859	3.94663	0.000487072	0.00673667	-0.306545	RNF40	FALSE
2.32623	5.53138	3.9459	0.000488015	0.00674534	-0.308387	MCF2L	TRUE
-1.59951	11.7399	-3.94484	0.000489405	0.00676019	-0.311097	IMPDH2	FALSE
-1.59401	12.2486	-3.94381	0.000490743	0.00677429	-0.313697	ODC1	FALSE
1.27004	10.8	3.94332	0.000491393	0.00677887	-0.314956	ANAPC7	FALSE
1.25751	12.6118	3.94231	0.000492714	0.00679271	-0.317513	ATP5ME	FALSE
1.6219	7.82139	3.94187	0.000493303	0.00679559	-0.318651	LTB4R	FALSE
-1.55956	9.40725	-3.94167	0.000493559	0.00679559	-0.319145	ELOVL7	FALSE
2.76833	7.97985	3.94132	0.000494019	0.00679754	-0.320032	PDE11A-AS1	TRUE
-1.37141	11.6875	-3.93805	0.000498354	0.00685277	-0.328351	FERMT2	FALSE
1.94479	5.54123	3.93749	0.000499096	0.00685395	-0.329767	RDH5	FALSE
-1.15845	11.4911	-3.93731	0.000499343	0.00685395	-0.330239	MFF	FALSE
-1.40482	10.0067	-3.93726	0.000499403	0.00685395	-0.330352	SCFD1	FALSE
1.67342	6.58584	3.93576	0.000501407	0.00687704	-0.334166	ST14	FALSE
1.32219	8.58868	3.93431	0.00050336	0.00689939	-0.337867	LOC730101	FALSE
1.72422	7.32352	3.93395	0.000503838	0.00689974	-0.338771	DOP1B	FALSE
-1.39825	11.2339	-3.93381	0.000504031	0.00689974	-0.339136	ETF1	FALSE
-1.42645	8.68065	-3.93312	0.000504957	0.00690722	-0.340884	SWAP70	FALSE
-2.08823	8.05714	-3.93292	0.000505225	0.00690722	-0.341388	SLFN11	TRUE
1.43581	6.95254	3.93184	0.000506691	0.00692283	-0.344146	TRIM42	FALSE
1.33528	12.8033	3.93124	0.000507498	0.00692943	-0.345662	PKD1P1	FALSE
-1.22121	11.9194	-3.92973	0.000509545	0.00695293	-0.349495	ATXN10	FALSE
1.24415	10.5355	3.92843	0.000511322	0.00697273	-0.352809	NSUN5P2	FALSE
-1.6204	7.50012	-3.92796	0.000511965	0.00697343	-0.354004	PCYOX1	FALSE
1.65512	7.86343	3.92791	0.000512027	0.00697343	-0.35412	RAD54L2	FALSE
-2.01255	9.93672	-3.92703	0.000513233	0.0069854	-0.35636	NME7	TRUE
2.31996	7.70584	3.9264	0.000514095	0.00699268	-0.357957	CCN6	TRUE
2.3766	6.54619	3.92519	0.000515758	0.00701083	-0.361032	LINC00173	TRUE
1.34871	10.1895	3.92439	0.000516868	0.00702145	-0.363078	DHCR24	FALSE
-1.16126	10.6352	-3.92255	0.000519405	0.00705142	-0.367738	FBXL5	FALSE
-1.64301	10.3784	-3.922	0.000520163	0.00705499	-0.369126	ENPP5	FALSE
-1.64205	10.0372	-3.92188	0.000520328	0.00705499	-0.369429	MAN1A1	FALSE
-1.16928	10.8083	-3.92025	0.000522598	0.00708127	-0.373572	CHIC1	FALSE
-2.12978	6.83881	-3.9197	0.000523372	0.00708726	-0.374981	EGOT	TRUE
3.03244	5.88518	3.91751	0.000526433	0.00712419	-0.380531	MAGEA11	TRUE
-2.66716	10.41	-3.91702	0.000527124	0.00712902	-0.381779	PDGFRA	TRUE
1.91005	8.61383	3.91632	0.000528104	0.00713776	-0.383547	HAUS5	FALSE
-2.23996	6.96722	-3.91556	0.000529183	0.00714178	-0.385489	GNB5	TRUE
1.26162	8.56529	3.91548	0.000529297	0.00714178	-0.385695	PPP6R1	FALSE
1.95817	5.32702	3.9154	0.000529405	0.00714178	-0.385889	HRH4	FALSE
-1.84793	9.86243	-3.91452	0.000530649	0.00714775	-0.388122	GNG12	FALSE
3.2099	10.1012	3.91445	0.000530749	0.00714775	-0.388302	RGS1	TRUE
1.73107	10.3659	3.91438	0.000530851	0.00714775	-0.388486	UQCC3	FALSE
2.30442	6.80535	3.91371	0.000531795	0.00715595	-0.390177	UBE2O	TRUE
1.75246	7.8801	3.91332	0.000532358	0.00715901	-0.391183	C15orf39	FALSE
2.19717	8.03057	3.91226	0.000533862	0.00716172	-0.393868	FZD10	TRUE
-2.07756	6.58189	-3.91197	0.000534274	0.00716172	-0.394603	ZC4H2	TRUE
1.93178	4.45747	3.91188	0.000534397	0.00716172	-0.394821	DIAPH1-AS1	FALSE
-1.99437	7.68123	-3.91161	0.000534785	0.00716172	-0.395513	SELENOP	FALSE
1.97494	5.11958	3.91153	0.000534895	0.00716172	-0.395707	GUCA1A	FALSE
2.01618	9.65034	3.91152	0.000534907	0.00716172	-0.395729	CENPX	TRUE
-2.50775	9.19731	-3.91148	0.000534975	0.00716172	-0.395851	THBD	TRUE
1.36603	9.09252	3.91129	0.000535243	0.00716172	-0.396327	KPTN	FALSE
2.60555	7.034	3.91104	0.000535604	0.00716207	-0.396969	LCN2	TRUE
2.1984	4.77898	3.9102	0.000536796	0.00717351	-0.399084	ASTN2	TRUE
-1.96472	10.0368	-3.90961	0.000537649	0.00718042	-0.400595	CMBL	FALSE
2.78911	5.21211	3.9091	0.000538372	0.00718559	-0.401875	H1-1	TRUE
1.7126	7.23432	3.90838	0.000539418	0.00719505	-0.403721	PEA15	FALSE
-1.66075	8.92486	-3.90772	0.000540356	0.00720306	-0.405374	ARLN	FALSE
2.34191	6.06306	3.90632	0.000542389	0.00722565	-0.408948	MKRN2	TRUE
-1.58611	8.99576	-3.90473	0.000544685	0.00725171	-0.412967	FAM120B	FALSE
2.2394	6.35135	3.90404	0.000545689	0.00726055	-0.41472	SNN	TRUE
2.07742	5.82756	3.90192	0.000548788	0.00729428	-0.420108	UNC13A	TRUE
2.91229	5.80882	3.90183	0.000548907	0.00729428	-0.420314	MAGEA4	TRUE
-1.1315	9.34786	-3.90108	0.000550017	0.00730448	-0.422237	TBCEL	FALSE
-2.33151	7.9534	-3.90047	0.000550912	0.00730944	-0.423785	TNNI3K	TRUE
2.23361	5.5144	3.90036	0.000551075	0.00730944	-0.424065	FGF8	TRUE
2.93593	8.71443	3.8996	0.000552185	0.00731755	-0.425979	FAM107A	TRUE
2.05837	5.51011	3.89947	0.000552371	0.00731755	-0.426301	EWSAT1	TRUE
-1.62938	8.87095	-3.89923	0.000552728	0.00731773	-0.426914	ARID4A	FALSE
1.51353	10.234	3.89849	0.000553818	0.00732762	-0.42879	DPM3	FALSE
1.51409	12.0698	3.89764	0.000555071	0.00733966	-0.43094	NPIPA1	FALSE
-1.62167	9.27928	-3.89662	0.000556591	0.0073552	-0.433542	KIFAP3	FALSE
1.72834	12.7045	3.89631	0.000557041	0.00735659	-0.43431	RBCK1	FALSE
2.40023	5.86303	3.89444	0.000559837	0.00738894	-0.439073	CCDC150	TRUE
1.49222	7.89869	3.89383	0.000560747	0.00739639	-0.440619	LINC00636	FALSE
2.49615	6.7086	3.89167	0.000563976	0.00743244	-0.44608	TMEM61	TRUE
2.26917	4.21555	3.89154	0.000564176	0.00743244	-0.446419	COX8C	TRUE
1.99499	5.96773	3.8893	0.000567544	0.0074722	-0.452081	IZUMO4	FALSE
-1.22928	10.3166	-3.88862	0.00056857	0.00748109	-0.453798	LRRC49	FALSE
-1.63743	12.1766	-3.8871	0.000570891	0.00750701	-0.457674	RPL7A	FALSE
-2.11242	7.0509	-3.88673	0.000571452	0.00750975	-0.458607	KBTBD4	TRUE
1.65134	8.25638	3.88634	0.000572044	0.00751292	-0.459593	SOX12	FALSE
1.94746	5.32926	3.88542	0.000573441	0.00752663	-0.461913	UNC79	FALSE
1.78671	8.66317	3.88486	0.000574306	0.00753335	-0.463346	GPM6B	FALSE
-1.28276	11.4897	-3.88216	0.000578445	0.00757995	-0.470177	BNIP3L	FALSE
-1.0332	9.81624	-3.88186	0.000578905	0.00757995	-0.470933	APH1B	FALSE
1.45528	11.6617	3.88185	0.000578923	0.00757995	-0.470963	SRD5A1	FALSE
2.41728	5.87423	3.88083	0.000580489	0.00759579	-0.473531	ZNF257	TRUE
2.00165	5.56439	3.88014	0.000581558	0.00760513	-0.475283	RHD	TRUE
-1.92853	7.25613	-3.87981	0.000582066	0.00760711	-0.476113	CCND2	FALSE
-2.03414	7.68005	-3.87814	0.000584663	0.00763638	-0.480347	HSD17B6	TRUE
-1.95803	9.02005	-3.8773	0.00058598	0.00764755	-0.482486	ME1	FALSE
1.63398	7.00938	3.87708	0.000586318	0.00764755	-0.483034	LLGL1	FALSE
2.25813	5.41769	3.87691	0.000586593	0.00764755	-0.48348	SYCN	TRUE
1.81896	5.3068	3.87562	0.000588601	0.00766905	-0.48673	MAP4	FALSE
2.126	6.47799	3.87513	0.000589365	0.00767433	-0.487965	IQCF5-AS1	TRUE
-1.6845	12.2503	-3.8731	0.00059257	0.00771136	-0.493122	TMEM123	FALSE
1.08574	15.8339	3.87286	0.000592939	0.00771146	-0.493714	TMA7	FALSE
2.40197	5.70149	3.87074	0.00059629	0.00775032	-0.499072	SNTG2-AS1	TRUE
-1.09952	9.72996	-3.86942	0.000598403	0.00777141	-0.502437	SUPT7L	FALSE
1.94169	5.92769	3.86927	0.000598641	0.00777141	-0.502814	CTRB1	FALSE
1.44503	7.01105	3.869	0.000599057	0.0077721	-0.503476	NCOA5	FALSE
2.28991	4.90854	3.86724	0.00060188	0.00780398	-0.507946	TRA2A	TRUE
1.34338	8.62213	3.86687	0.00060247	0.00780688	-0.508876	RHBDD3	FALSE
1.73	6.6335	3.86653	0.000603008	0.00780911	-0.509725	OTULIN	FALSE
-2.13401	7.97706	-3.86536	0.000604897	0.00782883	-0.512699	FGF1	TRUE
-1.083	11.3572	-3.86485	0.000605711	0.00783463	-0.513979	XPA	FALSE
-1.26999	10.6874	-3.86349	0.000607908	0.00785828	-0.51742	SMIM15	FALSE
1.37197	6.85075	3.86295	0.000608789	0.00786491	-0.518798	OR51B2	FALSE
2.27705	8.33277	3.86162	0.000610938	0.0078879	-0.522148	LCN12	TRUE
2.0407	5.88768	3.86035	0.00061301	0.00790987	-0.525367	LINC01271	TRUE
-2.28966	6.12784	-3.85942	0.000614525	0.00792463	-0.527713	OSTM1	TRUE
-1.45623	9.96743	-3.85886	0.00061544	0.00793164	-0.529128	IPO5	FALSE
1.28638	8.55092	3.85829	0.00061638	0.00793896	-0.530579	FANCE	FALSE
1.76577	5.555	3.85797	0.000616908	0.00794097	-0.531392	SFRP5	FALSE
-1.41027	13.0887	-3.85724	0.000618104	0.00795104	-0.533234	PIGY	FALSE
-1.32847	8.62307	-3.85704	0.000618435	0.00795104	-0.533743	DORIP1	FALSE
1.87475	7.10165	3.85554	0.000620901	0.00797359	-0.537525	SCD	FALSE
1.53598	7.54186	3.85542	0.000621094	0.00797359	-0.537821	NOLC1	FALSE
-2.95761	6.32257	-3.85529	0.000621309	0.00797359	-0.53815	MARCO	TRUE
2.30035	5.84979	3.85477	0.000622179	0.00797996	-0.53948	ESAM	TRUE
2.04202	7.14383	3.8545	0.000622617	0.00798079	-0.54015	NOCT	TRUE
1.33434	14.0649	3.85427	0.000623	0.00798091	-0.540734	UQCRH	FALSE
-1.14676	10.5272	-3.85386	0.00062368	0.00798172	-0.541771	S100PBP	FALSE
1.54847	10.112	3.85367	0.000623987	0.00798172	-0.542239	CKS1B	FALSE
2.23797	5.1549	3.85356	0.000624185	0.00798172	-0.54254	ELMOD2	TRUE
2.01202	5.07372	3.85318	0.000624814	0.00798498	-0.543498	LOC100506472	TRUE
-1.81737	7.6302	-3.85237	0.000626154	0.00799732	-0.545535	NCR3LG1	FALSE
2.40538	5.67196	3.85134	0.000627873	0.00801448	-0.54814	DEPDC1B	TRUE
1.43015	8.64657	3.84965	0.000630706	0.00804507	-0.55242	JPH1	FALSE
2.45158	4.6764	3.84946	0.000631023	0.00804507	-0.552897	TERB2	TRUE
1.09264	10.0201	3.84874	0.00063222	0.00805553	-0.554699	WDR43	FALSE
1.29695	9.30509	3.8481	0.00063331	0.00806461	-0.556336	CXCL16	FALSE
1.42355	10.5229	3.84716	0.000634891	0.00807992	-0.558706	RPRD2	FALSE
-1.10066	11.4397	-3.8461	0.000636675	0.0080978	-0.561373	ACSL3	FALSE
-1.38834	10.5448	-3.84513	0.000638327	0.00811398	-0.563836	CROT	FALSE
-1.2795	10.6146	-3.84378	0.000640614	0.0081382	-0.567234	PPP1CB	FALSE
-1.54252	8.41434	-3.84011	0.000646892	0.00821306	-0.576502	ANG	FALSE
2.12793	6.52746	3.8372	0.000651909	0.00827185	-0.583844	CYP26B1	TRUE
-2.58657	6.24237	-3.83651	0.00065311	0.00828216	-0.585593	LINC02941	TRUE
-2.03244	6.68916	-3.83612	0.000653782	0.00828576	-0.58657	SNX29P2	TRUE
1.84448	7.67226	3.83501	0.000655711	0.00830373	-0.589369	WDR91	FALSE
-1.63748	7.64954	-3.83486	0.000655977	0.00830373	-0.589756	CDC37L1	FALSE
2.84662	8.44398	3.83228	0.000660496	0.00835168	-0.596279	ITGA7	TRUE
-1.53658	8.20842	-3.83225	0.000660547	0.00835168	-0.596352	ERC2	FALSE
-2.09585	5.94205	-3.83137	0.000662087	0.00836619	-0.598564	EPHX2	TRUE
1.86936	8.25024	3.83015	0.000664227	0.00838827	-0.60163	PBK	FALSE
-1.23553	11.9589	-3.82846	0.000667229	0.0084212	-0.605914	HDHD2	FALSE
1.20213	8.94585	3.82655	0.000670623	0.00845904	-0.610735	ATP6V0B	FALSE
2.03168	7.30645	3.82614	0.000671346	0.00846316	-0.611759	DIS3L2	TRUE
1.30785	4.14618	3.82335	0.000676342	0.00851702	-0.618802	KIR3DL3	FALSE
2.32174	5.57157	3.8231	0.000676791	0.00851702	-0.619433	VHRT	TRUE
2.19161	6.25132	3.82308	0.000676815	0.00851702	-0.619466	HLA-DOA	TRUE
1.62663	6.92966	3.81962	0.00068306	0.00859055	-0.628192	PIWIL1	FALSE
1.57053	6.00905	3.8191	0.000683998	0.00859728	-0.629496	PRR19	FALSE
-2.12512	8.08666	-3.81849	0.000685113	0.00860493	-0.631042	UNC5D	TRUE
1.8975	4.04873	3.81821	0.000685632	0.00860493	-0.631763	UBE2QL1	FALSE
2.26436	5.95477	3.8181	0.000685815	0.00860493	-0.632016	HAP1	TRUE
1.59257	8.20406	3.81779	0.000686383	0.008607	-0.632802	ZHX1-C8orf76	FALSE
1.83334	7.17911	3.8172	0.000687457	0.00861197	-0.634288	TSACC	FALSE
2.09537	7.03532	3.81713	0.000687586	0.00861197	-0.634465	TMT1B	TRUE
1.28881	12.5538	3.81555	0.000690477	0.00864311	-0.638451	PSME2	FALSE
-1.474	9.36908	-3.81445	0.00069249	0.00866322	-0.641215	SLC35A5	FALSE
1.24299	8.64811	3.81416	0.000693034	0.00866495	-0.641961	ZNF142	FALSE
2.33988	5.81362	3.81292	0.000695312	0.00868835	-0.645078	PPP4R1L	TRUE
-1.20121	9.45902	-3.81207	0.000696878	0.00870283	-0.647215	RTF1	FALSE
1.86808	5.57257	3.81171	0.000697558	0.00870495	-0.648141	PRODHLP	FALSE
-1.78856	12.3015	-3.81154	0.000697863	0.00870495	-0.648557	RSL24D1	FALSE
-1.36758	10.9339	-3.8107	0.000699416	0.00871923	-0.650668	NUDT9	FALSE
-1.12081	10.9055	-3.80985	0.000701009	0.00873398	-0.652828	TTC27	FALSE
2.09002	6.5485	3.80913	0.000702337	0.00873951	-0.654626	STX17-DT	TRUE
-1.22579	9.27996	-3.8091	0.000702388	0.00873951	-0.654695	MOSMO	FALSE
-1.53768	9.66741	-3.80895	0.000702681	0.00873951	-0.65509	CASP4	FALSE
2.45307	6.2357	3.80795	0.000704538	0.00875752	-0.657598	TEDC2	TRUE
-1.05135	10.0354	-3.8077	0.000705017	0.00875838	-0.658243	PABIR1	FALSE
1.38314	8.61215	3.80683	0.000706628	0.00877328	-0.66041	RABL3	FALSE
1.78926	7.39127	3.80573	0.000708708	0.00879399	-0.663201	PGBD5	FALSE
1.4635	5.50464	3.80498	0.00071011	0.00880582	-0.665079	LOC101927131	FALSE
1.99545	4.41124	3.80478	0.000710486	0.00880582	-0.665581	USP26	FALSE
-2.02386	8.41484	-3.8037	0.000712533	0.00882128	-0.668313	SIGLEC11	TRUE
-1.70021	7.16423	-3.80368	0.00071256	0.00882128	-0.668349	LINS1	FALSE
2.58648	6.10589	3.8032	0.000713466	0.00882739	-0.669556	SOX11	TRUE
1.35285	8.40948	3.80148	0.000716733	0.00886144	-0.673893	DAG1	FALSE
1.74827	6.87431	3.80131	0.000717048	0.00886144	-0.674311	DNM3OS	FALSE
2.33729	6.98818	3.80025	0.000719077	0.00888138	-0.676995	KMT2E-AS1	TRUE
-2.08422	8.99549	-3.79998	0.000719597	0.00888266	-0.677681	GXYLT2	TRUE
-1.39827	13.9336	-3.79778	0.000723804	0.00892942	-0.683215	NACA	FALSE
1.4627	9.79649	3.79694	0.000725408	0.00894404	-0.685317	NSUN5P1	FALSE
1.47078	4.57909	3.79619	0.000726849	0.00895664	-0.687201	LOC101929662	FALSE
1.66191	7.63987	3.79498	0.00072918	0.00898018	-0.690241	RIPOR3-AS1	FALSE
1.81071	7.29809	3.79426	0.000730575	0.00898778	-0.692056	SLIT1-AS1	FALSE
-1.58549	11.1945	-3.79413	0.00073084	0.00898778	-0.6924	AMZ2	FALSE
-1.27585	9.74294	-3.79401	0.00073106	0.00898778	-0.692685	USP13	FALSE
1.81133	8.47351	3.79323	0.00073258	0.00900129	-0.694657	ATOX1	FALSE
2.06371	7.06831	3.79281	0.000733386	0.00900602	-0.695702	THORLNC	TRUE
1.63799	5.99212	3.79252	0.00073395	0.00900776	-0.696431	PRKCH	FALSE
-1.37889	8.83578	-3.79007	0.000738732	0.00906125	-0.702597	ARHGAP6	FALSE
1.92175	5.81726	3.78967	0.000739514	0.00906563	-0.703602	UGT1A8	FALSE
1.91445	5.57996	3.78764	0.000743507	0.0091086	-0.708714	DDAH1	FALSE
2.08179	6.41351	3.78735	0.000744076	0.0091086	-0.709439	LYG1	TRUE
1.76989	6.50879	3.78712	0.000744539	0.0091086	-0.710029	LOC101929007	FALSE
-1.34227	10.1	-3.78702	0.000744726	0.0091086	-0.710268	TAX1BP1	FALSE
2.19056	5.37267	3.7866	0.000745564	0.00911364	-0.711336	FAM47B	TRUE
1.42531	8.5413	3.7857	0.00074733	0.00912575	-0.713582	C8orf82	FALSE
-1.12838	12.1896	-3.78565	0.00074743	0.00912575	-0.713708	FAM8A1	FALSE
1.48178	8.59174	3.78545	0.000747837	0.00912575	-0.714225	LOC105378367	FALSE
-1.03465	13.1482	-3.78477	0.00074918	0.00913691	-0.715928	KTN1	FALSE
1.46408	7.08908	3.78425	0.000750212	0.00914428	-0.717235	NKX3-2	FALSE
2.54697	4.59783	3.78358	0.000751548	0.00915534	-0.718924	LINC02053	TRUE
1.99216	7.54606	3.78321	0.000752279	0.00915902	-0.719847	EPHA1-AS1	FALSE
1.40277	9.8326	3.78256	0.000753588	0.00916972	-0.721496	PBX2	FALSE
1.61153	7.75008	3.78187	0.000754947	0.00918103	-0.723207	OSBPL9	FALSE
-1.18977	12.7726	-3.78057	0.000757553	0.00920748	-0.726477	PAIP2	FALSE
2.72976	10.6997	3.78016	0.000758392	0.00921244	-0.727529	DAPL1	TRUE
2.20536	6.03697	3.77947	0.000759764	0.00921774	-0.729244	CPEB3	TRUE
2.25692	5.49051	3.77933	0.000760047	0.00921774	-0.729597	CLDN6	TRUE
1.77877	6.15922	3.77929	0.000760123	0.00921774	-0.729693	RABEP2	FALSE
-1.89394	11.3705	-3.77825	0.000762219	0.00923791	-0.732306	LONRF2	FALSE
-2.16434	7.0123	-3.77782	0.00076309	0.00924321	-0.733389	CPB1	TRUE
3.00476	8.30853	3.77521	0.000768394	0.00930219	-0.739963	SYNE4	TRUE
2.23064	5.20029	3.77363	0.000771605	0.00933577	-0.743921	AFF3	TRUE
-1.28804	11.0904	-3.77271	0.000773489	0.00935326	-0.746235	THUMPD1	FALSE
2.06618	5.94625	3.77217	0.000774604	0.00935484	-0.747602	LOC101928014	TRUE
1.68791	7.7919	3.7721	0.000774735	0.00935484	-0.747763	FER1L4	FALSE
1.17813	9.64227	3.772	0.000774934	0.00935484	-0.748006	FBXO46	FALSE
1.91747	6.11317	3.77132	0.000776338	0.0093665	-0.749723	GALNT8	FALSE
-1.86735	8.60558	-3.76957	0.000779952	0.00940209	-0.75413	ZCCHC12	FALSE
1.75589	5.76923	3.76946	0.000780168	0.00940209	-0.754394	LOC100505555	FALSE
-1.09805	9.70877	-3.76855	0.000782058	0.00941955	-0.75669	ZNF84	FALSE
-1.26551	10.538	-3.76717	0.000784907	0.00944845	-0.760139	HNRNPH2	FALSE
2.24034	5.833	3.76696	0.000785343	0.00944845	-0.760666	REG4	TRUE
1.57678	7.32529	3.76558	0.000788228	0.00947782	-0.764145	CIMAP2	FALSE
-1.17212	11.4425	-3.76427	0.000790947	0.00950516	-0.767413	DHX40	FALSE
1.96259	8.25838	3.76366	0.000792239	0.00951017	-0.768962	KDM7A	FALSE
2.90556	6.19957	3.76365	0.000792254	0.00951017	-0.76898	TNNT1	TRUE
1.81865	6.93304	3.76286	0.00079391	0.00952469	-0.77096	PHOX2A	FALSE
1.83126	7.56222	3.76251	0.000794652	0.00952824	-0.771847	CBL	FALSE
1.98631	6.87801	3.76158	0.000796603	0.00954627	-0.774173	HTR3A	FALSE
2.26073	7.36678	3.7604	0.000799091	0.00957071	-0.777131	LINC01503	TRUE
1.78092	4.6468	3.76017	0.000799585	0.00957127	-0.777719	CA5BP1	FALSE
1.06307	9.16631	3.75956	0.000800877	0.00958136	-0.779249	NPM3	FALSE
-1.05337	9.63043	-3.75758	0.000805067	0.00962118	-0.7842	ZNF615	FALSE
-1.53576	11.3435	-3.75757	0.000805107	0.00962118	-0.784247	TDP2	FALSE
1.91089	9.79073	3.75697	0.000806365	0.00963083	-0.785728	CLCN7	FALSE
2.26718	5.98342	3.75666	0.000807031	0.0096334	-0.786511	HTR1F	TRUE
2.30905	4.93755	3.75641	0.000807576	0.00963451	-0.787151	PWWP2A	TRUE
2.58028	6.86637	3.75304	0.000814806	0.00971535	-0.795607	HOXB8	TRUE
-1.40333	7.54824	-3.75219	0.000816632	0.00973168	-0.79773	ETNPPL	FALSE
1.28651	10.2008	3.75149	0.000818148	0.00973836	-0.799489	DDRGK1	FALSE
2.36036	6.1021	3.75145	0.000818236	0.00973836	-0.799591	AUNIP	TRUE
-1.3666	7.13239	-3.7513	0.00081856	0.00973836	-0.799967	CNIH4	FALSE
2.30414	5.41607	3.75047	0.000820342	0.00975412	-0.802029	SLC8A1	TRUE
1.0831	9.22099	3.74973	0.000821967	0.009768	-0.803906	C11orf71	FALSE
1.79931	7.04363	3.74839	0.000824883	0.0097972	-0.807265	CAMTA1	FALSE
2.59846	6.35144	3.74805	0.000825618	0.00980048	-0.808109	CCNA2	TRUE
-1.83383	8.42104	-3.74717	0.000827528	0.0098177	-0.810301	ENPP4	FALSE
1.61519	7.70747	3.74691	0.000828109	0.00981914	-0.810967	CARMN	FALSE
-1.31347	12.2041	-3.74428	0.000833872	0.00988199	-0.817544	STXBP3	FALSE
-1.13153	9.96599	-3.74381	0.000834917	0.00988888	-0.818731	GSTO1	FALSE
-1.33868	11.1062	-3.7435	0.00083559	0.00989137	-0.819496	BEX4	FALSE
-1.30253	12.4633	-3.74302	0.00083665	0.00989843	-0.820699	BZW1	FALSE
1.56089	11.1194	3.74191	0.000839115	0.00992209	-0.823488	ASH1L-AS1	FALSE
-1.33883	8.61539	-3.74145	0.000840144	0.00992877	-0.82465	ERMAP	FALSE
-1.3657	10.1769	-3.74071	0.000841783	0.00994263	-0.826498	ARMC8	FALSE
2.7518	10.0653	3.74044	0.000842378	0.00994416	-0.827169	LINC01838	TRUE
1.67609	6.95643	3.7401	0.000843148	0.00994775	-0.828034	KANSL1-AS1	FALSE
2.01263	4.7995	3.73972	0.000843997	0.00995085	-0.828989	DRD3	TRUE
1.67239	4.87386	3.73947	0.000844537	0.00995085	-0.829596	LINC02355	FALSE
-1.69788	10.0681	-3.73918	0.000845201	0.00995085	-0.830341	POLI	FALSE
-1.85149	7.41721	-3.73914	0.000845275	0.00995085	-0.830423	SLC25A21-AS1	FALSE
2.16504	10.4827	3.73811	0.000847579	0.00996668	-0.833005	C11orf96	TRUE
-0.985112	12.6362	-3.73793	0.000847997	0.00996668	-0.833473	HSBP1	FALSE
-1.24199	9.42135	-3.73792	0.00084802	0.00996668	-0.833498	TMEM87B	FALSE
2.274	7.07327	3.73606	0.000852196	0.0100103	-0.838156	EPOP	TRUE
-1.97787	7.87243	-3.7353	0.000853906	0.0100248	-0.840057	FCMR	FALSE
3.08845	7.03821	3.73411	0.000856588	0.0100508	-0.843031	DPEP3	TRUE
1.35807	10.794	3.7337	0.000857504	0.010056	-0.844044	TPI1	FALSE
1.37411	14.0379	3.73153	0.000862441	0.0101084	-0.849486	LOC100996720	FALSE
2.15658	6.36388	3.73048	0.000864828	0.0101308	-0.852107	PELP1-DT	TRUE
0.96142	9.94968	3.72982	0.000866335	0.0101429	-0.853758	ACAD9	FALSE
1.41254	8.51555	3.72951	0.000867049	0.0101457	-0.854538	TBX19	FALSE
2.34258	10.1571	3.72796	0.000870604	0.0101817	-0.858418	MCM5	TRUE
1.74779	5.42712	3.72728	0.000872176	0.0101945	-0.860128	OR1G1	FALSE
1.99895	5.68441	3.72567	0.000875883	0.0102322	-0.864148	LOC780529	FALSE
1.4323	7.89696	3.72482	0.000877848	0.0102496	-0.866272	KSR2	FALSE
1.95036	7.21338	3.72344	0.000881056	0.0102706	-0.86973	CARD9	FALSE
-1.36262	11.5228	-3.72326	0.000881471	0.0102706	-0.870177	UNC50	FALSE
2.28742	6.23452	3.72323	0.00088153	0.0102706	-0.87024	INHBB	TRUE
-2.63811	6.93075	-3.72322	0.000881572	0.0102706	-0.870286	GABRB3	TRUE
2.20783	5.18765	3.72267	0.000882838	0.0102797	-0.871646	LINC00276	TRUE
2.00765	5.16402	3.72137	0.000885882	0.0103081	-0.874909	INSM1	TRUE
1.96784	4.09453	3.72122	0.000886237	0.0103081	-0.875288	PDE7A	FALSE
1.78664	6.84092	3.72021	0.000888603	0.0103299	-0.877815	TCF15	FALSE
-1.34819	11.6554	-3.71981	0.000889536	0.0103352	-0.878811	PNMA1	FALSE
1.66514	5.82435	3.719	0.000891429	0.0103515	-0.880825	CFAP410	FALSE
-1.04947	9.90185	-3.71836	0.000892935	0.0103634	-0.882425	SCYL3	FALSE
2.14301	5.46287	3.71767	0.000894579	0.0103768	-0.884168	KLF12	TRUE
-1.58972	8.52773	-3.71715	0.000895788	0.0103852	-0.885448	TBC1D15	FALSE
1.75091	8.66855	3.71577	0.000899053	0.0104174	-0.888896	THY1	FALSE
1.93734	5.0982	3.71381	0.000903728	0.0104611	-0.893812	CYP4F30P	FALSE
1.37084	10.8623	3.71377	0.000903808	0.0104611	-0.893896	PA2G4	FALSE
2.38368	6.02286	3.71324	0.000905074	0.0104701	-0.895222	ZAP70	TRUE
1.59728	6.96629	3.71298	0.000905701	0.0104717	-0.895879	ANO9	FALSE
1.68856	7.0937	3.71112	0.000910148	0.0105174	-0.90052	ERVFH21-1	FALSE
-1.20752	9.28544	-3.70833	0.000916883	0.0105895	-0.907507	VPS37A	FALSE
1.91532	4.8432	3.70805	0.000917552	0.0105915	-0.908198	RAB3B	FALSE
-1.37851	11.1598	-3.70647	0.000921374	0.0106299	-0.912136	ASNSD1	FALSE
-1.37125	11.821	-3.7042	0.000926902	0.0106879	-0.917804	SBDS	FALSE
1.30242	8.8655	3.70399	0.000927435	0.0106883	-0.918349	ZNF273	FALSE
1.07273	9.94125	3.70312	0.000929546	0.0107068	-0.920503	CPSF4	FALSE
1.26771	8.71053	3.70178	0.000932832	0.0107389	-0.923847	PXMP4	FALSE
1.22741	9.06195	3.70137	0.000933846	0.0107443	-0.924876	MMACHC	FALSE
-1.95194	8.1244	-3.70118	0.000934316	0.0107443	-0.925353	RNF114	FALSE
2.27309	5.34781	3.70098	0.000934813	0.0107443	-0.925856	INTS4	TRUE
1.43972	9.2384	3.69954	0.000938364	0.0107793	-0.929449	BID	FALSE
1.38338	9.41858	3.6992	0.000939204	0.0107832	-0.930296	FLJ46875	FALSE
1.61712	7.83669	3.6989	0.000939939	0.0107858	-0.931037	SNPH	FALSE
-1.41228	11.7453	-3.69835	0.000941311	0.0107958	-0.932419	SCOC	FALSE
-1.29951	11.3673	-3.69802	0.000942122	0.0107993	-0.933235	IMPA1	FALSE
-1.62246	7.62769	-3.69774	0.00094282	0.0108015	-0.933936	NPTX1	FALSE
-1.41612	12.0833	-3.69579	0.000947677	0.0108512	-0.938804	RNF11	FALSE
1.27835	9.89955	3.69559	0.000948179	0.0108512	-0.939306	RGS19	FALSE
2.24208	5.70461	3.69537	0.000948724	0.0108516	-0.93985	UGT8	TRUE
1.80404	6.51133	3.69422	0.000951597	0.0108743	-0.942715	FAM110A	FALSE
1.56891	6.26114	3.69417	0.000951727	0.0108743	-0.942844	TMEM161A	FALSE
-1.61297	10.8861	-3.69002	0.000962189	0.0109832	-0.9532	NR2F1	FALSE
2.04246	5.24445	3.68988	0.000962544	0.0109832	-0.953549	UNC5C	TRUE
1.96672	7.77155	3.68968	0.000963047	0.0109832	-0.954044	C1QTNF5	FALSE
1.07569	9.40681	3.68958	0.000963314	0.0109832	-0.954307	YJU2B	FALSE
-2.14291	8.38945	-3.68736	0.000968941	0.0110415	-0.959823	CMAHP	TRUE
1.20887	8.34015	3.68676	0.000970487	0.0110532	-0.961333	JMJD1C-AS1	FALSE
-1.46965	12.4806	-3.68547	0.000973796	0.011085	-0.964556	SLK	FALSE
2.26819	7.07635	3.68458	0.000976063	0.0111049	-0.966758	AGMAT	TRUE
-1.37174	9.99587	-3.6835	0.000978854	0.0111307	-0.969462	TPRG1L	FALSE
2.15422	5.01428	3.68315	0.00097976	0.0111351	-0.970339	GLYAT	TRUE
1.34119	8.96126	3.68291	0.000980382	0.0111362	-0.97094	CTSA	FALSE
-1.74283	8.33363	-3.68267	0.000980991	0.011137	-0.971528	GPR34	FALSE
1.12977	10.18	3.68247	0.000981497	0.011137	-0.972016	FANCG	FALSE
1.88925	5.89739	3.68081	0.000985803	0.0111776	-0.976162	PITRM1-AS1	FALSE
1.20593	8.75523	3.68069	0.000986121	0.0111776	-0.976467	TSR2	FALSE
-1.29091	10.1934	-3.68046	0.000986706	0.0111783	-0.977029	IARS2	FALSE
2.19375	4.97327	3.67897	0.000990577	0.0112158	-0.980736	FAM149B1	TRUE
-1.5791	9.14709	-3.67879	0.000991062	0.0112158	-0.9812	RFC1	FALSE
-1.77623	6.40118	-3.67802	0.000993078	0.0112326	-0.983124	KATNAL1	FALSE
1.99815	7.23845	3.67652	0.000996984	0.0112674	-0.986841	KRTAP10-11	FALSE
1.20099	8.92582	3.67644	0.000997209	0.0112674	-0.987055	ZNF783	FALSE
2.42185	6.86775	3.67609	0.000998118	0.0112717	-0.987918	VPS9D1	TRUE
-1.72434	9.49242	-3.67516	0.00100058	0.0112935	-0.990248	SOWAHC	FALSE
-1.25985	11.4213	-3.6746	0.00100204	0.0113041	-0.991631	ADO	FALSE
1.22352	8.16834	3.67402	0.00100357	0.0113154	-0.993078	ZFAT	FALSE
1.36102	8.33444	3.67361	0.00100467	0.0113217	-0.99411	RUNX3	FALSE
1.09126	11.5587	3.67289	0.00100657	0.0113371	-0.995898	DTX3L	FALSE
-1.97477	4.74496	-3.67141	0.00101049	0.0113753	-0.999581	DPH6	FALSE
1.50704	7.26469	3.67054	0.00101281	0.0113897	-1.00175	XPR1	FALSE
-1.60697	8.98679	-3.67034	0.00101334	0.0113897	-1.00225	PDGFRL	FALSE
2.51147	5.28709	3.67033	0.00101336	0.0113897	-1.00227	NME8	TRUE
1.74916	6.3842	3.66828	0.00101883	0.011445	-1.00736	PCDH1	FALSE
1.866	7.6022	3.66716	0.00102185	0.0114729	-1.01016	ADAMTSL4-AS2	FALSE
-1.56412	9.02588	-3.66669	0.00102311	0.0114755	-1.01133	THAP1	FALSE
2.01689	5.72352	3.66667	0.00102315	0.0114755	-1.01137	POFUT1	TRUE
1.58046	10.654	3.66543	0.00102651	0.0115071	-1.01447	DYNC2I2	FALSE
1.3743	4.33529	3.66273	0.0010338	0.0115828	-1.02117	SMCP	FALSE
2.82904	8.88557	3.66248	0.0010345	0.0115846	-1.02182	DCDC2	TRUE
-1.75928	7.73218	-3.66174	0.0010365	0.0116009	-1.02364	HS3ST1	FALSE
2.01263	5.1264	3.66123	0.00103789	0.0116104	-1.02491	HDAC7	TRUE
2.35159	5.22208	3.66087	0.00103888	0.0116153	-1.02581	IGHV7-81	TRUE
1.41319	7.84225	3.65924	0.00104334	0.0116591	-1.02986	IL17C	FALSE
1.4553	3.92114	3.65859	0.00104512	0.0116729	-1.03148	DNAJC3-DT	FALSE
1.14959	10.398	3.65729	0.0010487	0.0117068	-1.03472	TUBA4A	FALSE
-2.05625	7.37999	-3.65567	0.00105316	0.0117504	-1.03873	LRRK2	TRUE
-1.064	12.9899	-3.65526	0.00105431	0.0117571	-1.03977	ISCU	FALSE
2.38213	4.66217	3.65502	0.00105497	0.0117583	-1.04036	NR5A2	TRUE
1.40916	8.83034	3.65383	0.00105827	0.011789	-1.04331	ESRRA	FALSE
-1.44372	10.6616	-3.65353	0.0010591	0.011792	-1.04406	SLC39A10	FALSE
-1.93672	7.5301	-3.65215	0.00106296	0.0118288	-1.0475	INMT	FALSE
-1.18061	11.5904	-3.65097	0.00106626	0.0118593	-1.05043	LSM14A	FALSE
-1.9304	7.77692	-3.65015	0.00106855	0.0118787	-1.05246	DYNC1I2	FALSE
-1.74759	12.2354	-3.64966	0.00106992	0.0118877	-1.05367	SELENOF	FALSE
1.76786	8.27467	3.64891	0.00107203	0.0118985	-1.05554	ZFP92	FALSE
2.83727	6.46726	3.64878	0.00107242	0.0118985	-1.05588	FLG	TRUE
-1.9751	6.92015	-3.64872	0.00107257	0.0118985	-1.05601	NFIB	FALSE
2.24584	5.72999	3.64534	0.00108213	0.011995	-1.06441	LOC286359	TRUE
-1.89636	7.61694	-3.64525	0.00108239	0.011995	-1.06463	TMEM17	FALSE
1.35856	9.48108	3.64451	0.00108449	0.0120121	-1.06647	NUAK1	FALSE
1.5708	10.2201	3.64432	0.00108505	0.0120121	-1.06696	CPSF7	FALSE
1.5134	4.04831	3.64409	0.0010857	0.012013	-1.06753	EGLN2	FALSE
1.65333	8.1487	3.6422	0.0010911	0.0120635	-1.07222	LMO4	FALSE
1.37427	12.7139	3.6421	0.00109139	0.0120635	-1.07247	PSMD2	FALSE
1.68047	7.3733	3.6417	0.00109252	0.0120698	-1.07345	DDIAS	FALSE
-1.40596	13.3103	-3.64116	0.00109407	0.0120806	-1.07479	DDX5	FALSE
1.77512	7.95082	3.64078	0.00109517	0.0120808	-1.07575	BCAN-AS1	FALSE
1.79535	6.90463	3.64076	0.00109522	0.0120808	-1.07579	MAPK15	FALSE
2.15353	6.10159	3.63996	0.00109754	0.0121001	-1.07778	MARS1	TRUE
2.01893	6.75826	3.63888	0.00110064	0.0121281	-1.08046	HMHB1	TRUE
1.10248	8.63696	3.63797	0.00110327	0.0121388	-1.08271	BPHL	FALSE
-1.32187	12.2529	-3.63794	0.00110336	0.0121388	-1.08279	CGGBP1	FALSE
2.01606	7.61224	3.63787	0.00110357	0.0121388	-1.08297	SBK1	TRUE
-1.40807	10.337	-3.63776	0.00110389	0.0121388	-1.08324	PSMA1	FALSE
1.91652	9.15116	3.63739	0.00110496	0.0121443	-1.08416	APOC1	FALSE
-1.50961	11.2666	-3.63531	0.00111101	0.0122045	-1.08932	TERF2IP	FALSE
-1.71783	9.59182	-3.63496	0.00111201	0.0122054	-1.09018	SERPINB9	FALSE
0.945775	9.15489	3.63489	0.00111224	0.0122054	-1.09037	GOLGA7	FALSE
1.92471	5.47914	3.63455	0.0011132	0.0122054	-1.09119	ZSCAN1	FALSE
2.00625	5.22078	3.6345	0.00111338	0.0122054	-1.09134	ZNF365	TRUE
-1.3427	9.36423	-3.63255	0.00111907	0.0122566	-1.09617	PKP2	FALSE
-1.3899	13.238	-3.63237	0.00111959	0.0122566	-1.09661	SLC25A3	FALSE
1.24043	7.99185	3.63214	0.00112029	0.0122566	-1.0972	PRSS22	FALSE
2.43128	4.10454	3.63212	0.00112034	0.0122566	-1.09724	ARPP21	TRUE
1.987	5.46382	3.63165	0.00112172	0.0122654	-1.0984	SLC6A19	FALSE
2.23379	5.65703	3.63135	0.00112261	0.0122689	-1.09916	SCAF4	TRUE
2.10845	5.21573	3.63096	0.00112375	0.012275	-1.10011	HPDL	TRUE
2.05075	6.36565	3.63028	0.00112575	0.0122865	-1.1018	SLCO1A2	TRUE
2.13024	5.16735	3.63021	0.00112595	0.0122865	-1.10196	LARGE1	TRUE
-1.62558	7.38671	-3.6299	0.00112687	0.0122902	-1.10273	VAPA	FALSE
-0.947521	14.0006	-3.62927	0.00112873	0.0123007	-1.10429	LAPTM4A	FALSE
1.95292	6.35923	3.62912	0.00112918	0.0123007	-1.10467	AKAP3	FALSE
2.03225	6.01412	3.62878	0.00113019	0.0123007	-1.10552	RPS6KA4	TRUE
-1.27497	10.9877	-3.62874	0.00113031	0.0123007	-1.10562	MED4	FALSE
1.93592	10.2001	3.6286	0.00113071	0.0123007	-1.10595	CACNG4	FALSE
1.67451	6.36977	3.62747	0.00113407	0.012331	-1.10876	TMEM52	FALSE
2.44653	7.18972	3.62695	0.00113564	0.0123414	-1.11007	APOA1	TRUE
-1.65213	8.50229	-3.62676	0.00113619	0.0123414	-1.11052	ALG9	FALSE
1.77113	6.22656	3.62628	0.00113762	0.0123507	-1.11171	ZNF865	FALSE
-1.65422	8.63434	-3.62596	0.00113858	0.0123548	-1.11251	ARHGAP19	FALSE
1.8207	6.6675	3.62577	0.00113915	0.0123548	-1.11299	ERVH48-1	FALSE
-1.47161	11.596	-3.62481	0.00114201	0.0123795	-1.11536	OSTC	FALSE
-1.28748	11.1056	-3.62435	0.00114339	0.0123882	-1.1165	AUH	FALSE
1.85053	4.2917	3.62396	0.00114456	0.0123945	-1.11746	LINC00588	FALSE
1.26619	10.3888	3.62136	0.00115239	0.0124686	-1.12391	ALKBH6	FALSE
-1.07773	10.8934	-3.6213	0.00115256	0.0124686	-1.12405	PALS1	FALSE
1.69	5.72542	3.62022	0.00115585	0.0124979	-1.12675	SLC25A3P1	FALSE
1.58295	4.05794	3.61921	0.00115889	0.0125216	-1.12923	LOC105371046	FALSE
-2.01314	9.05275	-3.61911	0.00115922	0.0125216	-1.1295	GIMAP2	TRUE
1.51239	7.39201	3.61672	0.00116651	0.0125939	-1.13543	LOC105377134	FALSE
1.7319	7.01309	3.61602	0.00116864	0.0126106	-1.13715	ECSCR	FALSE
2.08224	6.19037	3.61572	0.00116956	0.0126142	-1.1379	CDSN	TRUE
-1.18071	10.5909	-3.61489	0.00117211	0.0126353	-1.13996	GTF2B	FALSE
2.10816	6.10643	3.61441	0.00117356	0.0126415	-1.14113	LOC102723657	TRUE
2.0496	9.26553	3.61431	0.00117387	0.0126415	-1.14138	S100A4	TRUE
1.45724	7.30786	3.61293	0.00117814	0.0126786	-1.1448	HS3ST2	FALSE
1.15412	10.0006	3.61281	0.00117851	0.0126786	-1.1451	RCC2	FALSE
1.43443	6.65336	3.6119	0.0011813	0.0127023	-1.14734	CASC23	FALSE
2.04387	5.23543	3.61139	0.0011829	0.0127131	-1.14862	SLC45A2	TRUE
1.9361	8.62677	3.61049	0.00118569	0.0127366	-1.15084	CDCA7	FALSE
1.72674	5.36064	3.60939	0.0011891	0.0127662	-1.15356	CDKN2B-AS1	FALSE
2.41916	6.92663	3.60922	0.00118963	0.0127662	-1.15398	GARIN5A	TRUE
2.60318	6.99546	3.60822	0.00119276	0.0127871	-1.15647	TMEM45B	TRUE
1.48888	8.12775	3.60821	0.00119278	0.0127871	-1.15648	MROH6	FALSE
1.65076	6.95997	3.60743	0.00119524	0.0128069	-1.15842	LINC00315	FALSE
-1.07025	9.05522	-3.60633	0.00119867	0.0128374	-1.16114	ITFG1	FALSE
2.34295	7.26139	3.60603	0.00119961	0.012841	-1.16188	CLEC5A	TRUE
1.23291	7.79335	3.60569	0.00120067	0.012843	-1.16271	H4C5	FALSE
-1.71541	10.1776	-3.60559	0.00120101	0.012843	-1.16298	TMEM35B	FALSE
2.01469	7.15933	3.60477	0.00120357	0.0128635	-1.16499	PAQR6	TRUE
-0.999214	10.2846	-3.60456	0.00120423	0.0128635	-1.16551	DCTN6	FALSE
[truncated: 19,356 more rows]

## Sheet: GSE38666_limma_all
logFC	AveExpr	t	P.Value	adj.P.Val	B	gene	DEG_flag
-8.17545	9.23746	-18.0468	3.67608e-19	6.15615e-15	32.46	ALDH1A2	TRUE
-4.86007	10.9015	-17.7889	5.76554e-19	6.15615e-15	32.0658	NELL2	TRUE
-4.37877	9.60722	-12.825	1.08046e-14	7.69104e-11	23.1344	AQP9	TRUE
-7.10664	9.91823	-12.6515	1.59615e-14	8.52146e-11	22.7698	ITLN1	TRUE
-6.10246	8.77102	-12.5285	2.10894e-14	9.0073e-11	22.5091	REEP1	TRUE
-6.39029	6.96725	-11.8645	9.79696e-14	3.4869e-10	21.0661	PEX5L	TRUE
-4.55018	9.44868	-11.6838	1.5017e-13	4.58126e-10	20.6632	AOX1	TRUE
-4.9112	11.2741	-11.4775	2.45773e-13	6.56061e-10	20.1977	EFEMP1	TRUE
4.96155	8.5515	11.4078	2.90632e-13	6.89605e-10	20.039	SPON1	TRUE
-4.40471	12.2113	-11.2824	3.9358e-13	8.4049e-10	19.7519	TXNIP	TRUE
3.3645	9.7381	10.9348	9.21647e-13	1.72133e-09	18.9444	OVOS2P	TRUE
-3.31621	12.6439	-10.9083	9.83882e-13	1.72133e-09	18.8823	TMT1A	TRUE
3.93445	9.21599	10.8689	1.08468e-12	1.72133e-09	18.7896	CENPF	TRUE
3.27463	8.61211	10.853	1.12848e-12	1.72133e-09	18.7519	DTL	TRUE
-4.71512	8.19126	-10.8218	1.21936e-12	1.73596e-09	18.6783	MMP28	TRUE
3.54377	10.2931	10.7459	1.47284e-12	1.96578e-09	18.4985	CDCA3	TRUE
-3.70131	11.3587	-10.5923	2.16336e-12	2.71756e-09	18.1323	CELF2	TRUE
-3.69171	10.9544	-10.5488	2.41396e-12	2.8639e-09	18.0279	DPYD	TRUE
4.59754	6.77651	10.4576	3.03946e-12	3.41619e-09	17.8081	MCM10	TRUE
3.03922	7.93349	10.243	5.24786e-12	5.5478e-09	17.2866	PTTG3P	TRUE
-4.17039	11.3931	-10.2278	5.45557e-12	5.5478e-09	17.2495	FAM153B	TRUE
-3.08351	9.69989	-10.2038	5.80262e-12	5.6325e-09	17.1906	EMB	TRUE
-4.36649	9.92345	-10.0542	8.52857e-12	7.91859e-09	16.8222	PWWP3B	TRUE
-3.44269	12.0903	-10.0338	8.99034e-12	7.99953e-09	16.7717	GSDME	TRUE
3.53867	8.32001	9.96975	1.06125e-11	8.40152e-09	16.6129	KIF20A	TRUE
3.92178	8.03734	9.96228	1.08202e-11	8.40152e-09	16.5944	IQGAP3	TRUE
-5.13269	7.85927	-9.95864	1.09229e-11	8.40152e-09	16.5853	STK31	TRUE
5.39297	8.67468	9.94892	1.12023e-11	8.40152e-09	16.5611	SSPN-AS1	TRUE
5.23713	11.3269	9.94187	1.14092e-11	8.40152e-09	16.5436	SOX17	TRUE
-6.89556	8.31	-9.90883	1.24329e-11	8.60564e-09	16.4613	BNC1	TRUE
-3.15398	10.5067	-9.907	1.24924e-11	8.60564e-09	16.4567	MTUS1	TRUE
4.8718	11.9905	9.87735	1.34958e-11	8.87833e-09	16.3827	MUC1	TRUE
3.36685	9.04851	9.87104	1.37197e-11	8.87833e-09	16.3669	NEK2	TRUE
-4.31675	7.17113	-9.82173	1.56049e-11	9.80124e-09	16.2435	SLC4A4	TRUE
4.9019	9.75398	9.79995	1.65196e-11	1.00229e-08	16.1889	SLC4A11	TRUE
3.23498	9.01444	9.79133	1.68965e-11	1.00229e-08	16.1673	ESPL1	TRUE
-3.13168	10.7096	-9.754	1.86331e-11	1.07543e-08	16.0735	DAB2	TRUE
-5.89297	8.2855	-9.65946	2.38916e-11	1.31544e-08	15.835	LHX9	TRUE
3.74677	8.98656	9.65738	2.40235e-11	1.31544e-08	15.8297	KIF4A	TRUE
-2.85226	11.2773	-9.62968	2.58441e-11	1.37975e-08	15.7596	CLIP4	TRUE
-3.41007	6.8749	-9.5951	2.8316e-11	1.47485e-08	15.6719	DLG2	TRUE
-4.78727	8.37332	-9.57273	3.00422e-11	1.5275e-08	15.6151	LGALS2	TRUE
-3.98216	10.4563	-9.55883	3.11688e-11	1.52838e-08	15.5798	SEMA3C	TRUE
-2.62443	11.1206	-9.55495	3.14909e-11	1.52838e-08	15.5699	LIPA	TRUE
2.73932	9.47882	9.51879	3.46599e-11	1.64481e-08	15.4778	LRP8	TRUE
3.42813	8.3483	9.50915	3.55586e-11	1.64563e-08	15.4532	TPX2	TRUE
3.43629	11.9507	9.50222	3.62185e-11	1.64563e-08	15.4355	ZWINT	TRUE
-4.81116	9.74327	-9.4467	4.19819e-11	1.86776e-08	15.2936	ARHGAP18	TRUE
3.21525	10.9964	9.40387	4.7061e-11	2.05099e-08	15.1839	RRM2	TRUE
-6.75948	9.77928	-9.39597	4.80642e-11	2.05282e-08	15.1636	HBB	TRUE
-4.40293	6.47425	-9.38809	4.90854e-11	2.05533e-08	15.1434	BMP2	TRUE
-3.29514	11.9706	-9.37664	5.06102e-11	2.07842e-08	15.114	CAV1	TRUE
-5.34914	10.3316	-9.36309	5.24774e-11	2.10934e-08	15.0791	CHRDL1	TRUE
3.79282	9.75889	9.35701	5.33385e-11	2.10934e-08	15.0635	BIRC5	TRUE
-6.64103	7.94063	-9.33945	5.59042e-11	2.17061e-08	15.0183	ADH1B	TRUE
2.736	9.14342	9.30873	6.07011e-11	2.31477e-08	14.9391	KIF18B	TRUE
-3.40763	10.572	-9.27114	6.71443e-11	2.51376e-08	14.8421	DOCK11	TRUE
-3.93356	7.49681	-9.26493	6.82736e-11	2.51376e-08	14.826	TMOD2	TRUE
-4.48436	6.36655	-9.23199	7.45964e-11	2.70001e-08	14.7408	TRPA1	TRUE
-6.59073	8.59006	-9.14933	9.32232e-11	3.31797e-08	14.5263	LHX2	TRUE
-3.35026	11.5937	-9.13856	9.59774e-11	3.36e-08	14.4982	SBSPON	TRUE
-3.84455	7.9692	-9.12104	1.00634e-10	3.42675e-08	14.4526	N4BP2L2	TRUE
3.91888	9.30472	9.11936	1.01094e-10	3.42675e-08	14.4482	CCNE1	TRUE
-3.79275	10.5177	-9.1125	1.02987e-10	3.4364e-08	14.4304	RAB27B	TRUE
-2.22605	11.0544	-9.10281	1.05725e-10	3.47348e-08	14.4051	GALC	TRUE
-2.97428	10.7982	-9.08361	1.11371e-10	3.60352e-08	14.355	PROS1	TRUE
-3.79829	11.2442	-9.06741	1.16369e-10	3.70905e-08	14.3127	CYBRD1	TRUE
-4.78419	8.99379	-9.04116	1.24964e-10	3.89838e-08	14.244	SERTM1	TRUE
3.63485	8.54537	9.03824	1.2596e-10	3.89838e-08	14.2364	CDT1	TRUE
4.32381	6.28662	9.02396	1.30942e-10	3.99466e-08	14.199	BUB1	TRUE
-3.58448	10.3045	-8.98104	1.47164e-10	4.42631e-08	14.0865	FGF13	TRUE
-3.35685	9.25524	-8.97453	1.49796e-10	4.44291e-08	14.0694	GHR	TRUE
-5.04799	8.69176	-8.94519	1.6227e-10	4.74424e-08	13.9923	PDE7B	TRUE
-4.84029	7.54818	-8.9368	1.66028e-10	4.74424e-08	13.9702	ABHD12B	TRUE
-3.87983	9.5954	-8.9355	1.66621e-10	4.74424e-08	13.9668	CSGALNACT1	TRUE
-5.75107	7.51185	-8.91238	1.77476e-10	4.96234e-08	13.9059	SGCG	TRUE
3.94109	8.06797	8.9094	1.78928e-10	4.96234e-08	13.8981	S100A1	TRUE
-2.74386	12.2189	-8.89826	1.84463e-10	4.98892e-08	13.8687	UGP2	TRUE
-2.44328	11.8539	-8.89807	1.84558e-10	4.98892e-08	13.8682	CAST	TRUE
-2.82272	10.1265	-8.86899	1.99844e-10	5.33459e-08	13.7915	ADH5	TRUE
-5.41213	9.26414	-8.85195	2.09388e-10	5.52034e-08	13.7465	BCHE	TRUE
-4.47852	6.75679	-8.8345	2.19651e-10	5.72031e-08	13.7003	EPB42	TRUE
-2.48585	11.0953	-8.82886	2.23074e-10	5.73946e-08	13.6854	UBL3	TRUE
-3.11914	8.24809	-8.78973	2.48371e-10	6.31425e-08	13.5818	CPE	TRUE
-4.60259	8.83414	-8.77068	2.61726e-10	6.57548e-08	13.5313	DSC3	TRUE
-4.00902	9.50617	-8.75472	2.73476e-10	6.79079e-08	13.4889	CAV2	TRUE
-5.19839	7.06023	-8.74623	2.79945e-10	6.87151e-08	13.4663	PRG4	TRUE
2.99305	9.80271	8.72826	2.94153e-10	7.13822e-08	13.4186	KIF2C	TRUE
3.22275	7.39945	8.70035	3.1768e-10	7.62254e-08	13.3443	LINC01770	TRUE
-2.41802	9.95307	-8.68334	3.32956e-10	7.81559e-08	13.299	CCDC28A	TRUE
-4.71997	7.24785	-8.68324	3.33045e-10	7.81559e-08	13.2987	LRRN4	TRUE
3.22805	8.41167	8.66835	3.47031e-10	8.05528e-08	13.259	KIAA1217	TRUE
-4.56923	10.3537	-8.62917	3.86746e-10	8.88061e-08	13.1544	FYB2	TRUE
3.08636	11.0019	8.60604	4.12333e-10	9.36742e-08	13.0925	AURKA	TRUE
-3.38664	7.66386	-8.58824	4.33193e-10	9.73255e-08	13.0448	DIXDC1	TRUE
-4.48306	7.43624	-8.58466	4.37521e-10	9.73255e-08	13.0352	HSD17B2	TRUE
-5.42709	8.33847	-8.57239	4.52664e-10	9.96562e-08	13.0024	WNT2B	TRUE
-4.76771	9.70597	-8.56617	4.60557e-10	1.00359e-07	12.9857	DCN	TRUE
-3.55659	7.57439	-8.5534	4.7718e-10	1.02931e-07	12.9514	PITPNC1	TRUE
-4.32112	10.5665	-8.54323	4.90855e-10	1.04816e-07	12.9241	PDGFD	TRUE
-3.43016	10.9916	-8.53967	4.95734e-10	1.04816e-07	12.9146	FLRT2	TRUE
4.20037	9.00057	8.51599	5.29481e-10	1.10854e-07	12.851	GLDC	TRUE
3.19051	9.4283	8.50796	5.4144e-10	1.12257e-07	12.8294	CCNB2	TRUE
-3.78382	6.67133	-8.48578	5.75931e-10	1.1826e-07	12.7697	RBPMS	TRUE
-6.11564	8.64897	-8.46155	6.16185e-10	1.2532e-07	12.7044	OGN	TRUE
-5.36145	10.3271	-8.4557	6.26312e-10	1.26178e-07	12.6887	SFRP1	TRUE
-4.02778	9.70045	-8.45224	6.32401e-10	1.26214e-07	12.6793	EPCIP	TRUE
2.69992	8.41286	8.44623	6.43091e-10	1.27159e-07	12.6631	UBE2C	TRUE
-3.14439	11.2851	-8.43961	6.5508e-10	1.28342e-07	12.6453	VIM	TRUE
-2.53832	8.9382	-8.41812	6.956e-10	1.35041e-07	12.5873	CYP39A1	TRUE
3.02983	10.4577	8.41405	7.0356e-10	1.35356e-07	12.5763	NR2F6	TRUE
3.46219	8.99116	8.39986	7.32042e-10	1.39578e-07	12.5379	INAVA	TRUE
-3.6319	7.59341	-8.38303	7.67341e-10	1.45014e-07	12.4924	PDLIM3	TRUE
3.22043	10.0157	8.36038	8.17564e-10	1.5315e-07	12.4311	SORT1	TRUE
3.24205	7.34983	8.33503	8.77782e-10	1.63e-07	12.3624	LOC100129098	TRUE
-4.19959	8.60297	-8.3228	9.08433e-10	1.65974e-07	12.3292	TMEM255A	TRUE
-3.64724	9.46812	-8.32244	9.09341e-10	1.65974e-07	12.3282	RSPO1	TRUE
-2.54093	10.0321	-8.3109	9.39284e-10	1.69987e-07	12.2969	CCNDBP1	TRUE
2.91719	9.58488	8.28814	1.00129e-09	1.79686e-07	12.2351	BUB1B	TRUE
-3.90825	8.33633	-8.25759	1.0911e-09	1.9417e-07	12.152	ADH1C	TRUE
-4.43115	6.81641	-8.24624	1.12652e-09	1.9754e-07	12.1211	SEL1L2	TRUE
-2.46341	11.9382	-8.24561	1.12854e-09	1.9754e-07	12.1193	ANXA4	TRUE
-5.44789	8.21002	-8.21907	1.21612e-09	2.1114e-07	12.047	RARRES1	TRUE
-3.50072	8.65161	-8.21335	1.23592e-09	2.12847e-07	12.0314	NBEA	TRUE
-2.88263	10.5703	-8.18912	1.32332e-09	2.23961e-07	11.9653	SERINC1	TRUE
-4.28357	9.18422	-8.18912	1.32333e-09	2.23961e-07	11.9653	RNASE4	TRUE
2.94006	8.6251	8.18683	1.33192e-09	2.23961e-07	11.959	MTFR2	TRUE
2.19185	8.6329	8.18404	1.34242e-09	2.23965e-07	11.9514	RAD51	TRUE
-5.62349	7.70829	-8.14882	1.48286e-09	2.45477e-07	11.8551	GADL1	TRUE
-2.01799	12.2584	-8.13238	1.55345e-09	2.55184e-07	11.8101	EIF3D	TRUE
2.97003	10.3364	8.12736	1.57565e-09	2.56684e-07	11.7964	PRR11	TRUE
-2.40859	10.519	-8.12491	1.58662e-09	2.56684e-07	11.7897	LGALS8	TRUE
-4.34	10.803	-8.11901	1.61331e-09	2.5904e-07	11.7735	PCDH17	TRUE
3.67142	8.07719	8.0993	1.70592e-09	2.71865e-07	11.7195	PCDH19	TRUE
3.38291	7.26557	8.08214	1.79092e-09	2.83297e-07	11.6724	C12orf56	TRUE
-4.4597	7.1641	-8.0766	1.81927e-09	2.85665e-07	11.6572	KCNT2	TRUE
-2.38303	10.0543	-8.06831	1.86258e-09	2.90332e-07	11.6345	CPVL	TRUE
-3.34768	11.1587	-8.06338	1.8888e-09	2.92285e-07	11.6209	LXN	TRUE
2.76029	11.0322	8.02376	2.11371e-09	3.24735e-07	11.512	CKS2	TRUE
-3.29198	10.3247	-8.00519	2.2283e-09	3.39895e-07	11.4609	ZFPM2	TRUE
3.22496	10.8059	7.99748	2.27769e-09	3.43242e-07	11.4397	SLC2A1	TRUE
3.62096	10.6057	7.99675	2.28239e-09	3.43242e-07	11.4377	AIF1L	TRUE
2.97509	8.62837	7.98316	2.3724e-09	3.54284e-07	11.4002	BSPRY	TRUE
-4.59438	7.77863	-7.95008	2.60684e-09	3.86591e-07	11.3089	ANKRD29	TRUE
-3.20337	10.7144	-7.94416	2.65113e-09	3.90448e-07	11.2926	LIFR	TRUE
3.4342	7.65921	7.93983	2.68413e-09	3.926e-07	11.2806	CDC25A	TRUE
-3.01479	10.6392	-7.93636	2.71079e-09	3.93803e-07	11.2711	FLRT3	TRUE
3.5155	8.57543	7.92953	2.76416e-09	3.98842e-07	11.2522	UHRF1	TRUE
3.70041	7.15314	7.92685	2.78532e-09	3.99198e-07	11.2448	PLEKHG2	TRUE
3.6942	6.79502	7.91245	2.90216e-09	4.13171e-07	11.205	NCAPH	TRUE
2.8662	7.42237	7.88529	3.13624e-09	4.43538e-07	11.1299	SNTB1	TRUE
-2.49408	11.5776	-7.86974	3.27883e-09	4.60654e-07	11.0868	POLR2M	TRUE
-2.08722	12.3081	-7.85204	3.4491e-09	4.81409e-07	11.0377	RTN4	TRUE
-2.94942	10.683	-7.84351	3.53428e-09	4.8745e-07	11.0141	KITLG	TRUE
-4.78472	9.57221	-7.84314	3.53803e-09	4.8745e-07	11.0131	TFPI2	TRUE
-4.68029	6.32307	-7.83496	3.62186e-09	4.958e-07	10.9904	HBG2	TRUE
4.71407	9.8274	7.81927	3.7884e-09	5.15295e-07	10.9468	MECOM	TRUE
-4.56129	6.64556	-7.81325	3.85426e-09	5.20935e-07	10.9301	RERG	TRUE
-2.155	11.2705	-7.79843	4.02158e-09	5.40131e-07	10.8889	HDDC2	TRUE
3.97836	8.21947	7.78153	4.22131e-09	5.63413e-07	10.842	PAX8	TRUE
-2.96953	8.92974	-7.75884	4.50547e-09	5.97392e-07	10.7788	TFPI	TRUE
-2.2094	10.5754	-7.7568	4.53185e-09	5.97392e-07	10.7732	SH3GLB1	TRUE
2.81171	8.75622	7.75325	4.57842e-09	5.98122e-07	10.7632	RMI2	TRUE
3.57515	9.48367	7.75211	4.5934e-09	5.98122e-07	10.7601	LZTS3	TRUE
-3.36675	7.83971	-7.74781	4.6505e-09	6.01887e-07	10.7481	CHN2	TRUE
2.26352	8.98429	7.72811	4.92139e-09	6.3311e-07	10.6932	CELSR3	TRUE
-3.08484	7.01485	-7.72492	4.96672e-09	6.35116e-07	10.6843	NHERF4	TRUE
-5.66115	9.91682	-7.72257	5.00034e-09	6.35608e-07	10.6778	ABCA8	TRUE
-3.6878	11.2829	-7.71999	5.03768e-09	6.36566e-07	10.6706	PLSCR4	TRUE
-2.41443	9.57927	-7.70861	5.20537e-09	6.53886e-07	10.6389	UFM1	TRUE
3.74295	7.02034	7.69755	5.37358e-09	6.71069e-07	10.608	PRAME	TRUE
3.66926	7.07767	7.68582	5.55832e-09	6.90104e-07	10.5753	ERCC6L	TRUE
3.12656	8.49955	7.67394	5.75173e-09	7.0999e-07	10.5421	TTK	TRUE
-3.53584	7.08538	-7.66145	5.96255e-09	7.31783e-07	10.5072	TACC1	TRUE
-2.29533	9.8286	-7.64205	6.30558e-09	7.666e-07	10.453	LAMP2	TRUE
3.01933	8.09954	7.64081	6.32824e-09	7.666e-07	10.4495	NUF2	TRUE
-4.06256	9.37779	-7.6394	6.35393e-09	7.666e-07	10.4456	ALDH1A3	TRUE
-3.62843	7.36641	-7.61733	6.77186e-09	8.09709e-07	10.3838	BNC2	TRUE
-2.69376	12.2044	-7.61656	6.78707e-09	8.09709e-07	10.3816	MBNL3	TRUE
-2.09467	9.99721	-7.60692	6.97849e-09	8.2792e-07	10.3546	AKAP11	TRUE
-2.73764	11.2105	-7.59681	7.18541e-09	8.47759e-07	10.3263	STK26	TRUE
-2.9379	9.85199	-7.59323	7.26015e-09	8.51871e-07	10.3163	ARRDC4	TRUE
-4.10082	8.71631	-7.59027	7.32258e-09	8.54501e-07	10.308	RAB38	TRUE
-3.56741	7.33862	-7.58288	7.48053e-09	8.68189e-07	10.2873	RADX	TRUE
-3.35156	10.5889	-7.5794	7.55634e-09	8.72247e-07	10.2775	PMP22	TRUE
-2.96154	12.0608	-7.56631	7.84782e-09	9.00405e-07	10.2408	CLDN1	TRUE
-2.79311	9.92125	-7.56428	7.89408e-09	9.00405e-07	10.2351	PLCL2	TRUE
3.2409	9.38891	7.56261	7.93236e-09	9.00405e-07	10.2304	CSPG5	TRUE
2.56698	11.3331	7.56102	7.96893e-09	9.00405e-07	10.2259	MIR23AHG	TRUE
-2.25741	9.666	-7.53908	8.49138e-09	9.54386e-07	10.1644	PKD2	TRUE
-3.95156	6.17446	-7.53526	8.58585e-09	9.59952e-07	10.1536	ADCYAP1	TRUE
-4.43839	8.29963	-7.50212	9.45118e-09	1.0512e-06	10.0605	TCEAL7	TRUE
2.22311	8.94836	7.4997	9.51765e-09	1.05311e-06	10.0537	SPAG5	TRUE
-3.19071	10.4824	-7.49708	9.59041e-09	1.05569e-06	10.0463	PTGER4	TRUE
2.58657	9.01579	7.47173	1.03222e-08	1.13041e-06	9.97498	CBX2	TRUE
2.32219	11.0424	7.44673	1.10995e-08	1.20934e-06	9.90454	ORC6	TRUE
2.72965	8.88364	7.4432	1.12142e-08	1.21124e-06	9.89457	FAM83D	TRUE
-2.23297	9.13002	-7.4427	1.12305e-08	1.21124e-06	9.89317	MYZAP	TRUE
-4.0023	9.41044	-7.43764	1.13967e-08	1.223e-06	9.87891	PGR	TRUE
-3.85604	6.29992	-7.4303	1.16423e-08	1.2431e-06	9.85823	HBG1	TRUE
-4.3223	8.50266	-7.42236	1.19142e-08	1.26581e-06	9.83583	GPM6A	TRUE
-3.10993	9.29572	-7.40829	1.24119e-08	1.3115e-06	9.79612	PLCE1	TRUE
-2.33783	10.6741	-7.40677	1.24671e-08	1.3115e-06	9.79182	RAB31	TRUE
-2.23425	11.6443	-7.39018	1.30837e-08	1.36962e-06	9.74498	TMX4	TRUE
-3.40229	9.65119	-7.37802	1.35553e-08	1.41207e-06	9.71062	SMARCA2	TRUE
3.85715	7.88733	7.37348	1.37359e-08	1.42393e-06	9.69778	HMGA1	TRUE
-2.86439	10.5178	-7.36403	1.41192e-08	1.45133e-06	9.67108	SLC30A4	TRUE
-3.38922	6.96778	-7.36362	1.41361e-08	1.45133e-06	9.66992	MTUS2	TRUE
3.17821	8.29621	7.33748	1.52554e-08	1.55875e-06	9.59598	KLK8	TRUE
3.12372	7.81897	7.3294	1.56188e-08	1.58829e-06	9.57313	GJC1	TRUE
-2.42335	9.91834	-7.30996	1.65309e-08	1.67307e-06	9.51805	PDE4DIP	TRUE
-4.42841	10.4505	-7.30525	1.67594e-08	1.68046e-06	9.50473	ANXA8L1	TRUE
-3.44237	8.46031	-7.30522	1.67613e-08	1.68046e-06	9.50462	NAV3	TRUE
-3.69086	7.33462	-7.30097	1.69704e-08	1.69347e-06	9.49259	PTPRZ1	TRUE
-3.1451	6.83455	-7.29934	1.70511e-08	1.69361e-06	9.48799	ZNF540	TRUE
-2.58201	8.66591	-7.28886	1.75815e-08	1.73821e-06	9.45825	ANKRD12	TRUE
3.12985	8.67391	7.27959	1.80639e-08	1.76835e-06	9.43198	POLQ	TRUE
-3.74975	8.13867	-7.27945	1.80714e-08	1.76835e-06	9.43158	NPY1R	TRUE
-2.77704	10.8542	-7.27825	1.81348e-08	1.76835e-06	9.42818	PAPSS2	TRUE
-3.47649	6.62242	-7.27284	1.84241e-08	1.78839e-06	9.41283	CNGB3	TRUE
2.57873	9.05599	7.26778	1.86986e-08	1.80683e-06	9.39847	PRC1	TRUE
-3.26568	10.8403	-7.25764	1.92612e-08	1.85281e-06	9.3697	MET	TRUE
2.62582	7.17454	7.25502	1.94093e-08	1.85868e-06	9.36227	GLI4	TRUE
-3.39018	9.20629	-7.25093	1.96426e-08	1.87263e-06	9.35067	ARHGAP44	TRUE
2.56562	10.079	7.24428	2.00288e-08	1.90096e-06	9.33177	CXXC5	TRUE
-3.21354	9.71519	-7.23591	2.05249e-08	1.93933e-06	9.30802	PRKAR2B	TRUE
-2.24656	8.95117	-7.23442	2.06148e-08	1.93933e-06	9.30378	BCAR3	TRUE
-4.54389	10.1668	-7.22759	2.10309e-08	1.9698e-06	9.28438	ARX	TRUE
-2.06064	10.662	-7.21958	2.153e-08	2.00549e-06	9.26162	DAPK1	TRUE
2.74116	6.86624	7.21848	2.15998e-08	2.00549e-06	9.25848	NEIL3	TRUE
2.6027	9.03569	7.21389	2.18917e-08	2.0238e-06	9.24545	PSRC1	TRUE
-4.37252	10.3338	-7.20934	2.21858e-08	2.04214e-06	9.2325	RGS4	TRUE
-3.90353	11.5162	-7.20233	2.26457e-08	2.07554e-06	9.21258	CRNDE	TRUE
-4.34129	11.6176	-7.19682	2.30142e-08	2.10029e-06	9.19691	TCEAL2	TRUE
3.49405	11.4628	7.18559	2.37843e-08	2.14778e-06	9.16496	PSAT1	TRUE
1.90838	10.0398	7.1852	2.38113e-08	2.14778e-06	9.16386	CENPU	FALSE
-2.43547	9.9865	-7.18381	2.39087e-08	2.14778e-06	9.1599	GPRASP1	TRUE
-3.78132	9.04255	-7.18341	2.39369e-08	2.14778e-06	9.15876	DMRTC1	TRUE
2.96978	10.4841	7.18086	2.41161e-08	2.15481e-06	9.15151	STON2	TRUE
-2.92491	8.17603	-7.17134	2.47988e-08	2.20658e-06	9.12442	SLC31A2	TRUE
2.97316	8.90865	7.16236	2.54606e-08	2.25606e-06	9.09885	MIR200CHG	TRUE
-2.48996	9.88456	-7.15945	2.56794e-08	2.26605e-06	9.09054	PCNX1	TRUE
-2.97578	8.53966	-7.14659	2.66663e-08	2.33502e-06	9.05393	CFAP221	TRUE
-2.14572	11.0511	-7.14642	2.66797e-08	2.33502e-06	9.05345	ALDH3A2	TRUE
-1.94773	12.647	-7.12361	2.85275e-08	2.48655e-06	8.98844	PNRC2	FALSE
-2.93189	6.53292	-7.11396	2.93479e-08	2.54766e-06	8.96091	IRAK3	TRUE
-3.08226	10.1163	-7.1103	2.96649e-08	2.56476e-06	8.95048	MNDA	TRUE
-3.31306	8.63252	-7.10276	3.033e-08	2.61168e-06	8.92896	PLPP1	TRUE
3.71752	6.1557	7.09044	3.14487e-08	2.68666e-06	8.89379	FZD2	TRUE
-2.6183	12.6694	-7.08994	3.14949e-08	2.68666e-06	8.89237	FHL1	TRUE
-3.6212	9.15072	-7.08904	3.15782e-08	2.68666e-06	8.8898	PRKAR1A	TRUE
2.34378	9.27632	7.08244	3.21974e-08	2.72735e-06	8.87095	CCNB1	TRUE
2.31362	12.1983	7.08083	3.23501e-08	2.72735e-06	8.86636	TMEFF2	TRUE
-3.82393	11.0656	-7.07989	3.24396e-08	2.72735e-06	8.86368	TNFSF13B	TRUE
4.28355	5.59296	7.07417	3.29896e-08	2.75746e-06	8.84735	LINC01977	TRUE
-2.54249	10.0858	-7.07268	3.31344e-08	2.75746e-06	8.8431	PCM1	TRUE
-4.15063	7.64717	-7.07216	3.31851e-08	2.75746e-06	8.84161	CAVIN2	TRUE
3.05995	7.87066	7.07014	3.33833e-08	2.76318e-06	8.83583	BBOX1-AS1	TRUE
-3.07155	8.13337	-7.06556	3.3836e-08	2.78984e-06	8.82276	IL18	TRUE
-3.44562	8.66737	-7.06183	3.42093e-08	2.80977e-06	8.8121	ILDR2	TRUE
-3.56448	9.73794	-7.05905	3.44907e-08	2.82203e-06	8.80415	GFPT2	TRUE
-4.45967	7.72198	-7.05633	3.47676e-08	2.83383e-06	8.79638	CNTN4	TRUE
-2.577	12.0569	-7.05308	3.51022e-08	2.85022e-06	8.78709	CFI	TRUE
2.80625	8.39212	7.05112	3.53047e-08	2.8558e-06	8.7815	APOLD1	TRUE
-2.79429	12.6473	-7.04429	3.60216e-08	2.9028e-06	8.76198	S100A10	TRUE
3.30682	9.79443	7.03489	3.70328e-08	2.96269e-06	8.7351	MELK	TRUE
5.89431	10.5155	7.03481	3.70423e-08	2.96269e-06	8.73485	CD24	TRUE
-2.09747	11.356	-7.02888	3.76941e-08	3.00357e-06	8.71792	FYCO1	TRUE
-4.31808	10.1074	-7.00082	4.09435e-08	3.25037e-06	8.63763	MGARP	TRUE
1.94645	9.57925	6.99727	4.13739e-08	3.27237e-06	8.62747	OVOL2	FALSE
-4.26211	9.90571	-6.996	4.15296e-08	3.27257e-06	8.62382	SPOCK1	TRUE
4.38912	9.31869	6.99023	4.22428e-08	3.31652e-06	8.60729	TFAP2A	TRUE
-2.37067	10.2211	-6.98377	4.30545e-08	3.35973e-06	8.58881	GLS	TRUE
-1.92684	12.0803	-6.98335	4.31078e-08	3.35973e-06	8.58761	CYSTM1	FALSE
-4.60758	6.81888	-6.98156	4.33361e-08	3.36525e-06	8.58248	OMD	TRUE
2.41934	10.7446	6.97819	4.37695e-08	3.38659e-06	8.57282	SCRIB	TRUE
-2.88361	8.73966	-6.97461	4.42339e-08	3.41016e-06	8.56257	PHLPP2	TRUE
-1.84661	10.7378	-6.96629	4.53339e-08	3.4824e-06	8.53872	ESD	FALSE
-2.74811	10.2737	-6.96139	4.59944e-08	3.52047e-06	8.52467	DTNA	TRUE
2.67543	8.02773	6.95539	4.68162e-08	3.56595e-06	8.50747	MREG	TRUE
-2.65644	10.7694	-6.95432	4.69635e-08	3.56595e-06	8.50442	EEF1A1	TRUE
-3.681	8.35135	-6.95269	4.71907e-08	3.56595e-06	8.49974	PPM1E	TRUE
2.71788	9.39852	6.9522	4.72593e-08	3.56595e-06	8.49832	PRIMA1	TRUE
-4.57883	8.18748	-6.9509	4.74404e-08	3.56595e-06	8.49461	SILC1	TRUE
3.37541	8.80458	6.94983	4.75906e-08	3.56595e-06	8.49154	CENPA	TRUE
-3.59561	7.02816	-6.93488	4.9738e-08	3.69353e-06	8.44868	HLF	TRUE
2.91772	7.78741	6.93338	4.99598e-08	3.69353e-06	8.44436	FANCA	TRUE
-3.0556	12.3519	-6.93308	5.00042e-08	3.69353e-06	8.4435	GAS1	TRUE
-2.06154	11.7316	-6.93253	5.00851e-08	3.69353e-06	8.44193	PNMA8A	TRUE
-1.91811	10.7764	-6.932	5.0163e-08	3.69353e-06	8.44042	UFSP2	FALSE
4.57356	9.42934	6.92991	5.04745e-08	3.69353e-06	8.43441	KLHL14	TRUE
-3.3869	11.1587	-6.92971	5.05039e-08	3.69353e-06	8.43384	HOXD8	TRUE
-2.80268	10.1487	-6.92664	5.09649e-08	3.71452e-06	8.42502	SCD5	TRUE
2.88307	8.26376	6.91458	5.28134e-08	3.83615e-06	8.39042	TROAP	TRUE
-3.25629	7.91956	-6.90908	5.36784e-08	3.88197e-06	8.37465	GAS1RR	TRUE
3.14461	7.45973	6.90827	5.38077e-08	3.88197e-06	8.37231	FOXM1	TRUE
-2.09164	11.5136	-6.90588	5.41891e-08	3.89308e-06	8.36545	ARMCX1	TRUE
-3.45068	9.00272	-6.90502	5.43263e-08	3.89308e-06	8.363	NDNF	TRUE
2.32671	8.90451	6.90275	5.46931e-08	3.90626e-06	8.35646	SYT11	TRUE
-2.13743	11.7486	-6.89062	5.669e-08	4.03538e-06	8.32164	PODXL	TRUE
-3.18512	8.30172	-6.88253	5.80632e-08	4.1194e-06	8.29839	SNX1	TRUE
2.71317	6.43278	6.87741	5.89495e-08	4.1543e-06	8.28368	GINS4	TRUE
3.05251	11.4834	6.87697	5.90252e-08	4.1543e-06	8.28243	KLK7	TRUE
-2.76366	10.2546	-6.8761	5.91789e-08	4.1543e-06	8.27991	PRXL2A	TRUE
2.44005	7.98654	6.87521	5.93333e-08	4.1543e-06	8.27738	CDC20	TRUE
3.34594	9.62003	6.85738	6.25499e-08	4.36521e-06	8.22611	HMMR	TRUE
-2.83447	10.7244	-6.85582	6.28394e-08	4.37112e-06	8.22162	NBR1	TRUE
3.3435	7.00502	6.84686	6.45278e-08	4.474e-06	8.19587	MICALL2	TRUE
-3.49349	8.47612	-6.83933	6.59825e-08	4.56005e-06	8.17422	NKX3-1	TRUE
-3.12671	7.70418	-6.83275	6.72811e-08	4.6348e-06	8.15529	MAGI2-AS3	TRUE
2.20645	8.32635	6.81992	6.98893e-08	4.79899e-06	8.11836	RNPEPL1	TRUE
-1.91972	9.68368	-6.80972	7.20333e-08	4.93035e-06	8.08901	ATP10D	FALSE
3.77442	7.56467	6.80733	7.25462e-08	4.94296e-06	8.08212	SLC26A7	TRUE
-2.06957	12.8755	-6.8067	7.26804e-08	4.94296e-06	8.08032	ST13	TRUE
2.43039	9.97552	6.78646	7.71755e-08	5.23201e-06	8.02204	EZH2	TRUE
-2.34739	8.8768	-6.78436	7.76598e-08	5.24624e-06	8.01596	MIB1	TRUE
-2.28648	12.5996	-6.78342	7.78767e-08	5.24624e-06	8.01326	B2M	TRUE
-4.39853	7.62639	-6.77851	7.90182e-08	5.3064e-06	7.99912	SOSTDC1	TRUE
-2.25381	9.72155	-6.76638	8.19146e-08	5.48366e-06	7.96416	GNAI1	TRUE
-2.61547	11.797	-6.73708	8.93589e-08	5.96331e-06	7.87968	LAMA4	TRUE
3.71576	8.51981	6.7235	9.30367e-08	6.18941e-06	7.8405	FOLR1	TRUE
2.31746	10.3132	6.72133	9.36375e-08	6.21003e-06	7.83425	BOLA2	TRUE
-3.86998	7.23239	-6.71975	9.40773e-08	6.21755e-06	7.8297	SLITRK5	TRUE
-2.01017	11.2992	-6.71884	9.43333e-08	6.21755e-06	7.82706	HEBP1	TRUE
3.48491	6.91127	6.71628	9.50541e-08	6.24579e-06	7.81967	VEGFA	TRUE
-3.68337	7.7344	-6.70199	9.91781e-08	6.49678e-06	7.77842	RNF128	TRUE
-2.83564	10.4151	-6.69698	1.00666e-07	6.57407e-06	7.76395	EID1	TRUE
-2.55555	6.87262	-6.69085	1.02516e-07	6.67448e-06	7.74626	ELAVL2	TRUE
-2.70099	11.6664	-6.68841	1.03263e-07	6.67885e-06	7.73921	AMIGO2	TRUE
2.5091	11.4836	6.68666	1.03801e-07	6.67885e-06	7.73417	ASS1	TRUE
2.45552	9.77747	6.68526	1.04233e-07	6.67885e-06	7.73013	CHTF18	TRUE
2.84102	12.0826	6.68429	1.04535e-07	6.67885e-06	7.72732	MTHFD2	TRUE
-2.45041	8.62366	-6.68348	1.04787e-07	6.67885e-06	7.72499	BICC1	TRUE
2.16211	8.34225	6.68261	1.05058e-07	6.67885e-06	7.72247	EMC3-AS1	TRUE
-2.47839	8.72042	-6.68171	1.05341e-07	6.67885e-06	7.71986	TUSC3	TRUE
2.00366	8.64026	6.68136	1.05452e-07	6.67885e-06	7.71884	JUP	TRUE
-2.21353	10.3326	-6.68109	1.05535e-07	6.67885e-06	7.71808	RAB11FIP2	TRUE
-3.13073	7.69319	-6.68053	1.05711e-07	6.67885e-06	7.71646	FRY	TRUE
-2.18054	11.271	-6.67378	1.07855e-07	6.79423e-06	7.69695	KLF10	TRUE
-2.17243	10.5933	-6.67151	1.08587e-07	6.81934e-06	7.69038	JKAMP	TRUE
3.68948	7.4968	6.67056	1.08892e-07	6.81934e-06	7.68766	DEPDC1	TRUE
-1.91141	13.3579	-6.65573	1.13807e-07	7.0861e-06	7.64478	SCARB2	FALSE
-1.85972	11.869	-6.6557	1.13816e-07	7.0861e-06	7.6447	ALG5	FALSE
-3.17991	9.51992	-6.65423	1.14313e-07	7.09639e-06	7.64047	BCL2	TRUE
-2.79071	10.4799	-6.64783	1.16514e-07	7.21202e-06	7.62195	HNRNPDL	TRUE
-2.14419	11.6757	-6.63768	1.20088e-07	7.41176e-06	7.5926	SH3BGRL	TRUE
-2.13371	9.73685	-6.63637	1.20557e-07	7.41932e-06	7.58881	CNRIP1	TRUE
2.27934	10.8583	6.61877	1.27043e-07	7.77147e-06	7.53791	RACGAP1	TRUE
-1.74262	13.3716	-6.61823	1.27248e-07	7.77147e-06	7.53635	ITM2B	FALSE
-2.18227	10.4879	-6.61698	1.27723e-07	7.77147e-06	7.53273	PGRMC2	TRUE
-2.67148	6.92735	-6.61695	1.27735e-07	7.77147e-06	7.53264	NFKB1	TRUE
-4.4443	6.12946	-6.61497	1.2849e-07	7.77878e-06	7.52691	MEOX2	TRUE
3.38528	7.17386	6.61472	1.28584e-07	7.77878e-06	7.5262	STC2	TRUE
-2.46987	10.2013	-6.61208	1.29599e-07	7.79972e-06	7.51857	SNX13	TRUE
-1.6132	11.314	-6.61192	1.29661e-07	7.79972e-06	7.51811	CAMK2D	FALSE
2.42908	7.68411	6.60996	1.30422e-07	7.82352e-06	7.51241	OIP5	TRUE
-2.78286	6.70201	-6.60641	1.31807e-07	7.87769e-06	7.50216	SCN3B	TRUE
-2.59016	12.2868	-6.60553	1.32153e-07	7.87769e-06	7.49961	BTF3	TRUE
-3.76928	8.89325	-6.60483	1.32432e-07	7.87769e-06	7.49756	HPGD	TRUE
1.93657	9.53557	6.59691	1.35593e-07	8.04327e-06	7.47465	PANK1	FALSE
-3.17454	10.7659	-6.5897	1.3854e-07	8.19535e-06	7.45377	RTN1	TRUE
4.41711	10.0047	6.58569	1.40206e-07	8.27097e-06	7.44216	MAL	TRUE
-2.85009	9.46322	-6.58406	1.40888e-07	8.28835e-06	7.43744	PROCR	TRUE
-3.65303	6.77656	-6.57621	1.44221e-07	8.44184e-06	7.41473	CNKSR2	TRUE
-1.69446	11.0827	-6.57606	1.44288e-07	8.44184e-06	7.41428	CREBL2	FALSE
-3.17643	8.56517	-6.57408	1.4514e-07	8.46846e-06	7.40856	AKR1C2	TRUE
-2.61817	10.0429	-6.57021	1.46825e-07	8.54346e-06	7.39735	GOLM1	TRUE
-2.15279	11.1168	-6.56834	1.47646e-07	8.56789e-06	7.39193	BORCS7	TRUE
-1.75071	11.3714	-6.56302	1.50007e-07	8.66713e-06	7.37652	TRAK2	FALSE
3.37838	7.61553	6.56266	1.50168e-07	8.66713e-06	7.37548	L1CAM	TRUE
-2.56302	8.40716	-6.54803	1.56869e-07	9.0056e-06	7.33308	MEF2C	TRUE
4.5876	9.4163	6.54801	1.56876e-07	9.0056e-06	7.33304	SULT1C2	TRUE
2.31277	9.23119	6.54062	1.60375e-07	9.18181e-06	7.31161	CDCA5	TRUE
2.77208	8.57823	6.53123	1.64933e-07	9.41748e-06	7.28439	TK1	TRUE
-2.39864	8.83879	-6.52675	1.67153e-07	9.51878e-06	7.2714	MICU3	TRUE
-3.27275	8.77151	-6.51908	1.71024e-07	9.68571e-06	7.24916	SNCAIP	TRUE
-3.36895	9.28519	-6.51853	1.71307e-07	9.68571e-06	7.24756	ACAA2	TRUE
-3.3152	9.26901	-6.51826	1.71445e-07	9.68571e-06	7.24678	CRIM1	TRUE
-4.36896	6.61676	-6.5125	1.74414e-07	9.82747e-06	7.2301	NXPH2	TRUE
-1.92986	9.25002	-6.51026	1.75585e-07	9.86741e-06	7.2236	CAB39L	FALSE
-3.30823	10.9552	-6.50348	1.7918e-07	1.00249e-05	7.20392	SLC39A8	TRUE
2.03095	10.5643	6.5032	1.79327e-07	1.00249e-05	7.20312	GGCX	TRUE
3.30356	6.1945	6.50194	1.80007e-07	1.00367e-05	7.19944	CDC6	TRUE
3.02266	6.94161	6.49521	1.83658e-07	1.02136e-05	7.17994	RAB39B	TRUE
3.20237	6.25721	6.48876	1.87234e-07	1.03854e-05	7.16121	ALPK3	TRUE
-2.87984	8.53134	-6.47453	1.95364e-07	1.08083e-05	7.11992	HSPA8	TRUE
-2.34627	10.0246	-6.47287	1.96334e-07	1.08339e-05	7.11511	METTL25	TRUE
3.55553	6.3317	6.46903	1.98602e-07	1.09077e-05	7.10396	CDC45	TRUE
-1.98285	12.7453	-6.46888	1.98693e-07	1.09077e-05	7.10351	SH3BP5	FALSE
-2.49653	9.39305	-6.46565	2.0062e-07	1.09852e-05	7.09414	ASH2L	TRUE
2.3437	7.43604	6.46448	2.01317e-07	1.09952e-05	7.09076	FANCI	TRUE
2.17881	8.46448	6.46358	2.01861e-07	1.09968e-05	7.08815	NSD2	TRUE
-2.50054	8.7423	-6.46189	2.02882e-07	1.10032e-05	7.08324	SLC41A2	TRUE
-3.91011	7.30994	-6.46168	2.0301e-07	1.10032e-05	7.08263	HAND2-AS1	TRUE
-1.9964	11.857	-6.45884	2.04746e-07	1.10185e-05	7.07436	NDFIP1	FALSE
2.8137	9.16417	6.45847	2.04972e-07	1.10185e-05	7.07329	BLM	TRUE
2.69426	9.86222	6.45778	2.05393e-07	1.10185e-05	7.0713	PTTG1	TRUE
-2.25691	9.26586	-6.45745	2.05593e-07	1.10185e-05	7.07035	BBS12	TRUE
-2.37456	10.3969	-6.457	2.05871e-07	1.10185e-05	7.06904	STAM2	TRUE
-1.80132	9.58522	-6.45583	2.06593e-07	1.10295e-05	7.06564	TGFBR3	FALSE
-2.55091	9.12107	-6.44096	2.15985e-07	1.15022e-05	7.02246	MAOA	TRUE
3.2799	9.511	6.43702	2.18547e-07	1.16096e-05	7.01101	ELF3	TRUE
-2.04462	9.76002	-6.41584	2.32839e-07	1.23229e-05	6.94948	PPP6C	TRUE
-2.68016	10.2018	-6.41542	2.33129e-07	1.23229e-05	6.94827	NAP1L3	TRUE
-2.21472	10.0654	-6.41235	2.35282e-07	1.24061e-05	6.93934	CREBRF	TRUE
2.74742	7.24027	6.40305	2.41923e-07	1.27248e-05	6.91231	ESM1	TRUE
2.34509	10.9078	6.402	2.42684e-07	1.27335e-05	6.90925	OR7E37P	TRUE
-2.87311	8.64488	-6.39654	2.4668e-07	1.29114e-05	6.89339	DHRS7	TRUE
2.6111	8.2255	6.3946	2.48118e-07	1.29258e-05	6.88775	NOX4	TRUE
3.26884	7.12522	6.39454	2.48165e-07	1.29258e-05	6.88756	THSD4	TRUE
-1.6477	11.5561	-6.3874	2.53526e-07	1.31425e-05	6.8668	CHMP3	FALSE
-1.97722	10.7075	-6.38736	2.53558e-07	1.31425e-05	6.86668	ZDHHC2	FALSE
-2.38793	10.2936	-6.38567	2.54837e-07	1.31769e-05	6.86179	CFL2	TRUE
-2.31998	9.56877	-6.37364	2.64184e-07	1.36272e-05	6.82681	MEDAG	TRUE
-2.61937	11.0376	-6.37142	2.65952e-07	1.36853e-05	6.82033	LRP11	TRUE
-2.15692	9.20352	-6.36116	2.7425e-07	1.40502e-05	6.79049	GPALPP1	TRUE
-1.70568	10.1811	-6.36009	2.7513e-07	1.40502e-05	6.78738	BBS2	FALSE
2.24339	9.57506	6.35948	2.75634e-07	1.40502e-05	6.7856	STIL	TRUE
-2.00674	11.6078	-6.35923	2.7584e-07	1.40502e-05	6.78487	FAM13A	TRUE
2.74215	10.6681	6.35835	2.76564e-07	1.40502e-05	6.78233	FGF18	TRUE
3.2014	7.80608	6.35784	2.7699e-07	1.40502e-05	6.78083	RASAL1	TRUE
-2.47787	12.9286	-6.35666	2.77966e-07	1.40663e-05	6.77742	TSPAN13	TRUE
3.52821	7.03318	6.3552	2.79189e-07	1.40948e-05	6.77315	XKR4	TRUE
-4.20197	7.73129	-6.35194	2.81928e-07	1.41994e-05	6.76367	SNCA	TRUE
-2.82679	8.88799	-6.33956	2.92583e-07	1.46885e-05	6.72764	CHGB	TRUE
1.85404	8.64033	6.33907	2.93014e-07	1.46885e-05	6.72621	PBX2	FALSE
-4.99937	7.19291	-6.33602	2.95696e-07	1.47663e-05	6.71736	PCDH9	TRUE
2.74261	8.92342	6.33524	2.96392e-07	1.47663e-05	6.71508	GLDN	TRUE
-1.8943	10.8472	-6.33496	2.96639e-07	1.47663e-05	6.71427	RUFY3	FALSE
-2.96158	7.06167	-6.33122	2.99981e-07	1.48979e-05	6.70339	ANXA1	TRUE
2.2095	9.16278	6.32958	3.01458e-07	1.49365e-05	6.69862	PTPRG	TRUE
-3.22783	8.67303	-6.32398	3.0656e-07	1.51541e-05	6.68232	SVEP1	TRUE
-3.11722	6.33851	-6.32231	3.08099e-07	1.51951e-05	6.67745	NEGR1	TRUE
-2.37176	8.45883	-6.32139	3.0895e-07	1.52019e-05	6.67478	ARHGAP28	TRUE
-1.8415	11.0205	-6.31615	3.13845e-07	1.54073e-05	6.65951	DTWD1	FALSE
2.39885	8.43006	6.31429	3.15601e-07	1.54579e-05	6.65409	LGALS9	TRUE
-3.32443	7.42582	-6.30659	3.22971e-07	1.57799e-05	6.63167	PRDM5	TRUE
1.69665	9.82566	6.30588	3.23653e-07	1.57799e-05	6.62962	MCM2	FALSE
2.93522	10.7939	6.30378	3.25702e-07	1.58437e-05	6.62349	PCLAF	TRUE
1.92981	8.5781	6.30216	3.27287e-07	1.58565e-05	6.61878	INPPL1	FALSE
2.69058	9.42372	6.30199	3.27455e-07	1.58565e-05	6.61828	GAS2L3	TRUE
-3.03471	9.18793	-6.30124	3.28194e-07	1.58565e-05	6.61609	NT5DC1	TRUE
-3.05076	6.55985	-6.29761	3.31779e-07	1.59936e-05	6.60554	SYNE1	TRUE
-3.17064	7.09762	-6.29304	3.3636e-07	1.61779e-05	6.59222	HBA2	TRUE
-1.96921	10.4109	-6.2907	3.38727e-07	1.62551e-05	6.58541	BNIP2	FALSE
-2.11226	11.2172	-6.28551	3.4404e-07	1.6473e-05	6.5703	LEPROTL1	TRUE
1.83045	9.56777	6.28407	3.45537e-07	1.65077e-05	6.56608	PFKP	FALSE
2.78501	7.75908	6.28084	3.48894e-07	1.66309e-05	6.55669	SPC25	TRUE
-3.18137	8.97798	-6.26866	3.61884e-07	1.72085e-05	6.52119	SEMA5A	TRUE
-2.87967	7.97847	-6.2673	3.63362e-07	1.72085e-05	6.51723	HPSE	TRUE
-1.92062	11.7516	-6.26724	3.63429e-07	1.72085e-05	6.51705	ANAPC16	FALSE
2.30706	7.48848	6.26624	3.64514e-07	1.72217e-05	6.51416	CD82	TRUE
-3.24673	6.37213	-6.25343	3.78805e-07	1.78574e-05	6.47681	TPBG	TRUE
-2.60054	7.19548	-6.2523	3.80083e-07	1.78781e-05	6.47354	ITGA2	TRUE
-2.78746	8.87792	-6.25091	3.81673e-07	1.79134e-05	6.46948	NR3C2	TRUE
-1.84515	7.67842	-6.24845	3.84501e-07	1.80066e-05	6.46231	PDE10A	FALSE
-3.49892	10.5408	-6.24172	3.92354e-07	1.83342e-05	6.44268	NDN	TRUE
-2.03651	10.7658	-6.23802	3.96728e-07	1.84981e-05	6.43191	SGCE	TRUE
-4.79828	10.7215	-6.2286	4.08111e-07	1.89874e-05	6.40444	HBA1	TRUE
1.87148	8.13951	6.22704	4.10023e-07	1.90349e-05	6.3999	HOXB9	FALSE
5.48599	8.83582	6.22501	4.12526e-07	1.91095e-05	6.39399	ZIC1	TRUE
-2.14436	8.64456	-6.22333	4.14616e-07	1.91648e-05	6.38909	FBXO8	TRUE
2.67508	7.75464	6.21835	4.20868e-07	1.93985e-05	6.37455	NOTCH3	TRUE
2.16766	10.468	6.21756	4.21861e-07	1.93985e-05	6.37226	GINS1	TRUE
1.97446	14.1695	6.21578	4.24127e-07	1.93985e-05	6.36706	TMSB10	FALSE
2.22914	8.4529	6.21539	4.24625e-07	1.93985e-05	6.36592	CRABP2	TRUE
3.09627	7.13852	6.21519	4.24872e-07	1.93985e-05	6.36536	GNGT1	TRUE
1.82018	10.2962	6.21446	4.25807e-07	1.93985e-05	6.36322	PDIA4	FALSE
-3.26039	10.3077	-6.21429	4.26032e-07	1.93985e-05	6.36271	GATA6	TRUE
2.44255	11.418	6.20846	4.33546e-07	1.96987e-05	6.34573	ESRP1	TRUE
3.60942	7.15535	6.2067	4.35848e-07	1.97612e-05	6.34059	H2AC17	TRUE
-2.48048	9.56436	-6.19784	4.47607e-07	2.02514e-05	6.31474	FGL2	TRUE
1.90529	8.5084	6.19602	4.50055e-07	2.03191e-05	6.30944	TMC6	FALSE
2.33937	8.23004	6.19028	4.57878e-07	2.05725e-05	6.2927	CTPS2	TRUE
1.62088	10.3902	6.18988	4.58438e-07	2.05725e-05	6.29152	RUSC1	FALSE
-2.10174	11.7012	-6.18927	4.59278e-07	2.05725e-05	6.28974	GCA	TRUE
2.60223	9.50993	6.18909	4.59521e-07	2.05725e-05	6.28923	LOC102724701	TRUE
1.79486	10.7673	6.1869	4.62559e-07	2.06652e-05	6.28283	DNMT3A	FALSE
-2.16478	8.92834	-6.18551	4.64488e-07	2.06766e-05	6.27879	C11orf58	TRUE
4.36592	8.63077	6.18532	4.64752e-07	2.06766e-05	6.27823	ST6GALNAC1	TRUE
2.73799	8.09512	6.17924	4.73324e-07	2.10142e-05	6.26049	CCM2L	TRUE
-1.96016	11.7402	-6.17288	4.82458e-07	2.13753e-05	6.24193	ANXA5	FALSE
-2.9487	9.54077	-6.17218	4.83477e-07	2.13761e-05	6.23988	GSPT2	TRUE
2.90167	8.18075	6.16961	4.87222e-07	2.14791e-05	6.23239	SYT13	TRUE
1.98784	8.85511	6.1692	4.87819e-07	2.14791e-05	6.2312	WDR55	FALSE
3.16825	8.86993	6.16477	4.9436e-07	2.17223e-05	6.21826	CDH6	TRUE
-2.70987	9.66367	-6.16059	5.00602e-07	2.19434e-05	6.20608	SYBU	TRUE
-2.19204	11.2637	-6.16003	5.01445e-07	2.19434e-05	6.20444	GPRASP2	TRUE
2.3174	7.32358	6.15299	5.12171e-07	2.23669e-05	6.18389	DNPH1	TRUE
-2.16495	8.67411	-6.14882	5.18628e-07	2.25915e-05	6.17173	KCNB1	TRUE
-3.17008	7.59891	-6.14831	5.19431e-07	2.25915e-05	6.17023	CACNB2	TRUE
2.33579	9.30995	6.14643	5.22372e-07	2.26733e-05	6.16474	LOC102724560	TRUE
-3.68363	10.7482	-6.14101	5.30951e-07	2.29989e-05	6.14893	ECRG4	TRUE
-1.96635	8.86981	-6.13988	5.32753e-07	2.30302e-05	6.14564	WBP4	FALSE
-3.12714	7.26122	-6.1328	5.44224e-07	2.34786e-05	6.12495	CLDN15	TRUE
-2.29554	9.43513	-6.1311	5.47002e-07	2.35509e-05	6.12001	TIMP3	TRUE
-1.95484	9.45551	-6.1261	5.55294e-07	2.37945e-05	6.1054	RASSF3	FALSE
3.35607	6.28324	6.12606	5.55354e-07	2.37945e-05	6.10529	WFDC1	TRUE
2.46143	7.57797	6.12568	5.56003e-07	2.37945e-05	6.10416	EXO1	TRUE
3.27504	8.37432	6.12316	5.60219e-07	2.3927e-05	6.09683	BCL11A	TRUE
2.72039	7.89985	6.12094	5.63975e-07	2.40182e-05	6.09034	OCA2	TRUE
2.14366	9.7682	6.12057	5.64605e-07	2.40182e-05	6.08925	SLC39A4	TRUE
-2.64874	10.9374	-6.11535	5.73544e-07	2.435e-05	6.074	MEIS2	TRUE
-2.74128	7.43564	-6.11215	5.79091e-07	2.45367e-05	6.06466	GATM	TRUE
-3.0784	11.675	-6.11007	5.8271e-07	2.46411e-05	6.05861	TLE4	TRUE
3.01459	9.75825	6.10493	5.91796e-07	2.49759e-05	6.04358	LIMS3	TRUE
3.35374	8.0776	6.10109	5.9867e-07	2.51875e-05	6.03237	E2F7	TRUE
-3.18503	8.65906	-6.10081	5.9917e-07	2.51875e-05	6.03156	NAP1L2	TRUE
3.25399	7.11792	6.09285	6.13701e-07	2.57128e-05	6.0083	LINC01215	TRUE
1.79569	9.50327	6.09236	6.14605e-07	2.57128e-05	6.00687	SFMBT1	FALSE
2.60727	6.78588	6.09199	6.15277e-07	2.57128e-05	6.0058	PLAC1	TRUE
-2.21721	7.93525	-6.08431	6.29657e-07	2.61898e-05	5.98337	MAP1LC3B	TRUE
2.67882	5.69274	6.08381	6.30609e-07	2.61898e-05	5.98191	FOXA3	TRUE
1.73743	10.6502	6.08349	6.31227e-07	2.61898e-05	5.98096	KPNA1	FALSE
-1.9392	11.8267	-6.08296	6.32234e-07	2.61898e-05	5.97941	TM9SF3	FALSE
-2.90145	11.4339	-6.08265	6.32822e-07	2.61898e-05	5.97851	ANXA3	TRUE
-2.03368	11.7166	-6.07659	6.44468e-07	2.6587e-05	5.9608	ACTR10	TRUE
2.49627	13.2359	6.07636	6.44912e-07	2.6587e-05	5.96013	UCP2	TRUE
-2.63599	6.5988	-6.07377	6.49961e-07	2.67252e-05	5.95256	PAX8-AS1	TRUE
-1.62784	10.1917	-6.07335	6.50766e-07	2.67252e-05	5.95136	SLC46A3	FALSE
2.80308	10.9064	6.07199	6.53441e-07	2.67836e-05	5.94738	MPZL2	TRUE
2.79594	8.47131	6.06893	6.59486e-07	2.69795e-05	5.93844	CENPK	TRUE
-3.3845	9.48916	-6.06703	6.63266e-07	2.70823e-05	5.93289	H3-3B	TRUE
3.02615	6.44032	6.06587	6.65583e-07	2.71251e-05	5.9295	ALOX12P2	TRUE
3.27524	7.64899	6.05769	6.82177e-07	2.77484e-05	5.90559	CEMIP	TRUE
2.73232	5.68738	6.05449	6.88775e-07	2.79434e-05	5.89625	ATXN7L1	TRUE
-1.84575	11.8145	-6.0541	6.89588e-07	2.79434e-05	5.8951	AFF1	FALSE
-2.00079	11.3635	-6.05175	6.94486e-07	2.80885e-05	5.88823	RPL3	TRUE
3.09361	8.32061	6.04805	7.02254e-07	2.8349e-05	5.87743	POC1A	TRUE
2.21239	8.73616	6.0387	7.22302e-07	2.91033e-05	5.85011	SYNM	TRUE
3.07193	5.35127	6.02416	7.54627e-07	3.02947e-05	5.8076	APOE	TRUE
-2.62695	9.60049	-6.02384	7.55363e-07	3.02947e-05	5.80666	DDR2	TRUE
2.12933	7.70594	6.0235	7.56125e-07	3.02947e-05	5.80568	RALGAPB	TRUE
3.47425	9.93398	6.02239	7.58657e-07	3.03392e-05	5.80243	NEAT1	TRUE
-1.59036	9.68797	-6.02028	7.63499e-07	3.04757e-05	5.79626	TOM1L1	FALSE
-1.71765	11.6746	-6.01804	7.68669e-07	3.06248e-05	5.78971	LANCL1	FALSE
2.80384	7.71702	6.01652	7.72177e-07	3.06712e-05	5.78529	APBA2	TRUE
-2.02188	9.01713	-6.0163	7.72704e-07	3.06712e-05	5.78462	CD302	TRUE
-3.10259	6.63313	-6.01439	7.77142e-07	3.07901e-05	5.77906	SH3GL2	TRUE
3.01607	6.65327	6.01129	7.84437e-07	3.10216e-05	5.76999	NTN5	TRUE
-2.14021	10.6323	-6.00773	7.92888e-07	3.12495e-05	5.75959	RPL37	TRUE
4.71114	10.0528	6.00763	7.93128e-07	3.12495e-05	5.7593	CP	TRUE
2.72392	13.0787	6.0048	7.99919e-07	3.14591e-05	5.75102	EPCAM	TRUE
-1.92465	10.5705	-6.004	8.01847e-07	3.14769e-05	5.74868	DPY19L3	FALSE
-2.43763	9.80901	-6.001	8.09136e-07	3.17048e-05	5.7399	BAMBI	TRUE
3.02966	8.59587	5.99857	8.1508e-07	3.18792e-05	5.7328	PRR5	TRUE
2.65875	7.36217	5.99745	8.17826e-07	3.19281e-05	5.72953	ZFPL1	TRUE
-1.83199	10.3602	-5.99441	8.25339e-07	3.21626e-05	5.72065	ATG5	FALSE
-3.26555	7.71131	-5.98762	8.42407e-07	3.2768e-05	5.70078	FABP4	TRUE
3.47155	6.1133	5.98534	8.48199e-07	3.29333e-05	5.69413	FOXP4-AS1	TRUE
2.47543	8.38781	5.98446	8.50459e-07	3.29611e-05	5.69155	DUXAP8	TRUE
2.52496	9.08277	5.9804	8.60917e-07	3.33059e-05	5.67969	PGGHG	TRUE
-2.03757	8.1331	-5.97453	8.76281e-07	3.3839e-05	5.66252	IFNGR1	TRUE
2.33866	7.38065	5.97207	8.82796e-07	3.40291e-05	5.65533	FDX2	TRUE
-2.74123	7.30502	-5.97092	8.85878e-07	3.40863e-05	5.65194	PCDH20	TRUE
-2.67083	9.21758	-5.96984	8.88751e-07	3.41354e-05	5.6488	PPP1R3B	TRUE
3.11289	5.44511	5.96706	8.9623e-07	3.43608e-05	5.64067	ADAM5	TRUE
-3.37524	7.13893	-5.96503	9.01725e-07	3.44787e-05	5.63473	TTLL7	TRUE
2.48952	7.54091	5.96473	9.02532e-07	3.44787e-05	5.63386	C10orf95-AS1	TRUE
3.33702	7.64941	5.96279	9.07838e-07	3.457e-05	5.62817	SPC24	TRUE
-2.92578	9.0282	-5.96267	9.08162e-07	3.457e-05	5.62783	DPP10	TRUE
2.6972	8.03574	5.9613	9.1191e-07	3.46351e-05	5.62383	PAQR4	TRUE
-2.85335	9.25284	-5.96086	9.13115e-07	3.46351e-05	5.62255	ABI3BP	TRUE
1.78264	7.72009	5.95994	9.15666e-07	3.46703e-05	5.61984	TMEM38A	FALSE
-2.07491	8.44168	-5.95677	9.24437e-07	3.48738e-05	5.61059	LINC01133	TRUE
2.7779	12.7048	5.95672	9.24596e-07	3.48738e-05	5.61042	SEMA3F	TRUE
-1.87892	8.92461	-5.95589	9.26892e-07	3.48738e-05	5.60801	INTU	FALSE
-2.18438	12.7107	-5.95565	9.27573e-07	3.48738e-05	5.6073	HTRA1	TRUE
2.81209	8.24414	5.95239	9.36715e-07	3.51556e-05	5.59778	PRSS2	TRUE
2.84583	7.47186	5.95052	9.42007e-07	3.52718e-05	5.59231	GPR137C	TRUE
4.67	9.39488	5.95014	9.43113e-07	3.52718e-05	5.59117	RHEX	TRUE
2.2636	7.33718	5.94811	9.48891e-07	3.54258e-05	5.58525	PRRG2	TRUE
2.60972	9.83943	5.94338	9.62512e-07	3.58716e-05	5.57141	RNF183	TRUE
-2.64672	5.88433	-5.94169	9.6743e-07	3.59921e-05	5.56646	MTHFD1	TRUE
1.60742	13.5544	5.93943	9.74027e-07	3.61435e-05	5.55987	KPNA2	FALSE
-2.79344	8.94724	-5.93914	9.74884e-07	3.61435e-05	5.55902	LYPLAL1	TRUE
-1.54177	11.0063	-5.93803	9.78157e-07	3.61478e-05	5.55576	ANKMY2	FALSE
-2.90945	8.61597	-5.93795	9.78387e-07	3.61478e-05	5.55553	GABRG1	TRUE
1.92661	10.6033	5.93422	9.89436e-07	3.64929e-05	5.54463	FAM171A1	FALSE
-1.70099	11.4278	-5.93291	9.93363e-07	3.65746e-05	5.54079	ECHDC1	FALSE
2.8143	9.15078	5.92954	1.00351e-06	3.68848e-05	5.53092	PTX3	TRUE
2.09545	8.89449	5.92534	1.01628e-06	3.72898e-05	5.51865	DENND4B	TRUE
3.55526	7.67832	5.92174	1.02737e-06	3.75692e-05	5.50812	TMPRSS4	TRUE
2.70978	7.69397	5.92173	1.02741e-06	3.75692e-05	5.50808	FJX1	TRUE
-1.98217	12.4725	-5.91556	1.04671e-06	3.82035e-05	5.49002	LGALS3	FALSE
-2.39786	11.75	-5.91504	1.04834e-06	3.82035e-05	5.48851	EIF3M	TRUE
2.63361	7.73842	5.9116	1.05927e-06	3.8536e-05	5.47845	ACVRL1	TRUE
-2.19951	9.50057	-5.90776	1.07159e-06	3.89027e-05	5.46722	SMAD9	TRUE
-2.68456	11.5344	-5.90733	1.07299e-06	3.89027e-05	5.46595	SCG5	TRUE
3.08342	7.50831	5.90664	1.07523e-06	3.89179e-05	5.46393	SMIM22	TRUE
3.31505	7.89641	5.90543	1.07916e-06	3.89941e-05	5.46039	KCNG1	TRUE
-1.7798	11.057	-5.90434	1.08271e-06	3.90563e-05	5.4572	SKP1	FALSE
-3.14692	9.33581	-5.90246	1.08886e-06	3.92117e-05	5.45171	PRRX1	TRUE
1.80154	10.1626	5.8984	1.10226e-06	3.958e-05	5.43984	LAMC1	FALSE
-2.10118	10.2667	-5.89824	1.10279e-06	3.958e-05	5.43937	ANOS1	TRUE
-2.21256	9.69762	-5.89598	1.11031e-06	3.97782e-05	5.43277	SMAD5	TRUE
2.1256	8.13236	5.89547	1.11204e-06	3.97782e-05	5.43126	CX3CL1	TRUE
-2.34701	12.7096	-5.89321	1.11963e-06	3.99826e-05	5.42466	RPL22	TRUE
-2.06743	13.2233	-5.88912	1.13354e-06	4.0412e-05	5.41268	RPL5	TRUE
-3.03191	9.73988	-5.88795	1.13756e-06	4.04875e-05	5.40924	SFRP2	TRUE
-2.10775	6.17419	-5.88365	1.15238e-06	4.09467e-05	5.39668	THAP2	TRUE
-1.85828	9.5636	-5.88248	1.15645e-06	4.10233e-05	5.39326	ECI2	FALSE
2.39296	7.40844	5.87991	1.16545e-06	4.12741e-05	5.38573	KAZALD1	TRUE
2.55192	6.27927	5.87307	1.18974e-06	4.20643e-05	5.36572	EXOSC4	TRUE
-2.49339	10.1327	-5.87211	1.19319e-06	4.21166e-05	5.36291	PSMA3	TRUE
-1.59851	9.33674	-5.86937	1.20309e-06	4.23962e-05	5.35489	CTSO	FALSE
-1.59605	9.43098	-5.8632	1.22567e-06	4.31206e-05	5.33684	PNRC1	FALSE
-2.78252	10.3508	-5.85322	1.26312e-06	4.4365e-05	5.30764	SDC2	TRUE
2.9192	8.81676	5.85207	1.26752e-06	4.44466e-05	5.30426	CEP55	TRUE
-2.36709	10.2266	-5.85144	1.26994e-06	4.44583e-05	5.30241	CPED1	TRUE
3.02483	7.54317	5.84953	1.27727e-06	4.46419e-05	5.29683	LDB1	TRUE
-1.90558	9.63075	-5.84892	1.2796e-06	4.46501e-05	5.29506	RNASEL	FALSE
1.78376	8.89647	5.84709	1.28669e-06	4.48244e-05	5.2897	TDRKH-AS1	FALSE
-2.82501	7.81481	-5.84519	1.2941e-06	4.50091e-05	5.28413	EPM2A-DT	TRUE
3.46166	8.86313	5.84379	1.29955e-06	4.51251e-05	5.28005	PROM2	TRUE
-2.488	9.68484	-5.84163	1.30805e-06	4.53463e-05	5.27373	FBXO3	TRUE
2.45831	7.93331	5.83831	1.32124e-06	4.57293e-05	5.26399	RECQL4	TRUE
2.07012	9.02476	5.83285	1.34318e-06	4.64135e-05	5.24801	LARGE2	TRUE
-2.78546	9.66821	-5.82961	1.35636e-06	4.67727e-05	5.23853	LINC01116	TRUE
3.2483	10.0466	5.82922	1.35795e-06	4.67727e-05	5.23739	ADGRG1	TRUE
-2.43236	10.0693	-5.82745	1.36521e-06	4.69468e-05	5.23222	SGMS2	TRUE
-2.27566	10.7899	-5.82092	1.39239e-06	4.78047e-05	5.21309	SQOR	TRUE
2.45406	6.40038	5.81988	1.39675e-06	4.78686e-05	5.21006	RNFT2	TRUE
2.09364	9.69145	5.81941	1.39874e-06	4.78686e-05	5.20868	ADRA2C	TRUE
1.72739	9.39636	5.81502	1.41738e-06	4.8429e-05	5.19584	DNMT3B	FALSE
-1.7747	11.61	-5.81253	1.42808e-06	4.87166e-05	5.18854	TCP1	FALSE
-2.68335	6.79283	-5.8083	1.4464e-06	4.91674e-05	5.17617	BST1	TRUE
-2.94728	10.2934	-5.80821	1.44681e-06	4.91674e-05	5.1759	CFHR1	TRUE
-2.75834	9.245	-5.80789	1.4482e-06	4.91674e-05	5.17496	MCTP2	TRUE
2.3974	8.43471	5.80053	1.48071e-06	5.01915e-05	5.15342	ANXA2R-OT1	TRUE
-1.93001	11.2487	-5.79689	1.49705e-06	5.06649e-05	5.14278	ZNF330	FALSE
-2.62076	9.24229	-5.79379	1.51113e-06	5.10604e-05	5.13369	KAT2B	TRUE
-1.71989	10.069	-5.79117	1.52312e-06	5.13843e-05	5.12603	SOCS5	FALSE
-2.35339	11.3678	-5.79005	1.52829e-06	5.13908e-05	5.12274	SCP2	TRUE
2.27403	9.15884	5.78963	1.5302e-06	5.13908e-05	5.12153	SLC34A2	TRUE
2.68165	6.26832	5.78956	1.53053e-06	5.13908e-05	5.12132	SYNAGE	TRUE
2.18464	8.00293	5.78701	1.54235e-06	5.17061e-05	5.11386	MSTO1	TRUE
-2.61081	8.22702	-5.78398	1.55652e-06	5.20995e-05	5.10498	RIPOR2	TRUE
-2.39105	8.18465	-5.78314	1.56048e-06	5.21503e-05	5.10252	SATB1	TRUE
-3.50079	8.89937	-5.78203	1.5657e-06	5.2243e-05	5.09928	CYP3A5	TRUE
2.41879	6.04743	5.77982	1.57621e-06	5.23807e-05	5.09278	TMEM44	TRUE
-1.62572	11.8248	-5.77979	1.57635e-06	5.23807e-05	5.0927	BDH2	FALSE
-1.92371	13.5218	-5.77961	1.57718e-06	5.23807e-05	5.09219	CAPN2	FALSE
2.85117	9.61517	5.77725	1.58844e-06	5.26727e-05	5.08529	GRAMD2A	TRUE
2.85029	7.78467	5.77552	1.59679e-06	5.28672e-05	5.08021	PIMREG	TRUE
2.01228	12.1955	5.77482	1.60014e-06	5.28962e-05	5.07817	HDGF	TRUE
2.79662	8.41803	5.77296	1.60917e-06	5.31126e-05	5.07271	LOC105379524	TRUE
2.55807	5.98165	5.76733	1.63673e-06	5.39389e-05	5.05623	TMPO-AS1	TRUE
2.27054	8.08149	5.76539	1.64637e-06	5.41728e-05	5.05054	SAPCD2	TRUE
-1.94006	12.0608	-5.76483	1.64912e-06	5.41801e-05	5.04892	SYPL1	FALSE
-2.79772	10.128	-5.76428	1.65187e-06	5.4187e-05	5.0473	IRX3	TRUE
2.99827	9.34574	5.76208	1.66289e-06	5.44647e-05	5.04085	TSPAN12	TRUE
2.0864	8.53815	5.75355	1.70621e-06	5.57979e-05	5.01591	CATIP-AS1	TRUE
-1.67291	11.9654	-5.75298	1.70917e-06	5.58095e-05	5.01422	CASP6	FALSE
1.74008	8.51577	5.75207	1.71384e-06	5.58764e-05	5.01158	ZNF142	FALSE
1.78585	10.5637	5.75089	1.71997e-06	5.59909e-05	5.00811	CMTM7	FALSE
-3.21395	10.3616	-5.74966	1.72636e-06	5.61134e-05	5.00451	CFH	TRUE
2.18065	6.97479	5.74637	1.74363e-06	5.65884e-05	4.99486	PABPC1	TRUE
-2.03601	6.34868	-5.74525	1.74952e-06	5.66934e-05	4.99159	SCN4B	TRUE
-2.37757	9.51595	-5.74262	1.76344e-06	5.70579e-05	4.9839	UQCRC2	TRUE
-1.83414	12.459	-5.73693	1.79401e-06	5.79592e-05	4.96723	OAT	FALSE
-2.15989	10.2668	-5.73614	1.79825e-06	5.80085e-05	4.96494	PARP8	TRUE
-2.49927	7.81152	-5.73562	1.80108e-06	5.80123e-05	4.96341	SLC44A1	TRUE
2.71691	7.12373	5.73319	1.81437e-06	5.83522e-05	4.95628	NALF2	TRUE
-2.59103	9.95885	-5.7282	1.8419e-06	5.91485e-05	4.94168	ECM2	TRUE
-2.10886	9.39305	-5.72707	1.84819e-06	5.92613e-05	4.93837	KIZ	TRUE
-1.95179	12.9886	-5.71979	1.88924e-06	6.04867e-05	4.91706	ITGAV	FALSE
-2.96018	8.75586	-5.71002	1.94578e-06	6.22039e-05	4.88846	TMEM98	TRUE
3.17305	6.02806	5.70754	1.96039e-06	6.25771e-05	4.88121	GOLGA8A	TRUE
-2.36763	6.46615	-5.70444	1.97884e-06	6.3072e-05	4.87212	ZBTB43	TRUE
1.89865	6.79167	5.70299	1.98749e-06	6.32533e-05	4.86789	ARRDC3-AS1	FALSE
3.67218	8.67474	5.70229	1.99173e-06	6.32938e-05	4.86582	MSX1	TRUE
1.73861	9.83701	5.70154	1.9962e-06	6.33417e-05	4.86365	DPP3	FALSE
-3.45504	8.64227	-5.7001	2.00494e-06	6.35244e-05	4.85941	KCNJ8	TRUE
-2.61718	9.7977	-5.69826	2.01607e-06	6.37826e-05	4.85404	RUNX1T1	TRUE
-1.72051	10.1771	-5.69743	2.02117e-06	6.38491e-05	4.85159	GLIDR	FALSE
-2.55298	6.04337	-5.69472	2.03773e-06	6.42773e-05	4.84368	ZNF222	TRUE
-1.7888	9.7586	-5.69412	2.04143e-06	6.42991e-05	4.84192	CTNNAL1	FALSE
-1.95485	10.4103	-5.69325	2.04682e-06	6.43737e-05	4.83936	ARPC5	FALSE
-2.80948	9.90819	-5.68727	2.0841e-06	6.545e-05	4.82185	SNX7	TRUE
2.88026	6.04503	5.68528	2.09666e-06	6.56577e-05	4.81603	MAGEA5P	TRUE
-2.33812	8.73611	-5.68525	2.09686e-06	6.56577e-05	4.81593	SESN1	TRUE
1.82426	7.56964	5.68176	2.11904e-06	6.62548e-05	4.80573	TBC1D20	FALSE
-2.37589	8.94701	-5.67969	2.1323e-06	6.6572e-05	4.79968	PALMD	TRUE
-1.70898	10.0474	-5.67735	2.14743e-06	6.68658e-05	4.79282	GET1	FALSE
2.45766	8.35304	5.67727	2.14797e-06	6.68658e-05	4.79258	MXD3	TRUE
-2.54335	9.1176	-5.67538	2.16029e-06	6.71512e-05	4.78704	VLDLR	TRUE
2.88441	7.34481	5.67371	2.17118e-06	6.73708e-05	4.78216	FOLR3	TRUE
-2.32924	10.1909	-5.67333	2.17366e-06	6.73708e-05	4.78105	KLF4	TRUE
1.94414	9.65332	5.66913	2.20139e-06	6.81314e-05	4.76876	KMT2D	FALSE
-3.84118	6.27187	-5.66676	2.21719e-06	6.85211e-05	4.76182	AADACL2	TRUE
-2.61423	9.68619	-5.66476	2.23062e-06	6.88367e-05	4.75596	CACNA2D1	TRUE
-1.39491	10.7721	-5.66125	2.25437e-06	6.9469e-05	4.7457	POLR3GL	FALSE
2.32693	9.86201	5.65468	2.29957e-06	7.076e-05	4.72644	OR7E12P	TRUE
-2.45191	9.37775	-5.65125	2.3235e-06	7.13068e-05	4.7164	TMEM150C	TRUE
-2.21147	9.43239	-5.65117	2.32402e-06	7.13068e-05	4.71619	ATOSA	TRUE
1.80342	13.2343	5.64967	2.33461e-06	7.15289e-05	4.71178	GAPDH	FALSE
-1.56277	10.2917	-5.64906	2.33892e-06	7.15581e-05	4.70999	DKFZP586I1420	FALSE
3.0816	8.77573	5.64446	2.37161e-06	7.24535e-05	4.69653	CYYR1	TRUE
2.83319	7.93131	5.64399	2.37497e-06	7.24535e-05	4.69516	LOC105374937	TRUE
3.13458	7.43992	5.64164	2.39191e-06	7.28664e-05	4.68827	MEOX1	TRUE
-2.08646	12.2326	-5.6406	2.39943e-06	7.29913e-05	4.68522	NEK7	TRUE
-2.49065	6.54666	-5.63861	2.41388e-06	7.33265e-05	4.6794	FGF2	TRUE
-2.11906	9.13922	-5.63539	2.43743e-06	7.39367e-05	4.66999	TXNL1	TRUE
2.09013	9.02209	5.63392	2.44825e-06	7.41595e-05	4.66569	H2AC18	TRUE
2.8308	6.08935	5.63235	2.45992e-06	7.44074e-05	4.66108	WNT7A	TRUE
2.65264	7.8271	5.63041	2.4744e-06	7.47396e-05	4.65539	RIMS3	TRUE
1.83928	9.12501	5.6269	2.50073e-06	7.5428e-05	4.64513	BLACAT1	FALSE
-1.50447	12.7474	-5.61563	2.58725e-06	7.79277e-05	4.61215	KTN1	FALSE
2.34297	5.82379	5.61474	2.59427e-06	7.8029e-05	4.60952	ZNF627	TRUE
2.71036	7.13689	5.6127	2.61025e-06	7.83777e-05	4.60357	SYTL1	TRUE
2.508	5.94758	5.61195	2.61618e-06	7.83777e-05	4.60137	CD93	TRUE
-2.96012	10.3733	-5.61186	2.61687e-06	7.83777e-05	4.60111	GSTM3	TRUE
2.2218	7.07683	5.61047	2.62789e-06	7.85974e-05	4.59704	LIMK1	TRUE
2.22531	7.68179	5.60987	2.63265e-06	7.86297e-05	4.59529	CLMN	TRUE
3.20612	5.41839	5.6058	2.66521e-06	7.94911e-05	4.58337	PKD1L1	TRUE
1.7347	10.8061	5.60394	2.68024e-06	7.98277e-05	4.57792	NRBP2	FALSE
2.62982	5.56641	5.60327	2.68569e-06	7.98786e-05	4.57595	SNORA71B	TRUE
1.99762	7.74214	5.60235	2.69309e-06	7.99875e-05	4.57328	TAFAZZIN	FALSE
-2.2268	10.8976	-5.60182	2.69748e-06	8.00065e-05	4.5717	LEPROT	TRUE
1.68046	10.5171	5.59942	2.71703e-06	8.04747e-05	4.5647	CDC7	FALSE
-2.19113	9.22859	-5.59697	2.73726e-06	8.09515e-05	4.55751	PNPLA4	TRUE
-2.22555	10.1912	-5.59607	2.74469e-06	8.09515e-05	4.55488	LYSMD2	TRUE
2.88095	8.04146	5.59595	2.74565e-06	8.09515e-05	4.55454	CHCHD10	TRUE
-1.44776	9.74537	-5.59563	2.74829e-06	8.09515e-05	4.55361	TRIM68	FALSE
1.36373	8.36298	5.59455	2.75733e-06	8.11057e-05	4.55043	C5orf34	FALSE
-2.62461	6.40137	-5.59234	2.77576e-06	8.15356e-05	4.54397	CALCRL	TRUE
2.97424	7.04518	5.59011	2.79447e-06	8.19724e-05	4.53745	PPP1R14B	TRUE
-4.30628	10.1427	-5.5855	2.83372e-06	8.30096e-05	4.52393	PKHD1L1	TRUE
-2.12826	10.322	-5.58228	2.86133e-06	8.37036e-05	4.51453	SPOPL	TRUE
-2.49842	9.94826	-5.57848	2.89435e-06	8.45538e-05	4.50341	SPART	TRUE
1.59583	10.0258	5.57258	2.94642e-06	8.59573e-05	4.48613	GSTP1	FALSE
-2.60498	8.94663	-5.57153	2.95577e-06	8.60888e-05	4.48306	TRPC1	TRUE
1.66602	11.4573	5.57117	2.95899e-06	8.60888e-05	4.482	BZW2	FALSE
-1.44356	10.9571	-5.56986	2.97067e-06	8.62419e-05	4.47818	FAM114A1	FALSE
2.26069	6.87884	5.56968	2.97233e-06	8.62419e-05	4.47764	SEPTIN8	TRUE
1.65894	9.10422	5.56905	2.97795e-06	8.62879e-05	4.47581	PNPLA2	FALSE
-2.27119	7.81299	-5.56795	2.98785e-06	8.64573e-05	4.47259	SNAI2	TRUE
2.51894	7.74869	5.56685	2.99779e-06	8.66275e-05	4.46937	CKAP2L	TRUE
2.50076	6.24502	5.56635	3.00237e-06	8.66427e-05	4.46789	ARHGEF39	TRUE
-2.32284	6.98036	-5.56523	3.01255e-06	8.68193e-05	4.46461	MTMR6	TRUE
2.34417	7.76562	5.5628	3.03474e-06	8.73408e-05	4.4575	LYPD6	TRUE
2.88828	7.24025	5.55987	3.06162e-06	8.79958e-05	4.44895	CSPG4	TRUE
2.27096	8.57201	5.55786	3.08032e-06	8.84144e-05	4.44304	H2BC5	TRUE
1.54723	12.2185	5.55721	3.08634e-06	8.84682e-05	4.44115	NOMO2	FALSE
-1.45483	9.76848	-5.55559	3.10148e-06	8.87829e-05	4.43641	ATF7IP2	FALSE
1.88435	7.68689	5.55358	3.12039e-06	8.92047e-05	4.43052	FLAD1	FALSE
-1.5607	9.28176	-5.55241	3.13143e-06	8.94007e-05	4.42709	DHFR2	FALSE
2.92215	6.54315	5.55142	3.14077e-06	8.95475e-05	4.42421	LHX1	TRUE
-2.81118	9.92989	-5.55069	3.14771e-06	8.96259e-05	4.42207	CLK1	TRUE
-2.2118	8.59865	-5.54837	3.16983e-06	9.01354e-05	4.41528	ALDH1A1	TRUE
-2.79693	9.41394	-5.53964	3.25448e-06	9.24194e-05	4.38974	OLFML1	TRUE
-1.69442	11.1287	-5.53866	3.26417e-06	9.25716e-05	4.38685	TM2D2	FALSE
-2.3617	8.86312	-5.53201	3.33034e-06	9.41997e-05	4.3674	RPRM	TRUE
3.01107	6.93317	5.532	3.3304e-06	9.41997e-05	4.36739	KIF14	TRUE
-1.85327	9.35619	-5.52566	3.39477e-06	9.58933e-05	4.34883	CDON	FALSE
3.01562	8.82553	5.52293	3.42284e-06	9.64897e-05	4.34085	RNF157-AS1	TRUE
-2.56025	7.81936	-5.52273	3.42492e-06	9.64897e-05	4.34026	ASXL3	TRUE
1.72009	8.33658	5.52094	3.44357e-06	9.68872e-05	4.335	SPOUT1	FALSE
1.73231	9.24218	5.51814	3.47279e-06	9.75807e-05	4.32681	PRORSD1P	FALSE
-1.53145	10.7664	-5.513	3.52703e-06	9.89748e-05	4.31179	CFDP1	FALSE
2.51473	8.83644	5.5125	3.53244e-06	9.89964e-05	4.31031	HEY2	TRUE
2.36269	9.95677	5.50674	3.59431e-06	0.000100598	4.29348	RAD51AP1	TRUE
-1.77275	12.2438	-5.50503	3.61294e-06	0.000100987	4.28847	DNAJB9	FALSE
3.33443	7.90567	5.49921	3.67697e-06	0.000102643	4.27145	RAD54L	TRUE
-1.80576	13.3097	-5.49601	3.71273e-06	0.000103506	4.26207	SARAF	FALSE
3.20374	6.64107	5.49142	3.76451e-06	0.000104812	4.24865	KIF1A	TRUE
2.80482	5.27767	5.4904	3.77613e-06	0.000104999	4.24566	LINC02850	TRUE
1.8837	7.40576	5.47916	3.9065e-06	0.000108483	4.21277	NPM2	FALSE
1.97012	8.3029	5.47735	3.92788e-06	0.000108882	4.20748	ASL	FALSE
4.46916	9.58716	5.47708	3.93108e-06	0.000108882	4.20669	CDKN2A	TRUE
-1.76829	11.7081	-5.47574	3.94698e-06	0.000109181	4.20278	HSD17B11	FALSE
-2.23621	10.8933	-5.47451	3.96173e-06	0.000109447	4.19917	SLC16A1	TRUE
2.29151	7.21464	5.47352	3.97352e-06	0.000109631	4.19629	ZNF687-AS1	TRUE
2.34906	8.38431	5.47153	3.99744e-06	0.000110149	4.19047	RNASEH2A	TRUE
2.19119	9.83175	5.46787	4.04192e-06	0.000111231	4.17975	ERV3-2	TRUE
-2.82326	7.30879	-5.46697	4.05293e-06	0.00011139	4.17712	VGLL3	TRUE
-2.0744	7.5411	-5.46494	4.07775e-06	0.000111929	4.1712	RPL36A	TRUE
2.91804	5.70464	5.46199	4.11423e-06	0.000112785	4.16257	BOP1	TRUE
1.64815	9.27877	5.46013	4.13749e-06	0.000113277	4.15711	IPO4	FALSE
2.43711	7.67561	5.45941	4.1464e-06	0.000113376	4.15503	LYNX1-SLURP2	TRUE
2.23688	6.33548	5.45638	4.1845e-06	0.000114271	4.14616	MATN1	TRUE
-1.58082	9.46688	-5.45362	4.21949e-06	0.000115079	4.1381	ZNF32	FALSE
-1.74411	11.604	-5.45089	4.2545e-06	0.000115886	4.13009	GPBP1	FALSE
-1.99886	11.2357	-5.44981	4.26831e-06	0.000115995	4.12695	TIAM1	FALSE
-2.90769	6.38984	-5.44973	4.26934e-06	0.000115995	4.12672	CHST9	TRUE
-1.88369	12.0097	-5.4492	4.27625e-06	0.000116035	4.12515	NAP1L1	FALSE
-1.71281	11.3302	-5.44736	4.3e-06	0.000116531	4.11978	FAM110C	FALSE
-2.68719	8.35212	-5.44664	4.30941e-06	0.000116638	4.11767	GIPC2	TRUE
2.02087	7.394	5.44604	4.3172e-06	0.000116701	4.11592	MED20	TRUE
-3.17501	6.48329	-5.4418	4.37285e-06	0.000118056	4.10351	TCF21	TRUE
1.98536	8.09669	5.43931	4.40579e-06	0.000118795	4.09624	DHRS13	FALSE
2.49271	8.10698	5.4381	4.42186e-06	0.000119078	4.09271	KCNMB3	TRUE
2.5775	7.54238	5.43601	4.44986e-06	0.000119681	4.0866	TACC3	TRUE
2.15686	7.23023	5.43441	4.47147e-06	0.000120111	4.08191	LAMTOR5-AS1	TRUE
-1.90557	10.6576	-5.42771	4.56276e-06	0.000122274	4.06233	SLC17A5	FALSE
1.84154	8.72139	5.42766	4.56344e-06	0.000122274	4.06218	RABL6	FALSE
-2.02428	9.59454	-5.42535	4.59543e-06	0.000122977	4.05542	EFCAB7	TRUE
2.09005	8.82946	5.42484	4.60253e-06	0.000123013	4.05392	RPS19	TRUE
-1.81129	10.4802	-5.42224	4.63869e-06	0.00012361	4.04634	UAP1	FALSE
-1.744	12.5265	-5.42222	4.63898e-06	0.00012361	4.04628	ATP6V1D	FALSE
2.7058	6.95516	5.42199	4.64224e-06	0.00012361	4.0456	MCM4	TRUE
-2.87521	7.02769	-5.41785	4.70065e-06	0.000125009	4.03349	SPANXA1	TRUE
2.69323	9.31229	5.41723	4.70946e-06	0.000125088	4.03167	TRIP13	TRUE
-1.69532	12.7949	-5.41591	4.72823e-06	0.000125357	4.02782	RTRAF	FALSE
2.09001	7.80988	5.41569	4.73136e-06	0.000125357	4.02718	TMEM63A	TRUE
-1.89605	9.97275	-5.41442	4.74956e-06	0.000125684	4.02346	LIX1L	FALSE
2.57329	7.73053	5.41141	4.79291e-06	0.000126674	4.01466	MND1	TRUE
3.59451	6.15668	5.41095	4.79947e-06	0.000126691	4.01333	TM4SF18	TRUE
-2.33005	7.46106	-5.40953	4.8201e-06	0.000127078	4.00918	GNG11	TRUE
-1.79079	10.5142	-5.4087	4.83229e-06	0.000127242	4.00673	RCHY1	FALSE
-1.71243	10.9199	-5.40727	4.85314e-06	0.000127634	4.00256	FAM13B	FALSE
2.71274	6.2027	5.4032	4.91311e-06	0.000129052	3.99067	VMA21	TRUE
-2.84652	7.78755	-5.4014	4.93984e-06	0.000129595	3.98541	GYG1	TRUE
-2.32456	6.9689	-5.40004	4.96021e-06	0.00012997	3.98143	ITM2A	TRUE
-1.7181	10.476	-5.39604	5.02043e-06	0.000131386	3.96974	HEXB	FALSE
-1.94352	10.9091	-5.39514	5.03414e-06	0.000131584	3.9671	RNF13	FALSE
-2.35289	9.44135	-5.39473	5.04036e-06	0.000131585	3.9659	TSHZ3	TRUE
1.39542	9.62078	5.39422	5.04814e-06	0.000131628	3.96441	ARF6	FALSE
2.94688	7.05128	5.39139	5.09138e-06	0.000132529	3.95615	SHANK3	TRUE
2.22881	8.32652	5.39115	5.09513e-06	0.000132529	3.95543	NKD2	TRUE
1.61211	10.0156	5.39029	5.10834e-06	0.000132711	3.95293	TMEM125	FALSE
2.08526	8.18248	5.38813	5.1418e-06	0.000133418	3.9466	FPGS	TRUE
1.92164	8.01775	5.38612	5.17303e-06	0.000134066	3.94074	WWTR1	FALSE
-2.86965	7.46981	-5.37975	5.27337e-06	0.0001365	3.92213	HHIP	TRUE
-2.0375	11.8774	-5.3754	5.34308e-06	0.000138137	3.90942	NSG1	TRUE
-1.92498	9.28948	-5.37276	5.38574e-06	0.000139072	3.90172	DYNC2H1	FALSE
1.98459	8.34921	5.36901	5.44715e-06	0.000140488	3.89074	ATAD2	FALSE
-2.19543	8.00502	-5.36858	5.45423e-06	0.000140501	3.88948	DYNC2LI1	TRUE
2.49329	6.98345	5.36553	5.50458e-06	0.000141437	3.88058	CBS	TRUE
-1.96848	9.51418	-5.36456	5.52073e-06	0.000141437	3.87774	MCOLN2	FALSE
-2.51072	10.0906	-5.36453	5.52116e-06	0.000141437	3.87767	EFNB3	TRUE
2.63495	7.02751	5.36453	5.52121e-06	0.000141437	3.87766	PLAAT2	TRUE
-1.53179	10.0962	-5.36438	5.52369e-06	0.000141437	3.87722	DCUN1D4	FALSE
1.91523	9.00452	5.36317	5.54387e-06	0.000141784	3.87369	SELENOI	FALSE
-2.62445	9.48111	-5.36273	5.55136e-06	0.000141805	3.87239	MGP	TRUE
1.53199	8.97647	5.36146	5.5726e-06	0.000142178	3.86869	BARD1	FALSE
-1.8846	9.34907	-5.35991	5.59875e-06	0.000142535	3.86415	MAP3K8	FALSE
1.59322	11.0092	5.35976	5.60127e-06	0.000142535	3.86372	RGL2	FALSE
3.49843	7.23309	5.35944	5.60662e-06	0.000142535	3.86279	TOP2A	TRUE
-1.78299	9.03481	-5.35803	5.63056e-06	0.000142973	3.85867	NDFIP2	FALSE
2.12979	8.46726	5.35595	5.66601e-06	0.000143504	3.85259	GRHL2	TRUE
-3.18145	7.59584	-5.35567	5.67078e-06	0.000143504	3.85178	CYS1	TRUE
2.05563	4.67347	5.35562	5.67162e-06	0.000143504	3.85163	RIPPLY2	TRUE
2.28863	7.22503	5.35118	5.74811e-06	0.000145267	3.83866	ENG	TRUE
3.21123	8.02578	5.34435	5.86778e-06	0.000148116	3.81871	BIK	TRUE
1.62685	11.6215	5.34255	5.8998e-06	0.000148749	3.81344	MGAT4B	FALSE
2.19217	7.39807	5.3365	6.00839e-06	0.000151308	3.79578	RC3H1	TRUE
2.0109	8.99087	5.3355	6.02657e-06	0.000151587	3.79285	FAM174B	TRUE
-2.53907	8.58132	-5.32965	6.13399e-06	0.000154107	3.77575	C8orf88	TRUE
-2.32307	9.90227	-5.32859	6.1536e-06	0.000154235	3.77266	ARL4A	TRUE
2.88846	7.03621	5.32834	6.15826e-06	0.000154235	3.77193	BHLHA15	TRUE
2.54647	5.82099	5.3282	6.16073e-06	0.000154235	3.77154	GET4	TRUE
3.27544	9.41611	5.32607	6.20046e-06	0.000155048	3.76532	MMP7	TRUE
-2.18216	11.4297	-5.32444	6.23099e-06	0.000155629	3.76056	HOXC6	TRUE
-2.2196	9.76693	-5.32294	6.25939e-06	0.000156038	3.75616	OPTN	TRUE
1.72437	9.26065	5.3228	6.26197e-06	0.000156038	3.75576	CSK	FALSE
3.77685	8.55872	5.32213	6.2747e-06	0.000156173	3.75379	SST	TRUE
2.29284	7.18653	5.32135	6.28951e-06	0.000156359	3.75151	TSPAN15	TRUE
-2.90451	8.21582	-5.3163	6.38604e-06	0.000158574	3.73676	PLA2G4A	TRUE
2.42602	4.78401	5.31375	6.43535e-06	0.000159606	3.72932	INSL6	TRUE
-1.65187	10.8392	-5.31338	6.44253e-06	0.000159606	3.72824	SEC24B	FALSE
3.18282	6.79544	5.31271	6.45548e-06	0.000159741	3.72629	GPR158	TRUE
-1.86008	9.69183	-5.3117	6.47524e-06	0.000160045	3.72334	AP5M1	FALSE
1.60363	9.6453	5.31023	6.50399e-06	0.00016057	3.71905	ATG101	FALSE
1.4771	10.7165	5.30972	6.5139e-06	0.000160629	3.71757	CALR	FALSE
-1.44531	11.7537	-5.30729	6.56188e-06	0.000161625	3.71047	DPYSL2	FALSE
2.17274	7.53409	5.30067	6.69422e-06	0.000164695	3.69114	MANEAL	TRUE
1.8378	8.86915	5.29841	6.73999e-06	0.00016533	3.68455	TRNAU1AP	FALSE
1.81671	8.95016	5.29825	6.74326e-06	0.00016533	3.68407	PAK6	FALSE
3.36421	6.5297	5.29825	6.74328e-06	0.00016533	3.68407	EPHX4	TRUE
-1.90027	13.1908	-5.29746	6.75939e-06	0.000165535	3.68176	NSA2	FALSE
-2.25265	8.2882	-5.29359	6.83872e-06	0.000167286	3.67047	ARHGAP32	TRUE
-1.56741	9.36424	-5.29296	6.85172e-06	0.000167412	3.66863	INTS6L	FALSE
-1.42069	9.65232	-5.29064	6.89982e-06	0.000168395	3.66186	LONP2	FALSE
-1.71793	11.6548	-5.2899	6.91525e-06	0.000168579	3.6597	PSMB1	FALSE
-2.03928	10.2531	-5.28911	6.93165e-06	0.000168698	3.6574	SASH1	TRUE
-2.39578	8.11023	-5.28891	6.93594e-06	0.000168698	3.65681	ADAMTS18	TRUE
-3.11415	7.82138	-5.2874	6.96765e-06	0.000169277	3.65239	EZR	TRUE
2.22266	6.80896	5.28638	6.9891e-06	0.000169605	3.64941	RELT	TRUE
-3.00399	6.76414	-5.28451	7.02864e-06	0.000170371	3.64395	NTNG1	TRUE
2.67694	8.38945	5.27892	7.14806e-06	0.000173069	3.62765	GUCY1A1	TRUE
-2.80074	8.12668	-5.27579	7.21588e-06	0.000174513	3.61851	CLEC4M	TRUE
2.90178	7.73221	5.27207	7.29729e-06	0.000176282	3.60765	PSLNR	TRUE
-1.55535	11.2344	-5.27118	7.31689e-06	0.000176556	3.60505	VAMP7	FALSE
-1.64526	10.9393	-5.26973	7.34876e-06	0.000176797	3.60085	CTR9	FALSE
1.42653	9.53643	5.26944	7.35536e-06	0.000176797	3.59998	PYCR1	FALSE
-2.22118	9.74871	-5.26905	7.36396e-06	0.000176797	3.59885	SET	TRUE
2.24007	9.34004	5.26901	7.36476e-06	0.000176797	3.59874	HK2	TRUE
-2.50848	8.27542	-5.26886	7.36825e-06	0.000176797	3.59828	PIP5K1B	TRUE
1.84758	9.27711	5.26473	7.46042e-06	0.000178807	3.58625	RHBDF2	FALSE
-3.36356	9.63338	-5.26419	7.47271e-06	0.000178901	3.58466	ANXA8	TRUE
2.7588	5.21651	5.26303	7.49877e-06	0.000179324	3.58129	KDM4C	TRUE
-2.57963	10.2339	-5.26259	7.50867e-06	0.00017936	3.58001	COL3A1	TRUE
-2.06343	7.24937	-5.26112	7.54217e-06	0.000179959	3.57571	BTD	TRUE
-1.78427	12.048	-5.25846	7.60292e-06	0.000181051	3.56794	RELL1	FALSE
-2.26703	10.2225	-5.25837	7.60489e-06	0.000181051	3.56769	GRAMD1C	TRUE
1.66302	8.78675	5.25725	7.63065e-06	0.000181462	3.56442	SPRYD4	FALSE
1.47409	7.5316	5.25647	7.64861e-06	0.000181617	3.56214	SLC25A16	FALSE
-2.19371	8.70539	-5.25623	7.65421e-06	0.000181617	3.56144	BCO2	TRUE
1.90811	8.77886	5.25434	7.6978e-06	0.000182449	3.55594	USP35	FALSE
-2.19791	6.27928	-5.25154	7.76302e-06	0.000183791	3.54778	CCDC110	TRUE
1.543	8.64221	5.25037	7.79044e-06	0.000183979	3.54436	ZC3HAV1	FALSE
2.5495	5.16239	5.2502	7.79463e-06	0.000183979	3.54384	LOC100506274	TRUE
2.32701	8.09844	5.2501	7.79681e-06	0.000183979	3.54357	USP28	TRUE
-1.89474	13.8867	-5.2492	7.81797e-06	0.000184275	3.54095	RPL15	FALSE
3.51549	9.15334	5.24517	7.91358e-06	0.000186322	3.52919	DEFB1	TRUE
1.76281	10.9003	5.24186	7.99292e-06	0.000187983	3.51953	ELOVL6	FALSE
4.18868	6.63745	5.24019	8.03323e-06	0.000188723	3.51467	UNC5A	TRUE
-2.59272	9.28925	-5.23466	8.16841e-06	0.000191688	3.49852	HNRNPD	TRUE
-1.96776	11.8146	-5.23412	8.18174e-06	0.00019179	3.49694	RPL7A	FALSE
-2.98777	7.91453	-5.23087	8.26221e-06	0.000193464	3.48747	FAM133A	TRUE
1.81971	8.06776	5.22953	8.29555e-06	0.000194032	3.48358	SUSD4	FALSE
2.46514	6.34667	5.22705	8.35774e-06	0.000195147	3.47635	PLXND1	TRUE
2.28106	7.0001	5.2269	8.3615e-06	0.000195147	3.47591	TNNI3	TRUE
-3.50506	7.8677	-5.22297	8.46115e-06	0.000197257	3.46445	GRIN2A	TRUE
-2.06953	8.36402	-5.21201	8.74543e-06	0.000203663	3.43248	SPATA7	TRUE
1.82177	8.49859	5.21084	8.77614e-06	0.000204155	3.42909	PPM1B-DT	FALSE
-1.69125	10.9453	-5.20975	8.80522e-06	0.000204609	3.42589	STT3B	FALSE
2.46663	6.38595	5.20713	8.8748e-06	0.000205937	3.41827	VWF	TRUE
-1.95193	10.1361	-5.20688	8.88167e-06	0.000205937	3.41752	AP1S2	FALSE
2.62468	5.94761	5.20615	8.90122e-06	0.000205988	3.4154	ADCY4	TRUE
-2.32834	8.77277	-5.20608	8.90316e-06	0.000205988	3.41519	MIR99AHG	TRUE
1.70987	8.93981	5.20353	8.97161e-06	0.000207347	3.40778	NR2C2AP	FALSE
-2.82272	8.98821	-5.1991	9.09231e-06	0.00020991	3.39485	PRSS35	TRUE
-1.46946	9.44524	-5.19763	9.13258e-06	0.000210611	3.39057	HACL1	FALSE
-2.42655	9.9294	-5.19664	9.15986e-06	0.00021091	3.38769	ZC3H13	TRUE
2.66567	8.18797	5.196	9.17753e-06	0.00021091	3.38583	KCTD1	TRUE
-2.89451	7.73303	-5.19595	9.17889e-06	0.00021091	3.38568	NAP1L5	TRUE
-2.18793	8.95355	-5.19555	9.19008e-06	0.00021091	3.3845	CALCOCO2	TRUE
2.2202	8.16343	5.19537	9.19491e-06	0.00021091	3.38399	TNFRSF12A	TRUE
-2.75455	9.98006	-5.193	9.26083e-06	0.000212066	3.37709	NTN4	TRUE
-3.18748	8.81011	-5.19285	9.26515e-06	0.000212066	3.37663	RYR2	TRUE
-1.56913	9.43047	-5.19197	9.28978e-06	0.000212402	3.37407	PBX3	FALSE
-2.35289	6.9137	-5.19147	9.30358e-06	0.000212463	3.37263	ABHD13	TRUE
2.68048	5.99268	5.19116	9.31234e-06	0.000212463	3.37172	C22orf42	TRUE
1.54958	8.90228	5.19069	9.32556e-06	0.000212537	3.37035	ACBD6	FALSE
-2.14208	8.5017	-5.18947	9.35991e-06	0.000212941	3.36679	FGF7P6	TRUE
3.22543	5.15271	5.18935	9.36324e-06	0.000212941	3.36645	NRTN	TRUE
1.80421	8.81285	5.18655	9.44265e-06	0.000214519	3.35828	PTCSC1	FALSE
1.38078	9.0853	5.18438	9.50445e-06	0.000215693	3.35197	CTPS1	FALSE
-1.82989	11.3971	-5.18401	9.51508e-06	0.000215705	3.35089	DOCK4	FALSE
-1.68371	9.55402	-5.1835	9.52974e-06	0.000215809	3.3494	ZNF280D	FALSE
-1.54075	9.78113	-5.18247	9.55946e-06	0.000216126	3.34638	FAM221A	FALSE
2.29502	6.66987	5.18231	9.56397e-06	0.000216126	3.34593	LINC00454	TRUE
-1.37813	9.54449	-5.1814	9.59012e-06	0.000216487	3.34329	TAOK3	FALSE
-1.98559	8.87555	-5.17856	9.6727e-06	0.000218121	3.33499	L3MBTL3	FALSE
2.32918	7.1172	5.17795	9.69043e-06	0.00021829	3.33322	PCDHB8	TRUE
-2.7881	8.97967	-5.17645	9.7344e-06	0.00021905	3.32884	LIMA1	TRUE
-1.74104	10.2314	-5.1685	9.97007e-06	0.000224117	3.30571	TMEM167B	FALSE
-1.96012	11.9784	-5.16711	1.0012e-05	0.000224822	3.30165	CNIH1	FALSE
-3.9979	7.15737	-5.16509	1.0073e-05	0.000225954	3.29578	FGF9	TRUE
1.61317	9.26082	5.16204	1.0166e-05	0.000227802	3.28689	GPT2	FALSE
2.19637	9.05722	5.16143	1.01849e-05	0.000227985	3.28509	MIR503HG	TRUE
2.29867	5.80716	5.1599	1.02317e-05	0.000228793	3.28066	COL4A1	TRUE
-1.81037	8.20612	-5.15875	1.02673e-05	0.000229108	3.2773	RAB33A	FALSE
2.33704	8.66727	5.1586	1.02718e-05	0.000229108	3.27687	KLK6	TRUE
2.12618	7.34879	5.1584	1.02779e-05	0.000229108	3.2763	HSPBP1	TRUE
1.67351	7.23874	5.15751	1.03056e-05	0.000229485	3.27369	TRIM42	FALSE
-2.26034	7.96022	-5.15672	1.03303e-05	0.000229796	3.27138	ANO5	TRUE
2.72595	6.04627	5.15602	1.03519e-05	0.000230037	3.26936	VHRT	TRUE
3.0594	7.48184	5.15402	1.04147e-05	0.000231191	3.26351	CRTAC1	TRUE
2.50318	7.39253	5.15309	1.04436e-05	0.000231592	3.26083	TLCD1	TRUE
-2.26682	8.09412	-5.15219	1.04719e-05	0.00023198	3.25821	CCDC68	TRUE
-2.62726	9.10916	-5.15134	1.0499e-05	0.000232337	3.25572	SLIT2	TRUE
2.07276	7.20488	5.15006	1.05396e-05	0.000232994	3.25199	TAPBP	TRUE
-2.66823	9.37845	-5.14901	1.05727e-05	0.000233486	3.24895	FZD7	TRUE
2.12207	5.80495	5.14715	1.06322e-05	0.000234556	3.24353	KIFC1	TRUE
-1.71356	9.91836	-5.14604	1.06679e-05	0.0002351	3.24029	ZNF112	FALSE
-1.41642	12.4094	-5.14499	1.07015e-05	0.000235559	3.23724	FBXL5	FALSE
2.29728	8.68708	5.14471	1.07107e-05	0.000235559	3.23641	CDYL	TRUE
-2.00874	11.2452	-5.14126	1.08223e-05	0.000237768	3.22639	GNB4	TRUE
2.86747	6.447	5.13726	1.09536e-05	0.000240405	3.21473	LOC100507634	TRUE
-2.05663	9.17232	-5.13374	1.10702e-05	0.000242522	3.20449	RBMS1	TRUE
-1.86366	10.5383	-5.13366	1.10727e-05	0.000242522	3.20427	COPB1	FALSE
2.38323	7.05196	5.13043	1.11811e-05	0.000244644	3.19485	CDCA8	TRUE
-1.55343	9.29984	-5.12992	1.11982e-05	0.000244766	3.19338	ATL1	FALSE
2.91661	8.26456	5.12664	1.13094e-05	0.000246761	3.18382	FILIP1	TRUE
-1.99084	9.27833	-5.12649	1.13145e-05	0.000246761	3.18338	MARF1	FALSE
-2.29269	8.94053	-5.12621	1.13241e-05	0.000246761	3.18256	RNF130	TRUE
1.90695	8.78748	5.12528	1.13557e-05	0.000247197	3.17987	SOX13	FALSE
2.74799	7.00669	5.124	1.13996e-05	0.000247902	3.17613	LINC00173	TRUE
-1.63656	9.49638	-5.11956	1.15528e-05	0.000250978	3.16323	CMTR2	FALSE
2.21662	6.79444	5.11751	1.16245e-05	0.000252278	3.15725	CCNB3	TRUE
2.15213	7.41283	5.11694	1.16443e-05	0.000252451	3.1556	MMP11	TRUE
-1.51734	12.3471	-5.11642	1.16626e-05	0.000252592	3.15408	GABARAPL2	FALSE
-1.64192	8.80169	-5.11496	1.17141e-05	0.000253449	3.14983	CLN5	FALSE
-1.42136	9.93711	-5.11118	1.1848e-05	0.000256086	3.13884	CGRRF1	FALSE
2.70923	6.79041	5.10595	1.2036e-05	0.000259887	3.12362	CDCA2	TRUE
1.55273	8.76387	5.1042	1.20994e-05	0.000260993	3.11854	CSRNP2	FALSE
2.78874	6.14251	5.09757	1.23432e-05	0.000265982	3.09926	DEPDC1B	TRUE
-1.86127	8.93478	-5.09419	1.24695e-05	0.000268407	3.08942	IFT88	FALSE
2.22562	5.69761	5.09318	1.25074e-05	0.000268407	3.08648	HIGD1B	TRUE
1.45954	9.95168	5.09315	1.25085e-05	0.000268407	3.08639	NSUN5	FALSE
-2.77373	9.75306	-5.09298	1.25149e-05	0.000268407	3.0859	CNTN3	TRUE
-1.44949	9.6485	-5.09288	1.25186e-05	0.000268407	3.08562	SLC25A46	FALSE
2.263	6.55573	5.09192	1.25549e-05	0.000268651	3.08282	IRAG1	TRUE
1.73033	8.66576	5.09191	1.25551e-05	0.000268651	3.0828	DUS1L	FALSE
-1.6192	12.4236	-5.08861	1.26805e-05	0.000271063	3.07319	TMED10	FALSE
-2.15316	8.70281	-5.08714	1.27369e-05	0.000271996	3.06891	DHX15	TRUE
-1.49436	12.6477	-5.08475	1.28288e-05	0.000273685	3.06196	RBPJ	FALSE
-3.25259	7.66336	-5.08311	1.28922e-05	0.000274763	3.05719	CNTNAP4	TRUE
-2.54638	8.32353	-5.08166	1.29485e-05	0.000275688	3.05298	GCNT1	TRUE
-1.62983	8.21018	-5.07972	1.30241e-05	0.000276784	3.04735	RAB14	FALSE
1.4091	11.2521	5.07968	1.30259e-05	0.000276784	3.04722	MRPS18A	FALSE
-2.53485	7.39954	-5.0788	1.30602e-05	0.000277237	3.04467	NUDT6	TRUE
2.22975	10.1182	5.07782	1.30988e-05	0.00027778	3.04182	NCAM1	TRUE
-2.12335	8.36115	-5.07511	1.32062e-05	0.00027978	3.03393	TMEM8B	TRUE
-1.42178	12.1661	-5.07324	1.32805e-05	0.000281075	3.02851	GMFB	FALSE
1.76276	6.7853	5.0728	1.3298e-05	0.000281168	3.02723	KIF18A	FALSE
2.30089	10.4655	5.07178	1.33388e-05	0.00028156	3.02428	LINC01312	TRUE
1.54783	8.66324	5.07168	1.33429e-05	0.00028156	3.02398	TRPV1	FALSE
-2.29868	8.47701	-5.06753	1.35106e-05	0.00028479	3.01191	SKIC8	TRUE
1.8134	7.29996	5.06723	1.35227e-05	0.00028479	3.01104	S100A6	FALSE
2.75686	6.2453	5.06664	1.35467e-05	0.000285015	3.00933	ST8SIA2	TRUE
2.83183	5.75183	5.0649	1.36179e-05	0.00028623	3.00427	DGAT1	TRUE
3.1423	7.48217	5.06207	1.37343e-05	0.000288394	2.99604	PACSIN3	TRUE
-1.47988	12.5427	-5.06135	1.37638e-05	0.000288729	2.99396	RPL36AL	FALSE
-1.91641	9.45803	-5.05845	1.38844e-05	0.000290494	2.98553	NCOA1	FALSE
2.41991	5.71022	5.05819	1.38954e-05	0.000290494	2.98477	FOXN1	TRUE
1.47916	8.82197	5.05819	1.38955e-05	0.000290494	2.98476	PPP6R1	FALSE
2.74309	4.72683	5.05802	1.39024e-05	0.000290494	2.98428	COX8C	TRUE
1.92202	7.53123	5.05671	1.39571e-05	0.000291353	2.98048	PEA15	FALSE
-2.01693	8.27166	-5.05612	1.3982e-05	0.000291587	2.97876	KLHL31	TRUE
2.10901	7.836	5.05517	1.4022e-05	0.000292135	2.97601	DNA2	TRUE
2.27757	7.63469	5.05438	1.40555e-05	0.000292443	2.9737	SEC61A2	TRUE
-2.64056	7.47479	-5.05418	1.40641e-05	0.000292443	2.97311	CARNS1	TRUE
-2.22024	10.8177	-5.05285	1.41202e-05	0.000292932	2.96926	LYSMD3	TRUE
1.84132	7.9795	5.05214	1.41505e-05	0.000292932	2.96718	LOC105378948	FALSE
-1.80438	9.87243	-5.05213	1.41509e-05	0.000292932	2.96716	P2RX7	FALSE
-1.61924	10.1972	-5.05201	1.41559e-05	0.000292932	2.96682	OIP5-AS1	FALSE
1.88927	8.71282	5.052	1.41562e-05	0.000292932	2.9668	GSDMD	FALSE
2.52297	8.50566	5.05092	1.42023e-05	0.0002936	2.96366	ESPN	TRUE
2.92299	5.49828	5.04973	1.42533e-05	0.00029437	2.9602	MROH2A	TRUE
-1.76396	9.99093	-5.04885	1.42909e-05	0.000294863	2.95764	PIK3IP1	FALSE
2.56108	7.63224	5.04834	1.43129e-05	0.000295031	2.95616	ARHGAP11B	TRUE
1.59848	8.11975	5.04678	1.43804e-05	0.000296136	2.95161	LINC02450	FALSE
-1.69961	10.539	-5.04629	1.44015e-05	0.000296285	2.9502	SAP18	FALSE
-1.25949	10.0153	-5.04466	1.44723e-05	0.000297455	2.94546	CDC40	FALSE
2.65014	6.482	5.04217	1.45809e-05	0.000299399	2.93823	DGKK	TRUE
2.19891	8.06937	5.04043	1.46575e-05	0.000300684	2.93317	WDR91	TRUE
2.4807	8.63481	5.03984	1.46835e-05	0.000300928	2.93146	TMTC1	TRUE
-2.40759	10.521	-5.03793	1.47678e-05	0.000302366	2.92593	IGIP	TRUE
-1.44292	11.0304	-5.03683	1.48171e-05	0.000303008	2.92271	MPHOSPH6	FALSE
-2.97758	8.9042	-5.03659	1.48276e-05	0.000303008	2.92203	UBXN10	TRUE
-2.45423	9.79269	-5.0336	1.49614e-05	0.00030545	2.91335	GLT8D2	TRUE
-2.35593	7.72719	-5.02828	1.52026e-05	0.000309895	2.89789	BLOC1S6	TRUE
3.17577	8.92613	5.02816	1.52081e-05	0.000309895	2.89754	ITGA7	TRUE
-1.94229	8.79038	-5.02564	1.53234e-05	0.000311947	2.89024	PWP1	FALSE
-1.57457	11.6846	-5.02477	1.53636e-05	0.000312466	2.88772	TOB1	FALSE
3.03043	5.1426	5.02444	1.5379e-05	0.000312482	2.88675	LINC02053	TRUE
2.56964	7.289	5.02306	1.54428e-05	0.000313424	2.88275	CASP2	TRUE
-2.37923	9.00871	-5.02269	1.54602e-05	0.000313424	2.88166	CASP4	TRUE
2.83225	5.48238	5.02249	1.54694e-05	0.000313424	2.88109	PWWP2A	TRUE
2.76064	7.59266	5.02132	1.55238e-05	0.000313942	2.87769	EPOP	TRUE
1.79495	6.99943	5.02131	1.55243e-05	0.000313942	2.87766	LOC100505942	FALSE
-1.5453	11.742	-5.0199	1.55901e-05	0.000314973	2.87358	TWSG1	FALSE
-2.29369	9.65312	-5.01476	1.58327e-05	0.000319572	2.85866	BTG1	TRUE
-1.98655	10.9195	-5.01293	1.59202e-05	0.000321034	2.85334	TDP2	FALSE
2.46109	7.9736	5.0125	1.59406e-05	0.000321074	2.8521	LINGO1	TRUE
2.04369	5.61729	5.01218	1.59562e-05	0.000321074	2.85115	TSC22D1	TRUE
2.16	9.0354	5.01159	1.59845e-05	0.000321074	2.84944	LEMD1	TRUE
2.54766	4.66195	5.01143	1.59919e-05	0.000321074	2.84899	KCNK12	TRUE
1.97814	5.96641	5.01111	1.60075e-05	0.000321074	2.84805	SEC61A1	FALSE
-2.11611	9.92794	-5.01101	1.60124e-05	0.000321074	2.84776	PDZD2	TRUE
2.04971	7.13261	5.00694	1.62092e-05	0.000324717	2.83595	SCLY	TRUE
2.41342	6.13369	5.00583	1.62634e-05	0.000325497	2.83273	EFNA3	TRUE
2.00585	7.29008	5.00535	1.6287e-05	0.000325665	2.83133	TXNDC2	TRUE
2.09673	8.36661	5.00403	1.63516e-05	0.000326428	2.8275	OVOL1	TRUE
-2.34883	7.45206	-5.00394	1.63561e-05	0.000326428	2.82724	FCMR	TRUE
2.0007	7.446	5.00348	1.63785e-05	0.000326428	2.82592	NIPAL4-DT	TRUE
2.23284	7.32315	5.00327	1.63891e-05	0.000326428	2.82529	MYO10	TRUE
2.41606	7.68901	5.00301	1.64017e-05	0.000326428	2.82455	KRTAP10-11	TRUE
1.49949	8.80742	5.00228	1.64377e-05	0.00032669	2.82244	FANCE	FALSE
-1.66688	9.40696	-5.00212	1.64454e-05	0.00032669	2.82198	DNAJB4	FALSE
2.75387	6.66148	5.00059	1.65214e-05	0.000327895	2.81753	TEDC2	TRUE
1.99095	7.65597	4.99394	1.68548e-05	0.000334201	2.79823	DOP1B	FALSE
2.51668	8.70426	4.99194	1.69563e-05	0.000335901	2.79243	LCN12	TRUE
2.19644	7.16793	4.99095	1.70069e-05	0.000336592	2.78955	ZNF710	TRUE
2.29303	7.61401	4.98783	1.71666e-05	0.000339143	2.78053	CARD9	TRUE
2.26976	7.66752	4.98781	1.71676e-05	0.000339143	2.78047	NETO2	TRUE
1.41229	9.18081	4.98647	1.72369e-05	0.000340198	2.77658	LYPLA2	FALSE
-1.70587	12.0712	-4.98255	1.7441e-05	0.000343909	2.76521	CD59	FALSE
1.9845	8.07475	4.98146	1.74984e-05	0.000344723	2.76203	KIF15	FALSE
2.70127	11.3073	4.98006	1.75722e-05	0.000345423	2.75797	CTHRC1	TRUE
-1.88707	6.86608	-4.97994	1.75781e-05	0.000345423	2.75765	CNOT10	FALSE
-1.49973	9.32773	-4.97986	1.75825e-05	0.000345423	2.7574	MAGI2	FALSE
1.52488	9.59188	4.97803	1.76795e-05	0.000347008	2.7521	KDM5C	FALSE
-1.56079	11.6431	-4.97653	1.77592e-05	0.000348254	2.74775	DDX1	FALSE
1.65565	11.1084	4.97441	1.78724e-05	0.00035012	2.74161	TPI1	FALSE
1.84146	8.68537	4.97414	1.78872e-05	0.00035012	2.74082	NECAB3	FALSE
-2.00714	7.94374	-4.97215	1.79944e-05	0.000351698	2.73504	H2AZ2	TRUE
-2.55066	8.32104	-4.97203	1.80008e-05	0.000351698	2.7347	ZCCHC9	TRUE
-1.45914	11.9227	-4.97055	1.80809e-05	0.000352723	2.73041	HNRNPH3	FALSE
2.36018	7.2901	4.97045	1.80862e-05	0.000352723	2.73013	PYM1	TRUE
-2.16216	9.0849	-4.96807	1.8216e-05	0.00035493	2.72322	MPDZ	TRUE
-1.84044	9.84666	-4.96715	1.82664e-05	0.00035516	2.72056	ME1	FALSE
2.5844	6.44275	4.9671	1.82692e-05	0.00035516	2.72041	MKRN2	TRUE
-1.51541	12.5777	-4.96694	1.82777e-05	0.00035516	2.71996	REEP5	FALSE
1.90717	7.7843	4.96648	1.83034e-05	0.000355215	2.7186	ZNF592	FALSE
1.87793	8.23981	4.96629	1.83138e-05	0.000355215	2.71805	HEYL	FALSE
-1.83845	10.1604	-4.96354	1.84655e-05	0.000357832	2.71009	EPS8	FALSE
-3.20336	8.91848	-4.96284	1.85041e-05	0.000358092	2.70807	TSPAN5	TRUE
2.58439	6.57544	4.96241	1.85284e-05	0.000358092	2.7068	MARS1	TRUE
2.45136	6.85358	4.96224	1.85375e-05	0.000358092	2.70633	AKAP3	TRUE
2.84878	7.44049	4.962	1.85509e-05	0.000358092	2.70563	LCN2	TRUE
2.27857	7.82028	4.96179	1.85628e-05	0.000358092	2.70502	SLC39A14	TRUE
-1.69753	7.70873	-4.96051	1.8634e-05	0.000358985	2.70132	AMDHD1	FALSE
-2.14951	5.97692	-4.96026	1.86482e-05	0.000358985	2.70058	ADAMTS9-AS2	TRUE
-1.39219	12.7667	-4.96006	1.86595e-05	0.000358985	2.7	FKBP11	FALSE
-1.70122	12.3791	-4.95956	1.86876e-05	0.000359202	2.69854	MDH1	FALSE
4.32096	11.1553	4.95801	1.87744e-05	0.000360447	2.69407	EHF	TRUE
1.93567	7.41082	4.9578	1.87861e-05	0.000360447	2.69347	ERVFH21-1	FALSE
-1.57507	10.3806	-4.95577	1.89009e-05	0.000362324	2.68758	GPR137B	FALSE
-1.93671	9.5725	-4.95514	1.8937e-05	0.000362691	2.68574	HINT3	FALSE
-1.74235	10.7865	-4.95461	1.89671e-05	0.000362942	2.68421	ATL3	FALSE
2.4183	6.68263	4.95386	1.90097e-05	0.000363431	2.68204	SNN	TRUE
1.70569	9.72083	4.94771	1.93639e-05	0.000369871	2.66422	PLXNA1	FALSE
-1.99312	10.2957	-4.94653	1.94323e-05	0.000370494	2.66081	EFNA5	FALSE
1.59755	9.36803	4.94646	1.94363e-05	0.000370494	2.66061	KPTN	FALSE
2.88915	6.24323	4.94625	1.94486e-05	0.000370494	2.66001	TRMT1	TRUE
-1.43303	13.4555	-4.9459	1.94693e-05	0.000370559	2.65898	MORF4L1	FALSE
1.9466	8.66981	4.94394	1.95839e-05	0.000372408	2.65331	DSCR10	FALSE
1.65922	7.98031	4.94347	1.96114e-05	0.0003726	2.65195	GOLGA2P5	FALSE
1.29083	11.4547	4.9419	1.97043e-05	0.000374032	2.64739	GAS5	FALSE
-1.39385	11.0624	-4.93847	1.99082e-05	0.000377565	2.63746	XPA	FALSE
1.67951	10.1721	4.93783	1.99464e-05	0.000377954	2.63561	PLEKHH1	FALSE
-1.30661	10.2633	-4.93693	2.00006e-05	0.000378645	2.63299	TTC19	FALSE
2.5388	6.57563	4.93366	2.01973e-05	0.000382032	2.62354	LOC102723657	TRUE
2.15226	8.5617	4.93304	2.02353e-05	0.000382411	2.62172	ZBTB42	TRUE
-2.17081	8.11688	-4.93047	2.03918e-05	0.000385029	2.61428	IL16	TRUE
1.91963	5.25839	4.92918	2.04707e-05	0.000386176	2.61056	LINC01618	FALSE
1.66068	8.14898	4.92664	2.06273e-05	0.000388788	2.6032	LINC00636	FALSE
-3.44081	10.2168	-4.92601	2.0666e-05	0.000388886	2.60139	S100A8	TRUE
-1.53805	10.8116	-4.92597	2.06689e-05	0.000388886	2.60125	THUMPD1	FALSE
2.76716	7.65455	4.92039	2.10177e-05	0.000395099	2.5851	COL12A1	TRUE
-1.87666	10.074	-4.91966	2.10633e-05	0.000395246	2.58301	ENPP5	FALSE
3.03068	5.69168	4.91945	2.10767e-05	0.000395246	2.58239	H3C4	TRUE
-2.48621	8.69703	-4.91938	2.1081e-05	0.000395246	2.5822	FGFR1OP2	TRUE
1.36137	10.3748	4.91735	2.12102e-05	0.000397318	2.5763	INTS5	FALSE
-2.76133	13.2761	-4.91577	2.13104e-05	0.000398846	2.57175	C3	TRUE
-2.29056	9.98244	-4.9152	2.13469e-05	0.000399179	2.5701	SLC66A3	TRUE
-1.78513	8.68415	-4.91337	2.14644e-05	0.000401026	2.5648	ARLN	FALSE
-1.32375	10.0018	-4.91256	2.15164e-05	0.000401646	2.56246	DRAM2	FALSE
2.25122	7.47355	4.91166	2.1575e-05	0.000402388	2.55984	NOCT	TRUE
2.09827	8.32222	4.91053	2.16481e-05	0.000403399	2.55658	BCAN-AS1	TRUE
-1.87099	10.4264	-4.90745	2.18491e-05	0.0004067	2.54766	SRSF11	FALSE
3.97908	6.00818	4.90723	2.18634e-05	0.0004067	2.54703	LIX1	TRUE
-3.13283	5.99909	-4.90457	2.2038e-05	0.000409481	2.53935	PDE8B	TRUE
-1.65879	10.6127	-4.90438	2.20512e-05	0.000409481	2.53877	CPNE3	FALSE
1.31589	8.69154	4.90039	2.23161e-05	0.00041404	2.52725	SKA3	FALSE
2.68045	6.77119	4.89524	2.26633e-05	0.00042008	2.51235	GDF11	TRUE
1.92017	5.82422	4.89498	2.2681e-05	0.00042008	2.51159	SFRP5	FALSE
2.33275	6.08459	4.89398	2.2749e-05	0.000420974	2.5087	LOC780529	TRUE
2.24676	8.13624	4.89008	2.30168e-05	0.000425561	2.49741	C1QTNF5	TRUE
-2.62695	7.84913	-4.88919	2.30782e-05	0.000426078	2.49484	TPD52L1	TRUE
-2.74929	8.63814	-4.88909	2.30846e-05	0.000426078	2.49457	AGFG1	TRUE
-1.2879	10.6931	-4.88809	2.31542e-05	0.000426993	2.49167	TTC27	FALSE
1.93569	8.49731	4.88728	2.32107e-05	0.000427666	2.48931	IGFLR1	FALSE
1.73118	7.78973	4.88447	2.34067e-05	0.000430906	2.4812	HDLBP	FALSE
-1.54342	9.84507	-4.88335	2.34852e-05	0.000431977	2.47797	TAX1BP1	FALSE
1.36809	10.0759	4.88233	2.35574e-05	0.000432627	2.47501	GTF2IRD1	FALSE
2.75036	7.30704	4.88228	2.3561e-05	0.000432627	2.47486	VPS9D1	TRUE
-1.7892	12.4911	-4.88094	2.36555e-05	0.000433893	2.471	SDCBP	FALSE
1.44003	9.20881	4.88061	2.36787e-05	0.000433893	2.47005	ATP6V0B	FALSE
1.92554	7.4471	4.88044	2.36909e-05	0.000433893	2.46955	HOMER2	FALSE
-2.00281	8.10487	-4.87788	2.38732e-05	0.000436857	2.46216	EIF5	TRUE
-1.66525	9.3539	-4.87415	2.41418e-05	0.000441394	2.45136	SETX	FALSE
2.68902	6.44443	4.87183	2.431e-05	0.0004434	2.44466	ZAP70	TRUE
2.33691	5.5035	4.87181	2.43114e-05	0.0004434	2.44461	GOLGA6L2	TRUE
2.51291	7.24425	4.87178	2.43138e-05	0.0004434	2.44451	PALM3	TRUE
-1.28821	10.5217	-4.86922	2.45007e-05	0.000446427	2.43713	IK	FALSE
2.29951	7.68587	4.86882	2.453e-05	0.00044658	2.43597	TBC1D5	TRUE
2.69873	8.68391	4.86548	2.47764e-05	0.000450682	2.42633	DLGAP5	TRUE
1.91185	7.96224	4.86304	2.49585e-05	0.000453607	2.41927	CIT	FALSE
-1.72122	11.6935	-4.86042	2.51547e-05	0.000456785	2.41171	SEPTIN10	FALSE
2.66839	6.56979	4.86005	2.51828e-05	0.000456907	2.41063	MKI67	TRUE
-3.15798	6.82148	-4.85769	2.53615e-05	0.000459757	2.40381	C4BPA	TRUE
2.23918	8.51933	4.85678	2.54304e-05	0.000460616	2.4012	CDK1	TRUE
2.6337	5.94226	4.85574	2.55097e-05	0.00046166	2.39819	CLDN6	TRUE
1.9352	7.24936	4.85381	2.56582e-05	0.000463955	2.39259	TPCN2	FALSE
-3.08213	6.40053	-4.8534	2.56891e-05	0.00046412	2.39143	GABRB3	TRUE
1.60803	7.13269	4.85206	2.57924e-05	0.000465593	2.38756	ERVMER34-1	FALSE
-2.0549	8.56424	-4.85102	2.58734e-05	0.000466661	2.38453	CDC16	TRUE
2.10523	10.1737	4.85064	2.59028e-05	0.000466797	2.38344	LGR6	TRUE
-2.06413	6.91971	-4.84696	2.61897e-05	0.00047157	2.37281	SMTNL2	TRUE
2.55687	5.56092	4.84607	2.62592e-05	0.000472423	2.37026	NES	TRUE
1.67842	9.13281	4.84445	2.63873e-05	0.000474216	2.36556	ESRRA	FALSE
1.30063	11.8295	4.84424	2.64033e-05	0.000474216	2.36498	SLC12A7	FALSE
2.35978	5.63909	4.84381	2.64372e-05	0.000474425	2.36374	UNC5C	TRUE
1.81429	8.8179	4.84021	2.67242e-05	0.000479174	2.35332	COL9A2	FALSE
-2.19322	8.72308	-4.83905	2.68172e-05	0.000480438	2.34997	PCLO	TRUE
-1.37657	9.64046	-4.83824	2.6882e-05	0.000480903	2.34765	HCFC2	FALSE
2.39701	8.80367	4.83816	2.68883e-05	0.000480903	2.34742	NEURL1B	TRUE
1.70488	9.22686	4.83771	2.69243e-05	0.00048109	2.34613	NCBP2	FALSE
-1.54633	11.4454	-4.83747	2.69438e-05	0.00048109	2.34543	FERMT2	FALSE
2.09596	6.86381	4.83689	2.69911e-05	0.000481532	2.34374	LINC02620	TRUE
-1.51456	9.62036	-4.83554	2.70998e-05	0.000483069	2.33986	AIMP1	FALSE
-1.73555	9.06475	-4.83323	2.72884e-05	0.000486025	2.33318	SLC35A5	FALSE
1.74677	9.18925	4.83133	2.74435e-05	0.00048732	2.32771	RBM15	FALSE
-1.99475	7.77725	-4.83133	2.74439e-05	0.00048732	2.3277	YIPF5	FALSE
2.36989	5.8688	4.83124	2.74509e-05	0.00048732	2.32745	CASQ2	TRUE
-1.52934	10.2226	-4.83122	2.74524e-05	0.00048732	2.3274	TCEAL1	FALSE
-2.86129	9.49827	-4.83044	2.75165e-05	0.000488052	2.32515	CALB2	TRUE
2.09403	6.19155	4.82863	2.76661e-05	0.000490298	2.31992	RDM1	TRUE
-1.26194	10.6554	-4.82685	2.78139e-05	0.000492509	2.31478	RAB9A	FALSE
1.72424	7.93065	4.82559	2.79195e-05	0.000493969	2.31113	YIF1B	FALSE
-2.22148	6.3903	-4.82461	2.80008e-05	0.000494998	2.30832	GFRA1	TRUE
-1.83863	7.33033	-4.82394	2.80573e-05	0.000495587	2.30638	AMZ2P1	FALSE
-2.7733	8.08315	-4.82216	2.82068e-05	0.000497815	2.30125	LSAMP	TRUE
2.58662	6.37456	4.82143	2.82686e-05	0.000498308	2.29914	HAP1	TRUE
2.69491	6.73946	4.82128	2.82814e-05	0.000498308	2.29871	FRMD8	TRUE
2.89394	6.12615	4.81921	2.8457e-05	0.000500989	2.29274	MAGEA1	TRUE
1.98013	4.94442	4.81848	2.85196e-05	0.000501676	2.29062	CA5BP1	FALSE
-2.49324	7.83233	-4.81671	2.86704e-05	0.000503914	2.28553	TBC1D8B	TRUE
-2.18454	6.15776	-4.81549	2.87757e-05	0.00050535	2.28199	SLC51A	TRUE
1.58244	8.6034	4.81512	2.88075e-05	0.000505469	2.28093	RUNX3	FALSE
1.42724	9.90955	4.81486	2.88298e-05	0.000505469	2.28018	FBXO46	FALSE
-1.55954	8.73181	-4.81439	2.88704e-05	0.000505764	2.27883	FAM200B	FALSE
1.37093	10.736	4.81318	2.89749e-05	0.000507179	2.27534	NSUN5P2	FALSE
2.60495	6.26259	4.81207	2.90714e-05	0.000508178	2.27214	ESAM	TRUE
3.04022	5.48728	4.81198	2.90795e-05	0.000508178	2.27187	IBSP	TRUE
1.54877	9.12038	4.8114	2.91298e-05	0.00050864	2.2702	OSBPL3	FALSE
2.05368	5.19815	4.81089	2.91739e-05	0.000508753	2.26874	LRIG2	TRUE
1.9485	6.19532	4.81078	2.91839e-05	0.000508753	2.26841	LINC00523	FALSE
1.96785	7.57344	4.80858	2.93765e-05	0.000511692	2.26207	SLIT1-AS1	FALSE
2.50337	6.75658	4.80615	2.95901e-05	0.000514994	2.25508	LOC101928047	TRUE
1.95255	8.1754	4.80482	2.97088e-05	0.000516638	2.25122	C15orf39	FALSE
1.81466	5.76123	4.80447	2.97394e-05	0.00051675	2.25023	BDH1	FALSE
-1.52256	10.5397	-4.80242	2.99227e-05	0.000519511	2.24431	YWHAB	FALSE
1.30478	10.9479	4.80145	3.00093e-05	0.000520592	2.24152	ANAPC7	FALSE
1.45493	10.3487	4.80051	3.0094e-05	0.000521638	2.2388	RFX5	FALSE
1.45953	9.07401	4.79916	3.02153e-05	0.00052327	2.23493	CLDN19	FALSE
-1.38246	10.6891	-4.79892	3.02372e-05	0.00052327	2.23423	EAPP	FALSE
-1.37516	10.0309	-4.79704	3.04077e-05	0.000525795	2.2288	LNX2	FALSE
-2.63154	9.53854	-4.79607	3.04955e-05	0.000526886	2.22602	MEF2A	TRUE
-1.63192	11.0567	-4.79552	3.05462e-05	0.000527335	2.22442	ATP2C1	FALSE
2.51824	6.51723	4.79477	3.06143e-05	0.000528083	2.22228	FOXR2	TRUE
2.16712	5.77311	4.79426	3.0661e-05	0.000528463	2.22081	MARVELD1	TRUE
2.75217	4.06108	4.79013	3.10425e-05	0.000534607	2.20888	F11	TRUE
2.32517	6.57631	4.78834	3.12087e-05	0.000536945	2.20374	TMTC4	TRUE
-1.66697	12.0605	-4.78813	3.12285e-05	0.000536945	2.20312	PLS3	FALSE
-1.47378	12.4833	-4.7869	3.1343e-05	0.000538146	2.1996	PAIP2	FALSE
-2.01226	9.91196	-4.78672	3.13602e-05	0.000538146	2.19907	DYNC1I2	TRUE
1.41521	9.03622	4.78642	3.13884e-05	0.000538146	2.1982	BORA	FALSE
1.99111	8.1692	4.78625	3.1404e-05	0.000538146	2.19772	AATK	FALSE
1.23469	10.0105	4.78604	3.14244e-05	0.000538146	2.1971	UQCC6	FALSE
2.14032	8.56128	4.78522	3.15008e-05	0.000539021	2.19476	KDM7A	TRUE
1.99581	6.91769	4.78404	3.1612e-05	0.000540492	2.19136	ME3	FALSE
2.26974	6.01052	4.78209	3.17969e-05	0.000543218	2.18574	DIAPH2-AS1	TRUE
-2.05847	7.25009	-4.78169	3.18352e-05	0.00054333	2.18458	MRGPRF	TRUE
-1.84631	9.38085	-4.78149	3.18544e-05	0.00054333	2.184	FAM89A	FALSE
2.45784	5.4198	4.78067	3.19329e-05	0.000544235	2.18162	CLEC18C	TRUE
-1.62109	12.8212	-4.77872	3.2119e-05	0.000546971	2.17602	PIGY	FALSE
2.44618	5.23129	4.77566	3.24137e-05	0.00055133	2.16722	TRA2A	TRUE
2.58729	6.4743	4.77541	3.24379e-05	0.00055133	2.1665	AUNIP	TRUE
-2.19588	9.62547	-4.77526	3.24525e-05	0.00055133	2.16607	NME7	TRUE
-1.59621	10.4113	-4.77452	3.25246e-05	0.000552117	2.16393	RGS2	FALSE
2.47812	5.42126	4.77268	3.27041e-05	0.000554722	2.15862	ZNF391	TRUE
3.35049	7.50427	4.77049	3.29185e-05	0.000557917	2.15232	DPEP3	TRUE
2.70338	6.53251	4.77004	3.29627e-05	0.000558223	2.15103	CENPN	TRUE
1.9538	6.10158	4.76934	3.30323e-05	0.000558958	2.14899	ZC2HC1B	FALSE
-2.07513	8.83089	-4.7667	3.32935e-05	0.000562932	2.1414	SUB1	TRUE
-1.89496	8.21199	-4.76537	3.34261e-05	0.000564727	2.13757	CCDC90B	FALSE
2.70036	5.98848	4.76274	3.36891e-05	0.000568719	2.13002	MCF2L	TRUE
1.356	10.2874	4.76187	3.37776e-05	0.000569635	2.12749	WDR43	FALSE
1.09929	10.4353	4.76168	3.37966e-05	0.000569635	2.12695	DNMT1	FALSE
1.75434	8.8342	4.76052	3.39137e-05	0.000571156	2.12362	PFDN6	FALSE
2.53133	6.28318	4.7596	3.40072e-05	0.00057228	2.12096	CCSAP	TRUE
-2.07071	9.91595	-4.75927	3.404e-05	0.000572382	2.12003	WNT5A	TRUE
-1.90768	10.8426	-4.75872	3.40965e-05	0.00057288	2.11843	AMZ2	FALSE
-1.20855	10.7392	-4.75822	3.41472e-05	0.000573282	2.117	MLH1	FALSE
2.33213	7.14807	4.75664	3.43092e-05	0.000575548	2.11244	HMHB1	TRUE
-1.68124	9.64275	-4.75354	3.46276e-05	0.000580433	2.10354	FRMD6	FALSE
-2.56562	7.55744	-4.75246	3.47397e-05	0.000581472	2.10042	KBTBD11	TRUE
-1.43342	12.8942	-4.75216	3.47705e-05	0.000581472	2.09957	CSDE1	FALSE
-2.66848	9.01493	-4.75216	3.47712e-05	0.000581472	2.09955	PCOLCE2	TRUE
1.96713	5.85121	4.7513	3.48605e-05	0.000582509	2.09708	ULK1	FALSE
-2.70009	8.41975	-4.7507	3.49225e-05	0.000583088	2.09537	EIF1	TRUE
2.19983	6.61015	4.75028	3.49671e-05	0.000583377	2.09414	DLX6-AS1	TRUE
2.15041	6.38456	4.74909	3.50914e-05	0.000584993	2.09072	OXLD1	TRUE
2.10232	6.90026	4.74698	3.53132e-05	0.000588233	2.08464	LINC01936	TRUE
-2.50902	5.84231	-4.74637	3.53773e-05	0.000588841	2.0829	SLC60A1	TRUE
2.65866	6.38393	4.74215	3.58255e-05	0.000595837	2.07076	FMNL3	TRUE
-1.8886	8.82083	-4.74176	3.58674e-05	0.000596052	2.06964	CALM1	FALSE
1.53175	8.49286	4.74151	3.58943e-05	0.000596052	2.06892	SLC2A12	FALSE
-1.81923	8.01298	-4.74105	3.5943e-05	0.000596397	2.06761	NEDD4L	FALSE
2.20745	8.98318	4.73871	3.61949e-05	0.00060011	2.06088	CDCA7	TRUE
2.35936	7.02243	4.73821	3.62492e-05	0.000600162	2.05944	PLEKHH3	TRUE
1.54487	9.78504	4.73817	3.62542e-05	0.000600162	2.0593	NUAK2	FALSE
1.3882	9.18512	4.73761	3.63143e-05	0.00060069	2.05771	SNHG11	FALSE
2.48187	7.5443	4.73705	3.63753e-05	0.000601184	2.05609	LETM1	TRUE
-1.6135	9.71364	-4.73682	3.64004e-05	0.000601184	2.05542	TPRG1L	FALSE
2.05215	7.255	4.7357	3.65216e-05	0.000602719	2.05222	PHOX2A	TRUE
2.14807	6.66304	4.73452	3.66509e-05	0.000604385	2.04882	OTOS	TRUE
-1.38616	8.78024	-4.73319	3.67964e-05	0.000606318	2.045	VPS26C	FALSE
-1.19618	10.8342	-4.7324	3.68839e-05	0.000606911	2.04271	ACOT9	FALSE
-1.42859	10.9396	-4.73235	3.68893e-05	0.000606911	2.04257	CDC26	FALSE
2.25082	6.34498	4.73123	3.70123e-05	0.000608467	2.03936	SGTB	TRUE
2.41133	7.267	4.72854	3.73104e-05	0.000612896	2.03163	LINC01222	TRUE
2.64122	6.8691	4.72786	3.73863e-05	0.00061367	2.02968	HCRT	TRUE
2.21074	6.19377	4.72722	3.74579e-05	0.000614373	2.02783	LINC01271	TRUE
-1.9512	9.0766	-4.725	3.77071e-05	0.000617587	2.02145	GLT8D1	FALSE
2.1284	6.03805	4.72493	3.77145e-05	0.000617587	2.02126	TSC22D3	TRUE
-1.49378	9.38172	-4.7247	3.77406e-05	0.000617587	2.02059	GATA6-AS1	FALSE
3.09292	6.62332	4.7243	3.77857e-05	0.000617852	2.01944	CXCL13	TRUE
1.81042	7.20463	4.72343	3.78837e-05	0.000618979	2.01694	KANSL1-AS1	FALSE
-1.6683	11.3308	-4.72146	3.81073e-05	0.000622156	2.01127	OSTC	FALSE
2.38004	6.42848	4.7187	3.84222e-05	0.000626818	2.00335	FOXD4	TRUE
-3.17578	10.7567	-4.71793	3.85103e-05	0.000627776	2.00114	PTGIS	TRUE
2.24223	7.89532	4.71692	3.86265e-05	0.00062919	1.99824	EPHA1-AS1	TRUE
-1.64114	11.9292	-4.71637	3.86896e-05	0.000629738	1.99667	CGGBP1	FALSE
-1.54843	9.87152	-4.71548	3.87934e-05	0.000630785	1.99408	DDX50	FALSE
1.7232	8.88003	4.71531	3.8813e-05	0.000630785	1.9936	TIGD5	FALSE
3.18145	6.65565	4.71463	3.88917e-05	0.000631584	1.99164	TNNT1	TRUE
2.00291	8.74622	4.7137	3.89999e-05	0.000632732	1.98897	SHC3	TRUE
-1.69797	10.4897	-4.71351	3.90217e-05	0.000632732	1.98843	SUCLA2	FALSE
2.1022	7.15373	4.71222	3.91724e-05	0.000634695	1.98472	CT55	TRUE
-1.501	10.3383	-4.71028	3.93998e-05	0.000637565	1.97914	CROT	FALSE
2.12954	5.14632	4.71019	3.94093e-05	0.000637565	1.97891	KAAG1	TRUE
-1.70639	12.1915	-4.7089	3.95619e-05	0.000639549	1.97519	SLK	FALSE
1.47183	9.03536	4.70835	3.96263e-05	0.000640105	1.97362	TSR2	FALSE
1.82658	5.13361	4.70742	3.9737e-05	0.000641408	1.97093	LINC02355	FALSE
-1.19888	9.5604	-4.70685	3.98049e-05	0.000642019	1.96929	SUPT7L	FALSE
2.54682	5.84608	4.70598	3.99082e-05	0.000643199	1.96679	LOC100288966	TRUE
-2.44418	9.41716	-4.705	4.00248e-05	0.000644544	1.96398	CFAP36	TRUE
2.03778	6.83198	4.70477	4.0052e-05	0.000644544	1.96333	FAM110A	TRUE
1.095	11.6989	4.704	4.01439e-05	0.000645537	1.96112	OAZ1	FALSE
1.37878	4.31952	4.70179	4.04098e-05	0.000649324	1.95476	KIR3DL3	FALSE
2.51958	6.48678	4.69852	4.08052e-05	0.000655184	1.94538	GPR19	TRUE
2.7	6.63743	4.69676	4.102e-05	0.000658139	1.94033	TIAM1-AS1	TRUE
-2.54561	6.7903	-4.69619	4.10898e-05	0.000658401	1.93869	C8orf48	TRUE
2.07401	6.24158	4.69612	4.1098e-05	0.000658401	1.9385	MSI2-AS1	TRUE
1.77994	12.5154	4.69581	4.11367e-05	0.000658526	1.93759	H2BC12	FALSE
-2.3175	7.58737	-4.69374	4.13912e-05	0.000661567	1.93165	CBLN4	TRUE
2.45152	7.13027	4.69353	4.14168e-05	0.000661567	1.93106	XDH	TRUE
-1.23736	11.1518	-4.69351	4.14196e-05	0.000661567	1.93099	ERMP1	FALSE
-2.26156	9.39514	-4.69245	4.155e-05	0.000663153	1.92796	ADAMTS3	TRUE
1.78463	5.93589	4.69186	4.16232e-05	0.000663511	1.92627	PABPC1L	FALSE
-1.55508	11.6436	-4.69177	4.16345e-05	0.000663511	1.92601	HDHD2	FALSE
1.39096	9.40677	4.69085	4.17489e-05	0.000664839	1.92336	MRGBP	FALSE
1.71081	7.90793	4.69006	4.18469e-05	0.000665901	1.92111	TRIB2	FALSE
1.1859	9.5805	4.68945	4.19231e-05	0.000666617	1.91935	YJU2B	FALSE
1.28242	10.5927	4.68829	4.20685e-05	0.000667366	1.91602	TUBA4A	FALSE
1.81142	7.09654	4.68821	4.20786e-05	0.000667366	1.91579	RPAP1	FALSE
1.71224	8.45805	4.68818	4.20828e-05	0.000667366	1.91569	SOX12	FALSE
2.41852	8.16862	4.68792	4.21151e-05	0.000667366	1.91495	SIPA1L3	TRUE
1.71735	6.20354	4.68783	4.21264e-05	0.000667366	1.91469	PRKCH	FALSE
1.76122	7.5679	4.68702	4.22278e-05	0.000668174	1.91238	XPR1	FALSE
1.51557	8.28097	4.68692	4.224e-05	0.000668174	1.9121	PRSS22	FALSE
1.44481	12.1995	4.68616	4.23361e-05	0.000669199	1.90991	COX6A1	FALSE
-1.46467	8.92288	-4.68446	4.25508e-05	0.000672094	1.90504	PCED1B	FALSE
-1.70687	11.4825	-4.68279	4.27632e-05	0.00067495	1.90025	SBDS	FALSE
-1.75281	10.3317	-4.68158	4.29183e-05	0.000676899	1.89676	SLC39A10	FALSE
2.3079	7.78798	4.68102	4.29892e-05	0.000677515	1.89517	RAB26	TRUE
-2.19474	7.18161	-4.6797	4.3159e-05	0.00067969	1.89137	INMT	TRUE
2.18122	8.36057	4.67878	4.32778e-05	0.000680881	1.88873	TBC1D9	TRUE
2.92544	6.90447	4.67862	4.32984e-05	0.000680881	1.88827	TJP3	TRUE
1.95373	10.0991	4.67832	4.33374e-05	0.000680994	1.8874	MX2	FALSE
1.57599	7.91189	4.67704	4.35028e-05	0.00068309	1.88373	MATN4	FALSE
-1.83652	9.11827	-4.67631	4.35975e-05	0.000684075	1.88164	GALK2	FALSE
-1.81017	7.62383	-4.67489	4.37819e-05	0.000686463	1.87758	NIPAL3	FALSE
-3.21895	8.35751	-4.67451	4.38311e-05	0.00068673	1.87649	DYNLRB2	TRUE
2.6216	7.51522	4.66546	4.50296e-05	0.00070499	1.85052	AGMAT	TRUE
-1.25234	12.0024	-4.66494	4.50991e-05	0.000705561	1.84904	FAM8A1	FALSE
1.40216	10.1017	4.66437	4.51749e-05	0.00070623	1.84742	RGS19	FALSE
1.24832	10.3641	4.66387	4.52422e-05	0.000706516	1.84599	FANCG	FALSE
-2.5818	7.78822	-4.66375	4.52594e-05	0.000706516	1.84562	BBS4	TRUE
-1.64683	10.2123	-4.6631	4.53465e-05	0.000707359	1.84377	TOGARAM1	FALSE
1.94305	4.43229	4.66268	4.54038e-05	0.000707735	1.84255	LOC105371046	FALSE
2.03798	5.63067	4.66074	4.56656e-05	0.000711297	1.83702	C2CD3	TRUE
-2.86653	7.47131	-4.65985	4.57878e-05	0.000712681	1.83445	CLMP	TRUE
1.81982	9.18376	4.65938	4.58512e-05	0.000713149	1.83311	H2AX	FALSE
2.26243	7.48036	4.65882	4.59277e-05	0.000713737	1.83151	SLC13A5	TRUE
-1.59243	9.22969	-4.65862	4.59559e-05	0.000713737	1.83092	GABPA	FALSE
-1.5007	12.363	-4.65556	4.63766e-05	0.000719747	1.82214	PREPL	FALSE
-1.43935	9.75705	-4.65523	4.64214e-05	0.00071992	1.82121	SHPRH	FALSE
-1.80645	7.41953	-4.65323	4.66985e-05	0.000723012	1.81549	LINC00667	FALSE
-1.88849	6.94962	-4.65323	4.6699e-05	0.000723012	1.81548	INKA2	FALSE
1.86985	6.25233	4.65285	4.67512e-05	0.000723012	1.8144	DIP2A	FALSE
1.83379	8.42231	4.65282	4.67563e-05	0.000723012	1.8143	LMO4	FALSE
-1.21907	9.39571	-4.65236	4.68205e-05	0.000723481	1.81297	FAM20B	FALSE
2.51787	6.65998	4.65152	4.69372e-05	0.00072476	1.81058	CDSN	TRUE
-1.85537	9.67317	-4.64826	4.73951e-05	0.000731302	1.80123	GNG12	FALSE
-2.77871	7.88294	-4.64796	4.74375e-05	0.000731429	1.80037	ADGRD1	TRUE
-2.10915	10.2641	-4.64758	4.74907e-05	0.00073172	1.79929	SEC62	TRUE
-2.68082	9.01043	-4.64604	4.77084e-05	0.000734544	1.79489	TGFB2	TRUE
-1.74288	9.32326	-4.64457	4.7918e-05	0.000737166	1.79067	ACSS3	FALSE
-2.20038	10.8033	-4.64436	4.79477e-05	0.000737166	1.79007	GPNMB	TRUE
1.29529	11.2554	4.64396	4.80049e-05	0.000737514	1.78893	FEN1	FALSE
2.01389	9.70689	4.64337	4.80891e-05	0.000738277	1.78724	TCIRG1	TRUE
-1.64608	10.3093	-4.64028	4.85336e-05	0.000744565	1.77838	MED21	FALSE
2.87244	9.87461	4.63975	4.86102e-05	0.000745205	1.77687	LOC440895	TRUE
2.25617	7.44931	4.63805	4.88558e-05	0.000748433	1.77201	KLK12	TRUE
2.16992	6.38961	4.63772	4.89046e-05	0.000748643	1.77105	H2AC7	TRUE
1.83077	7.23305	4.63711	4.89936e-05	0.000749386	1.7693	LINC00315	FALSE
-1.70837	11.9824	-4.63684	4.90332e-05	0.000749386	1.76853	RHOU	FALSE
1.33193	8.5025	4.63666	4.90584e-05	0.000749386	1.76803	MAP2K6	FALSE
2.51831	5.75686	4.63521	4.92712e-05	0.000752099	1.76387	RAPGEF5	TRUE
1.7561	7.17001	4.63416	4.94248e-05	0.000753904	1.76087	PIWIL1	FALSE
1.68339	7.90991	4.63285	4.96186e-05	0.000756321	1.7571	CARMN	FALSE
-1.52717	11.3689	-4.63167	4.97921e-05	0.000758424	1.75374	CRYZ	FALSE
-2.26532	7.14816	-4.63111	4.98762e-05	0.000759163	1.75212	CDO1	TRUE
-1.98272	7.02953	-4.62989	5.00572e-05	0.000761375	1.74864	STRBP	FALSE
1.34179	8.54079	4.62823	5.03039e-05	0.000764584	1.7439	JMJD1C-AS1	FALSE
2.4403	7.47055	4.62309	5.10791e-05	0.000775814	1.72919	ZNF844	TRUE
2.19268	7.74095	4.62281	5.11213e-05	0.000775902	1.72839	RNF144B	TRUE
2.22104	7.19737	4.61943	5.16385e-05	0.000783196	1.71871	ADAM12	TRUE
1.48039	9.90308	4.61764	5.19134e-05	0.000786806	1.7136	PPP1R35	FALSE
1.53292	8.7484	4.61718	5.19849e-05	0.000787331	1.71227	C8orf82	FALSE
-2.06691	9.51464	-4.61683	5.20397e-05	0.000787603	1.71126	SMIM7	TRUE
1.90128	8.5315	4.61601	5.21661e-05	0.000788957	1.70892	ZFP92	FALSE
2.21308	6.67035	4.61569	5.22159e-05	0.000789057	1.708	SEMA5B	TRUE
-1.82015	11.3593	-4.61549	5.22466e-05	0.000789057	1.70744	SCOC	FALSE
1.73755	7.80641	4.61479	5.23552e-05	0.000790138	1.70544	CCNE2	FALSE
1.66183	9.64192	4.61056	5.30185e-05	0.000799584	1.69333	CNKSR1	FALSE
1.24093	9.37933	4.60925	5.32245e-05	0.000802123	1.6896	NPM3	FALSE
1.93056	6.29864	4.60889	5.32815e-05	0.000802416	1.68857	HIRA	FALSE
-1.21889	11.339	-4.60863	5.33232e-05	0.000802478	1.68781	MFF	FALSE
1.80256	7.40335	4.60597	5.37456e-05	0.000808266	1.68022	NUP210P1	FALSE
1.92696	5.65345	4.60552	5.38186e-05	0.000808794	1.67892	CDKN2B-AS1	FALSE
1.42647	9.91402	4.60518	5.38731e-05	0.000809043	1.67794	TBC1D10B	FALSE
1.59479	10.9854	4.6049	5.3917e-05	0.000809135	1.67716	NUB1	FALSE
1.54757	8.62426	4.60439	5.39999e-05	0.000809809	1.67568	PCBP4	FALSE
2.33343	7.72474	4.6041	5.40464e-05	0.000809937	1.67485	KIF11	TRUE
2.03732	6.77465	4.60165	5.44399e-05	0.000814698	1.66787	CAPN12	TRUE
1.64448	8.69933	4.60165	5.44404e-05	0.000814698	1.66786	RPL32P3	FALSE
1.35386	9.44662	4.60044	5.46373e-05	0.000817073	1.66439	MIGA2	FALSE
1.55654	8.18717	4.6001	5.46914e-05	0.00081731	1.66344	KIF20B	FALSE
2.35845	7.75542	4.59872	5.49164e-05	0.000819761	1.65949	MACC1	TRUE
2.74217	7.86783	4.59862	5.49322e-05	0.000819761	1.65921	CSNK1E	TRUE
-1.38778	9.37172	-4.59782	5.50636e-05	0.000821147	1.65691	PPP1R36	FALSE
-2.4893	8.84791	-4.59568	5.54143e-05	0.0008258	1.65081	NT5E	TRUE
-2.20454	9.06335	-4.59525	5.54862e-05	0.000826295	1.64956	CCDC80	TRUE
2.45295	5.85626	4.5941	5.56758e-05	0.000828517	1.64628	F2RL1	TRUE
-1.31653	11.2387	-4.59371	5.57392e-05	0.000828517	1.64518	DHX40	FALSE
2.34147	7.6174	4.59364	5.57518e-05	0.000828517	1.64497	POTEM	TRUE
2.72189	6.68534	4.59303	5.58524e-05	0.000829423	1.64323	CCNA2	TRUE
1.17814	9.38632	4.5928	5.58904e-05	0.000829423	1.64258	C11orf71	FALSE
2.37415	5.3257	4.5917	5.60733e-05	0.000831386	1.63943	PMS2P2	TRUE
-2.7459	5.80419	-4.59154	5.61006e-05	0.000831386	1.63897	SLC25A21	TRUE
-1.56946	10.5463	-4.59077	5.62292e-05	0.000832216	1.63676	TVP23B	FALSE
2.69224	5.42418	4.59074	5.62345e-05	0.000832216	1.63667	SCNN1G	TRUE
2.17602	6.76911	4.58854	5.66029e-05	0.000836516	1.63039	CYP26B1	TRUE
2.80302	6.08752	4.58853	5.66034e-05	0.000836516	1.63038	MMP1	TRUE
-1.45815	9.78718	-4.58663	5.6925e-05	0.00084001	1.62493	MORC3	FALSE
2.48037	6.56616	4.58652	5.69428e-05	0.00084001	1.62463	DOCK9	TRUE
2.05687	9.07398	4.58587	5.70533e-05	0.00084001	1.62277	LILRA4	TRUE
2.28759	7.85869	4.58582	5.7062e-05	0.00084001	1.62262	LSM4	TRUE
-1.76821	7.99422	-4.58569	5.70829e-05	0.00084001	1.62227	SNX2	FALSE
2.61978	9.01775	4.58569	5.70843e-05	0.00084001	1.62224	TBX2-AS1	TRUE
2.16611	5.43178	4.5855	5.71152e-05	0.00084001	1.62172	GUCA1A	TRUE
1.71637	8.19665	4.5846	5.72691e-05	0.000841694	1.61914	PIK3C2B	FALSE
-1.54246	9.27937	-4.58311	5.75218e-05	0.000844827	1.6149	MINPP1	FALSE
-1.66051	13.6365	-4.58258	5.76137e-05	0.000845162	1.61336	NACA	FALSE
2.18252	7.07039	4.58252	5.76238e-05	0.000845162	1.6132	KLHL25	TRUE
1.45387	9.13631	4.58119	5.78512e-05	0.000847916	1.60941	HIP1R	FALSE
2.13232	8.11565	4.58084	5.79119e-05	0.000848222	1.6084	FUT8-AS1	TRUE
-1.58254	10.0277	-4.58016	5.80294e-05	0.000849361	1.60645	CDK7	FALSE
2.35518	4.86629	4.57955	5.81334e-05	0.000850138	1.60473	TMEM102	TRUE
2.69791	6.38192	4.57939	5.81621e-05	0.000850138	1.60425	ADGRL4	TRUE
-1.70045	7.22963	-4.57911	5.82098e-05	0.000850253	1.60346	ETNPPL	FALSE
-2.04067	6.40502	-4.57695	5.8584e-05	0.000855134	1.5973	ZNF426	TRUE
2.18894	5.16905	4.57502	5.8921e-05	0.000859466	1.59178	PRSS1	TRUE
2.17597	7.3496	4.57349	5.91897e-05	0.000862796	1.58741	ATRIP	TRUE
-1.78068	6.94593	-4.57254	5.93563e-05	0.000864339	1.58471	LINS1	FALSE
-1.4258	11.6563	-4.57242	5.93765e-05	0.000864339	1.58438	ISOC1	FALSE
2.92871	7.33345	4.57198	5.94552e-05	0.000864895	1.5831	HOXB8	TRUE
1.80408	6.25879	4.57163	5.95174e-05	0.00086521	1.5821	EIF4E	FALSE
1.76754	7.22953	4.57122	5.95886e-05	0.000865656	1.58095	ABTB3	FALSE
-1.24865	9.51232	-4.57012	5.97843e-05	0.000867908	1.5778	HAUS1	FALSE
1.90761	7.32467	4.56937	5.99168e-05	0.000869241	1.57567	RUSC1-AS1	FALSE
1.59031	8.28358	4.5648	6.07348e-05	0.000880163	1.56263	ARHGAP39	FALSE
-2.18761	9.25528	-4.56448	6.07927e-05	0.000880163	1.56171	PDE1A	TRUE
1.41066	10.815	4.56448	6.07933e-05	0.000880163	1.5617	TMEM184B	FALSE
1.8781	6.7507	4.56412	6.08585e-05	0.000880285	1.56067	LOC101929007	FALSE
2.60301	7.09883	4.56397	6.08841e-05	0.000880285	1.56026	BRICD5	TRUE
-1.94242	8.296	-4.56335	6.0997e-05	0.00088127	1.55848	ARHGAP19	FALSE
1.89074	7.52219	4.56314	6.10348e-05	0.00088127	1.55789	E2F1	FALSE
1.8296	8.94991	4.56146	6.13407e-05	0.000884775	1.55308	NCAPD3	FALSE
2.06924	6.37284	4.56119	6.13893e-05	0.000884775	1.55232	FAM163B	TRUE
-1.26393	10.5022	-4.561	6.14241e-05	0.000884775	1.55177	CRYBG3	FALSE
2.28171	6.43935	4.56089	6.14432e-05	0.000884775	1.55147	PLCZ1	TRUE
-1.54129	9.44222	-4.56011	6.15855e-05	0.000886225	1.54925	WASF3	FALSE
2.44497	5.81653	4.55967	6.16669e-05	0.000886799	1.54798	PKM	TRUE
1.94765	7.56393	4.55898	6.17939e-05	0.000888028	1.546	TMEM88	FALSE
1.84633	6.8543	4.55866	6.18524e-05	0.00088827	1.54509	UNC5B	FALSE
2.13932	5.3093	4.55774	6.20214e-05	0.000889849	1.54247	LINC01333	TRUE
2.1196	7.2436	4.5576	6.20457e-05	0.000889849	1.54209	PILRB	TRUE
-1.77913	9.86644	-4.55736	6.20914e-05	0.000889908	1.54138	HSPA2	FALSE
1.72714	7.84519	4.55662	6.22267e-05	0.000890731	1.53929	RIPOR3-AS1	FALSE
2.09395	5.67259	4.55659	6.22323e-05	0.000890731	1.5392	BANCR	TRUE
1.69694	4.86186	4.55533	6.24667e-05	0.000893487	1.53559	LOC101929662	FALSE
-1.38451	11.1023	-4.55289	6.29195e-05	0.000899361	1.52864	ETF1	FALSE
-1.19812	9.81288	-4.55048	6.33714e-05	0.000905215	1.52176	GSTO1	FALSE
1.98974	6.95237	4.54974	6.35101e-05	0.00090659	1.51966	CYP27B1	FALSE
1.58415	7.30752	4.54917	6.36168e-05	0.000907432	1.51805	NKX3-2	FALSE
1.6267	8.3838	4.54898	6.36541e-05	0.000907432	1.51748	ZHX1-C8orf76	FALSE
2.35002	10.8102	4.54722	6.39862e-05	0.000911558	1.51248	C11orf96	TRUE
1.96548	6.69176	4.54667	6.40905e-05	0.000912436	1.51091	IL36RN	FALSE
2.30359	5.89135	4.54637	6.41471e-05	0.000912633	1.51007	ADM5	TRUE
2.54555	12.0275	4.54477	6.44532e-05	0.000916376	1.50549	CXCR4	TRUE
-1.17489	10.8018	-4.54319	6.47562e-05	0.000920072	1.50098	ELP1	FALSE
1.58829	8.90862	4.54253	6.4882e-05	0.000920847	1.49911	GSDMC	FALSE
1.90592	6.89551	4.54245	6.4897e-05	0.000920847	1.49889	PPIH	FALSE
-1.39508	11.8251	-4.54136	6.51084e-05	0.000923233	1.49577	PSMA1	FALSE
1.46513	7.81938	4.54061	6.52526e-05	0.0009241	1.49364	NUTM2E	FALSE
1.74071	10.5448	4.54059	6.52561e-05	0.0009241	1.49359	UQCC3	FALSE
1.59697	5.0112	4.5403	6.53131e-05	0.000924198	1.49275	SEC14L3	FALSE
2.24488	6.30952	4.54011	6.53495e-05	0.000924198	1.49221	TFAP2A-AS1	TRUE
2.36629	7.86796	4.53836	6.5689e-05	0.000928384	1.48723	NPTX2	TRUE
2.20467	7.43932	4.53811	6.5738e-05	0.000928462	1.48651	KCNMB2-AS1	TRUE
1.67201	10.7838	4.53773	6.58125e-05	0.000928513	1.48542	COL18A1	FALSE
1.96385	6.93546	4.53765	6.58286e-05	0.000928513	1.48519	ERVH48-1	FALSE
1.96221	7.84652	4.53671	6.60123e-05	0.000930343	1.48251	ADAMTSL4-AS2	FALSE
1.40949	4.6968	4.53654	6.60454e-05	0.000930343	1.48203	ACTL7A	FALSE
-1.43939	9.29469	-4.53529	6.629e-05	0.000932658	1.47848	KATNA1	FALSE
1.86088	5.51385	4.53525	6.62971e-05	0.000932658	1.47837	MAP4	FALSE
1.25813	10.0424	4.53423	6.64983e-05	0.000934873	1.47546	TIGD1	FALSE
1.59532	9.3226	4.53317	6.67072e-05	0.000937193	1.47244	NONO	FALSE
2.17734	5.82285	4.53133	6.70718e-05	0.000941696	1.4672	PLEKHA5	TRUE
-1.56863	9.29096	-4.53063	6.72107e-05	0.000943026	1.46522	KDR	FALSE
2.29026	6.89292	4.52887	6.75639e-05	0.000947358	1.46018	SEPTIN3	TRUE
1.85857	8.29848	4.52844	6.76494e-05	0.000947935	1.45896	PHETA1	FALSE
2.07726	7.02403	4.52546	6.825e-05	0.000955114	1.45047	LOC105369705	TRUE
-2.64401	8.79072	-4.52542	6.82568e-05	0.000955114	1.45037	SYT4	TRUE
-1.41777	10.7618	-4.52514	6.83133e-05	0.000955114	1.44958	FAM220A	FALSE
1.45259	8.84853	4.52501	6.83406e-05	0.000955114	1.44919	JAG2	FALSE
1.29722	10.9085	4.52442	6.84605e-05	0.000955931	1.44751	RTN3	FALSE
2.6815	5.42646	4.52428	6.84886e-05	0.000955931	1.44711	H1-1	TRUE
-1.15332	10.9233	-4.52404	6.85375e-05	0.000955989	1.44643	RTCB	FALSE
1.85529	7.75189	4.52349	6.86478e-05	0.000956901	1.44488	GZMB	FALSE
-1.47172	10.2728	-4.52298	6.8752e-05	0.000957729	1.44342	PDHB	FALSE
1.47786	10.6978	4.52263	6.88236e-05	0.000958102	1.44242	RPRD2	FALSE
-1.93201	7.84675	-4.52014	6.93341e-05	0.00096458	1.43532	MS4A6A	FALSE
1.93639	6.78307	4.51927	6.95123e-05	0.000966429	1.43285	SLC30A3	FALSE
2.41339	5.96216	4.51826	6.97196e-05	0.000968375	1.42999	MAP4K1	TRUE
-1.72443	10.0746	-4.51808	6.97575e-05	0.000968375	1.42947	SNX3	FALSE
1.95533	7.39098	4.51793	6.97883e-05	0.000968375	1.42904	SLC17A7	FALSE
2.7253	7.21464	4.5174	6.98976e-05	0.000969261	1.42754	ADAMTS14	TRUE
-2.586	5.98405	-4.51688	7.00054e-05	0.000970126	1.42606	LINC02941	TRUE
2.10205	6.21807	4.51428	7.05462e-05	0.000976987	1.41866	CTRB1	TRUE
1.18777	9.8077	4.51407	7.0592e-05	0.000976988	1.41804	ZNF48	FALSE
1.80925	8.09701	4.51366	7.06766e-05	0.000977526	1.41689	WDR4	FALSE
-1.99905	6.03515	-4.5126	7.0899e-05	0.000979966	1.41387	SLC60A1-AS1	FALSE
2.51678	5.67258	4.51089	7.12592e-05	0.000983884	1.409	KCNK10	TRUE
-1.74471	12.7143	-4.51082	7.12746e-05	0.000983884	1.40879	PRNP	FALSE
2.01635	7.55902	4.51009	7.14272e-05	0.000985354	1.40674	ZSWIM8-AS1	TRUE
2.22541	7.8259	4.50795	7.18828e-05	0.000990999	1.40063	MYL11	TRUE
1.9961	5.67859	4.50747	7.19848e-05	0.000991359	1.39926	EWSAT1	FALSE
2.10805	3.97044	4.50737	7.20048e-05	0.000991359	1.399	ZNF672	TRUE
1.92874	8.268	4.50717	7.20482e-05	0.000991359	1.39842	BCL2L12	FALSE
2.251	5.33812	4.50568	7.23674e-05	0.000995111	1.39417	MTBP	TRUE
-1.19951	9.44774	-4.50515	7.24791e-05	0.000995698	1.39269	DRAM1	FALSE
-1.40795	9.86433	-4.50504	7.25034e-05	0.000995698	1.39237	SCFD1	FALSE
1.67078	4.29408	4.50374	7.27833e-05	0.0009989	1.38866	EGLN2	FALSE
-1.43277	11.1916	-4.49796	7.40402e-05	0.0010155	1.37221	ADO	FALSE
1.74854	7.01371	4.49729	7.41861e-05	0.00101685	1.37032	PDE4DIPP2	FALSE
1.81369	8.98551	4.49675	7.43057e-05	0.00101783	1.36877	UCA1	FALSE
2.59282	7.82562	4.49591	7.44896e-05	0.0010197	1.3664	MDK	TRUE
2.21283	6.29038	4.49301	7.51307e-05	0.00102781	1.35816	IGFBP2	TRUE
1.35925	9.07026	4.49155	7.54565e-05	0.00103161	1.35401	MRPS15	FALSE
1.7828	7.7254	4.49123	7.55283e-05	0.00103193	1.35309	TMEM147-AS1	FALSE
-1.50138	8.51286	-4.49093	7.55947e-05	0.00103218	1.35225	FAM200C	FALSE
-1.7776	7.17375	-4.48905	7.60171e-05	0.00103728	1.3469	PGK1	FALSE
-1.99868	7.33967	-4.48866	7.6104e-05	0.0010378	1.3458	NCR3LG1	FALSE
1.18815	12.1851	4.48646	7.66013e-05	0.00104392	1.33954	RPL38	FALSE
2.13054	7.26595	4.48546	7.68281e-05	0.00104634	1.3367	TMT1B	TRUE
-1.37726	12.154	-4.4847	7.70008e-05	0.00104768	1.33454	RGL1	FALSE
-1.25312	11.9608	-4.4846	7.70242e-05	0.00104768	1.33425	TAF7	FALSE
1.80258	5.84847	4.48408	7.71422e-05	0.00104859	1.33278	CES1P1	FALSE
2.62839	5.41527	4.48388	7.71896e-05	0.00104859	1.33219	TPT1-AS1	TRUE
2.32004	5.47699	4.48269	7.74598e-05	0.00105159	1.32883	AFF3	TRUE
-2.17594	7.5172	-4.48207	7.76039e-05	0.00105288	1.32705	NALF1	TRUE
2.42414	5.95499	4.48114	7.78156e-05	0.00105508	1.32443	SNTG2-AS1	TRUE
1.93552	6.50231	4.48082	7.78905e-05	0.00105543	1.32351	ZNF865	FALSE
-1.31327	10.3126	-4.47969	7.81503e-05	0.00105827	1.32031	S100PBP	FALSE
2.04591	10.0628	4.47936	7.8227e-05	0.00105864	1.31937	CLCN7	TRUE
1.5413	8.12708	4.47846	7.84353e-05	0.00106017	1.31681	MRPL52	FALSE
-1.39816	10.3968	-4.47844	7.84394e-05	0.00106017	1.31676	TDRP	FALSE
1.81382	6.08007	4.47763	7.86281e-05	0.00106151	1.31445	CFAP410	FALSE
1.64176	7.05883	4.47759	7.86376e-05	0.00106151	1.31434	LINC01539	FALSE
1.71081	7.72683	4.47619	7.89636e-05	0.00106524	1.31036	PRDX3	FALSE
-2.11514	8.95538	-4.47472	7.93085e-05	0.00106921	1.30618	CCDC50	TRUE
1.38518	8.56416	4.47412	7.9448e-05	0.00107042	1.30449	DAG1	FALSE
2.46008	4.34969	4.47299	7.97157e-05	0.00107335	1.30126	FBXL22	TRUE
1.47532	8.77299	4.4706	8.0279e-05	0.00108025	1.29449	BRAF	FALSE
2.2022	6.03639	4.47039	8.03306e-05	0.00108026	1.29388	POFUT1	TRUE
-1.55791	10.1442	-4.46997	8.04288e-05	0.0010809	1.2927	PDCD4	FALSE
-1.52323	10.3965	-4.46907	8.06442e-05	0.00108312	1.29013	HNRNPA0	FALSE
1.33512	9.70633	4.4686	8.07559e-05	0.00108394	1.28881	MTFP1	FALSE
-1.50326	10.2076	-4.46724	8.10813e-05	0.00108762	1.28494	ENDOD1	FALSE
2.30978	6.94456	4.46589	8.14046e-05	0.00109127	1.28112	TICRR	TRUE
-1.55299	9.41465	-4.46559	8.14782e-05	0.00109157	1.28025	NEBL	FALSE
2.6793	5.6945	4.46535	8.15359e-05	0.00109166	1.27957	HMGA2	TRUE
1.05763	10.233	4.46494	8.16345e-05	0.0010923	1.27841	UNG	FALSE
1.15151	13.1343	4.46293	8.21204e-05	0.00109785	1.27271	UQCRQ	FALSE
-1.27398	10.0705	-4.4628	8.21524e-05	0.00109785	1.27234	PPM1D	FALSE
1.3665	9.30995	4.46237	8.22563e-05	0.00109855	1.27112	BEND3	FALSE
2.36614	6.60435	4.46184	8.2385e-05	0.00109958	1.26962	LINC02753	TRUE
1.80287	5.93243	4.4614	8.24934e-05	0.00109996	1.26836	SMAD4	FALSE
-1.69251	11.4978	-4.4613	8.25166e-05	0.00109996	1.26809	EIF1AX	FALSE
1.9798	8.45444	4.46063	8.26811e-05	0.00110103	1.26618	FGF11	FALSE
1.70864	7.32586	4.46055	8.27e-05	0.00110103	1.26596	PRCC	FALSE
2.26126	8.07005	4.45838	8.32332e-05	0.00110693	1.25979	ATP2A1-AS1	TRUE
2.03095	6.57553	4.45832	8.32469e-05	0.00110693	1.25963	C3orf80	TRUE
1.6601	7.19426	4.45397	8.43231e-05	0.00112055	1.24729	FBXO43	FALSE
-1.82031	9.82487	-4.45267	8.46476e-05	0.00112416	1.24361	POLI	FALSE
-1.42307	10.1856	-4.45028	8.52476e-05	0.00113143	1.23682	GRSF1	FALSE
2.20469	6.47833	4.44913	8.55367e-05	0.00113456	1.23357	HLA-DOA	TRUE
3.61688	7.3414	4.44872	8.56408e-05	0.00113464	1.2324	PTH2R	TRUE
2.25007	4.5186	4.44852	8.56907e-05	0.00113464	1.23184	TBX5-AS1	TRUE
2.1337	7.9542	4.44848	8.57022e-05	0.00113464	1.23172	LRRTM1	TRUE
-1.96336	8.60867	-4.44795	8.58354e-05	0.0011357	1.23022	SRRD	FALSE
-1.76131	9.90815	-4.44395	8.68553e-05	0.00114848	1.21888	LRP2	FALSE
-1.41796	10.4955	-4.44298	8.7106e-05	0.00115108	1.21612	ACSL1	FALSE
-2.06457	10.0918	-4.44063	8.77115e-05	0.00115837	1.20947	ARL6IP5	TRUE
1.71438	9.77525	4.43846	8.82752e-05	0.00116509	1.20331	TAGLN2	FALSE
2.48297	6.99363	4.43787	8.84288e-05	0.0011664	1.20165	LINC00494	TRUE
2.47457	5.0102	4.43718	8.86093e-05	0.00116806	1.19969	FAM124A	TRUE
1.83695	6.2471	4.43694	8.8673e-05	0.00116818	1.199	CTBP1-DT	FALSE
-1.12094	9.88854	-4.43589	8.89464e-05	0.00117106	1.19604	PABIR1	FALSE
1.37072	9.11309	4.4354	8.90769e-05	0.00117205	1.19463	CTSA	FALSE
-2.22824	6.10303	-4.43516	8.914e-05	0.00117216	1.19396	SGK3	TRUE
-1.71731	8.44892	-4.43437	8.93465e-05	0.00117415	1.19173	DPY19L2	FALSE
-1.29729	11.9847	-4.43369	8.9526e-05	0.00117513	1.18981	KLHDC2	FALSE
2.60771	8.24154	4.43367	8.95311e-05	0.00117513	1.18975	PART1	TRUE
2.14468	3.99216	4.43224	8.99112e-05	0.00117939	1.18569	IQSEC3	TRUE
1.92331	8.9238	4.43176	9.00388e-05	0.00118034	1.18432	GPM6B	FALSE
2.07736	7.69387	4.43078	9.02988e-05	0.00118302	1.18156	RCOR3	TRUE
-1.19356	11.9632	-4.43038	9.04067e-05	0.00118371	1.18041	PPP3CB	FALSE
-2.70193	8.43816	-4.42555	9.17038e-05	0.00119996	1.16673	GIMAP2	TRUE
2.04065	7.8286	4.42322	9.23358e-05	0.00120654	1.16014	SBK1	TRUE
2.94993	6.35221	4.42312	9.23645e-05	0.00120654	1.15984	SDC3	TRUE
1.68749	9.84683	4.42307	9.23762e-05	0.00120654	1.15972	PXDN	FALSE
-1.47126	11.9781	-4.42266	9.24894e-05	0.00120728	1.15855	STXBP3	FALSE
-1.79992	12.0292	-4.41936	9.33922e-05	0.00121832	1.14922	SELENOF	FALSE
1.338	9.78671	4.41908	9.34706e-05	0.0012186	1.14842	PTPRS	FALSE
3.12198	6.24215	4.41872	9.35696e-05	0.00121914	1.1474	MAGEA11	TRUE
-1.94868	8.42011	-4.4182	9.37139e-05	0.00122028	1.14592	TRIM61	FALSE
-2.32884	6.38947	-4.41792	9.379e-05	0.00122053	1.14514	CPM	TRUE
1.41314	9.30306	4.41761	9.38764e-05	0.00122091	1.14426	FAM89B	FALSE
2.0814	7.30542	4.41697	9.40547e-05	0.00122248	1.14244	RBP1	TRUE
1.82816	7.35934	4.41618	9.42726e-05	0.00122435	1.14022	TSACC	FALSE
1.91627	4.64134	4.41604	9.43131e-05	0.00122435	1.13981	DIAPH1-AS1	FALSE
2.17718	7.84873	4.41539	9.44939e-05	0.00122595	1.13797	CXCL3	TRUE
2.39574	6.21672	4.41309	9.51353e-05	0.00123352	1.13147	LIPG	TRUE
1.75354	10.5319	4.4126	9.52742e-05	0.00123437	1.13007	LAMA5	FALSE
1.84276	6.14628	4.41245	9.53161e-05	0.00123437	1.12965	LINC03040	FALSE
-1.67489	11.6037	-4.41128	9.56455e-05	0.00123752	1.12634	CDKN1B	FALSE
1.71919	11.0962	4.41109	9.56998e-05	0.00123752	1.1258	ROMO1	FALSE
2.3212	9.67865	4.41086	9.57625e-05	0.00123752	1.12517	MUC16	TRUE
-1.20204	9.76139	-4.41076	9.57915e-05	0.00123752	1.12488	FAXDC2	FALSE
2.44228	6.10905	4.41024	9.59401e-05	0.00123855	1.12339	ATP6V1B1	TRUE
1.67801	8.67129	4.41007	9.59868e-05	0.00123855	1.12292	GSTZ1	FALSE
1.42217	9.3769	4.40797	9.65842e-05	0.0012455	1.11697	IPO13	FALSE
-1.67918	11.7329	-4.40741	9.67418e-05	0.00124678	1.1154	FBXL3	FALSE
2.32523	6.99889	4.40697	9.68679e-05	0.00124766	1.11415	RAB17	TRUE
2.26386	5.96538	4.40572	9.72262e-05	0.00125152	1.11061	LOC286359	TRUE
-1.33214	8.48802	-4.40494	9.74497e-05	0.00125364	1.10841	DORIP1	FALSE
1.2786	9.42378	4.4045	9.75773e-05	0.00125452	1.10715	CXCL16	FALSE
1.87982	5.30223	4.40289	9.80418e-05	0.00125974	1.10259	LINC01732	FALSE
-2.2046	8.10401	-4.40217	9.82491e-05	0.00126164	1.10057	SIGLEC11	TRUE
2.1449	7.09219	4.39892	9.91945e-05	0.00127302	1.09138	CHEK1	TRUE
1.78835	7.24065	4.3983	9.93766e-05	0.00127459	1.08962	ANO9	FALSE
1.76057	7.65789	4.39632	9.99583e-05	0.00128128	1.08402	CFAP20DC	FALSE
1.82754	8.271	4.39508	0.000100323	0.00128475	1.08053	AP2S1	FALSE
2.15343	8.83932	4.39499	0.00010035	0.00128475	1.08027	GPR39	TRUE
1.48914	10.3707	4.39459	0.000100467	0.00128549	1.07915	DPM3	FALSE
1.42073	7.83213	4.39414	0.000100602	0.00128644	1.07786	RANBP1	FALSE
2.27159	5.66718	4.39393	0.000100664	0.00128646	1.07727	ZNF396	TRUE
2.86676	5.9034	4.39345	0.000100807	0.00128752	1.07591	TRPM1	TRUE
-1.63777	11.557	-4.39291	0.000100967	0.00128818	1.07439	IMPDH2	FALSE
1.84719	5.46384	4.39287	0.00010098	0.00128818	1.07427	UNC79	FALSE
2.12951	8.20969	4.39229	0.000101151	0.001289	1.07263	FZD10	TRUE
3.27813	7.05703	4.39222	0.000101173	0.001289	1.07243	LOC613266	TRUE
1.9343	5.04461	4.39204	0.000101224	0.001289	1.07194	SSTR1	FALSE
-1.60848	10.6733	-4.39079	0.0001016	0.00129169	1.06839	RRAS2	FALSE
3.40541	7.46531	4.39071	0.000101624	0.00129169	1.06816	GPR15LG	TRUE
1.887	6.00035	4.39039	0.000101719	0.00129169	1.06727	GGA2	FALSE
1.96562	5.7482	4.3903	0.000101745	0.00129169	1.06702	RDH5	FALSE
2.42982	7.26516	4.3902	0.000101775	0.00129169	1.06673	CCDC167	TRUE
2.38127	6.67671	4.39012	0.000101799	0.00129169	1.06651	LIPH	TRUE
2.24556	6.11463	4.38961	0.000101952	0.00129286	1.06507	GRASLND	TRUE
-1.65793	13.0185	-4.3883	0.000102348	0.00129711	1.06135	DDX5	FALSE
1.9407	6.47532	4.38722	0.000102672	0.00130044	1.05832	SYNGR2	FALSE
-1.81304	8.36797	-4.38543	0.000103214	0.00130654	1.05327	GNPDA2	FALSE
2.08517	5.66417	4.38391	0.000103679	0.00131165	1.04895	CNTN5	TRUE
-1.46949	9.64513	-4.38331	0.000103861	0.00131318	1.04727	AMD1	FALSE
1.60651	9.21346	4.38255	0.000104096	0.00131527	1.04511	MRPL2	FALSE
2.23293	5.78427	4.38237	0.00010415	0.00131527	1.04461	SNHG4	TRUE
-1.94587	7.94902	-4.38183	0.000104314	0.00131657	1.0431	DOCK5	FALSE
2.0374	6.63743	4.37876	0.000105263	0.00132776	1.03441	IQCF5-AS1	TRUE
-2.0622	8.11879	-4.37832	0.000105399	0.00132869	1.03317	NR2F1-AS1	TRUE
2.52939	8.24352	4.37722	0.000105742	0.00133223	1.03005	LOC100288570	TRUE
-1.7792	8.45381	-4.37604	0.000106108	0.00133605	1.02674	DSTN	FALSE
1.47493	8.93399	4.37541	0.000106304	0.00133701	1.02497	NDUFA2	FALSE
-2.85779	7.74804	-4.3754	0.00010631	0.00133701	1.02492	LINC01616	TRUE
1.96577	5.69624	4.3749	0.000106464	0.00133817	1.02353	ZSCAN1	FALSE
2.37702	6.66751	4.37467	0.000106539	0.00133832	1.02285	DIDO1	TRUE
-1.69929	10.8014	-4.37268	0.000107163	0.00134537	1.01725	MRPL18	FALSE
-1.46943	9.84686	-4.37142	0.000107563	0.00134959	1.01368	ASF1A	FALSE
1.51019	6.98542	4.37111	0.000107659	0.00135	1.01282	LOC100507336	FALSE
-1.64329	8.24773	-4.36899	0.000108333	0.00135765	1.00684	PRXL2C	FALSE
1.8932	8.45147	4.36875	0.000108412	0.00135785	1.00614	PBK	FALSE
-1.31701	11.8394	-4.36757	0.000108789	0.00136177	1.00281	CBX1	FALSE
2.18565	4.66615	4.36686	0.000109015	0.0013638	1.00082	FEZF2	TRUE
-2.40665	6.72034	-4.36655	0.000109113	0.00136424	0.999951	WDFY3-AS2	TRUE
-1.31266	9.30975	-4.3659	0.000109322	0.00136553	0.998121	RAD51C	FALSE
1.984	4.60392	4.36571	0.000109385	0.00136553	0.997564	USP26	FALSE
1.52966	7.55362	4.36563	0.000109409	0.00136553	0.997357	LOC105377134	FALSE
-2.35223	6.53772	-4.36414	0.000109891	0.00136995	0.993141	DOK6	TRUE
2.41897	8.03184	4.36414	0.000109891	0.00136995	0.99314	DGKZ	TRUE
-1.76261	8.44499	-4.36337	0.000110139	0.00137223	0.990982	SAV1	FALSE
-1.59324	9.84634	-4.36286	0.000110306	0.00137352	0.989526	CUL4B	FALSE
1.7767	6.91719	4.36234	0.000110476	0.00137483	0.988052	DDI1	FALSE
-1.8093	9.18548	-4.36187	0.000110626	0.0013759	0.986747	EBLN2	FALSE
-1.06325	12.4908	-4.35952	0.000111395	0.00138465	0.980106	HSBP1	FALSE
2.42892	7.28724	4.35898	0.00011157	0.00138602	0.978598	DUSP9	TRUE
2.22051	6.18683	4.35847	0.000111739	0.00138732	0.977143	LRRC32	TRUE
2.13722	5.69591	4.35812	0.000111852	0.00138792	0.976174	WSCD2	TRUE
2.07111	7.5317	4.35791	0.000111924	0.00138801	0.975556	PRTG	TRUE
2.12701	5.90036	4.35746	0.000112072	0.00138903	0.974293	PLEKHM1	TRUE
1.977	6.61198	4.35638	0.000112428	0.00139234	0.971253	ANKS4B	FALSE
2.30578	7.12939	4.35625	0.000112469	0.00139234	0.970899	KRT14	TRUE
1.87867	10.2714	4.35592	0.00011258	0.00139291	0.969952	ASRGL1	FALSE
2.12345	5.34803	4.35539	0.000112757	0.00139428	0.968452	TREML1	TRUE
1.84689	8.91066	4.35509	0.000112855	0.00139468	0.967618	TLE3	FALSE
-1.34862	8.66464	-4.35429	0.000113119	0.00139715	0.965372	IDNK	FALSE
-2.27333	8.27334	-4.35339	0.00011342	0.00140005	0.962824	C4A	TRUE
1.50173	8.43433	4.35168	0.000113993	0.00140631	0.957992	SNHG33	FALSE
-1.65635	11.7975	-4.35121	0.00011415	0.00140743	0.956678	RNF11	FALSE
1.71834	5.91142	4.35064	0.000114341	0.00140821	0.955075	SLC25A3P1	FALSE
-1.5007	10.7227	-4.35063	0.000114345	0.00140821	0.955039	USP16	FALSE
2.322	6.98752	4.35031	0.000114453	0.00140873	0.95413	LOC100506405	TRUE
-1.39285	11.4938	-4.34956	0.000114705	0.00141057	0.952023	PNMA1	FALSE
1.89186	7.32667	4.34932	0.000114787	0.00141057	0.951343	TNS2-AS1	FALSE
1.72883	4.24323	4.34928	0.000114801	0.00141057	0.951227	TGFB3	FALSE
2.70934	6.49022	4.34845	0.00011508	0.00141317	0.948892	PTPN23	TRUE
1.86303	9.35482	4.34826	0.000115145	0.00141317	0.948357	VWCE	FALSE
1.92137	4.53218	4.34784	0.000115286	0.0014141	0.947177	PKP1	FALSE
1.79766	7.00922	4.3473	0.000115469	0.00141552	0.945661	CPA2	FALSE
-1.63994	10.8651	-4.34633	0.000115798	0.00141874	0.942932	ASNSD1	FALSE
1.72522	9.61179	4.34602	0.000115905	0.00141924	0.942042	LLGL2	FALSE
2.20071	8.43232	4.34538	0.000116125	0.00142111	0.94023	TFDP1	TRUE
1.61169	4.93381	4.3451	0.00011622	0.00142147	0.939443	OR7A5	FALSE
-1.32311	11.2232	-4.34272	0.000117034	0.0014306	0.932753	IMPA1	FALSE
1.65093	4.99923	4.34135	0.000117506	0.00143555	0.92889	SSUH2	FALSE
1.92327	7.24683	4.33993	0.000118	0.00144076	0.924874	ADCY5	FALSE
1.62164	8.83938	4.33933	0.000118206	0.00144245	0.923198	ZMYND19	FALSE
-1.44654	9.99642	-4.3365	0.000119192	0.00145365	0.915235	TIMP1	FALSE
-1.32698	10.4582	-4.33497	0.000119732	0.0014594	0.910904	PPP1CB	FALSE
2.62531	5.99715	4.33411	0.000120032	0.00146223	0.908501	ENDOU	TRUE
-1.50337	10.4909	-4.33346	0.000120261	0.00146419	0.906672	CHIC1	FALSE
2.23463	7.34706	4.33299	0.000120428	0.00146457	0.905344	DBN1	TRUE
-1.2242	10.4468	-4.33299	0.00012043	0.00146457	0.905332	GTF2B	FALSE
1.77375	4.3396	4.33238	0.000120644	0.00146612	0.903631	H2AC10P	FALSE
-1.78523	11.8937	-4.33224	0.000120695	0.00146612	0.903221	HMGN4	FALSE
-1.37768	10.9489	-4.32994	0.000121511	0.0014752	0.896761	BEX4	FALSE
2.56136	6.04728	4.32876	0.000121933	0.00147948	0.893439	H4C14	TRUE
1.6014	7.88688	4.3278	0.00012228	0.00148284	0.890716	MAGOH-DT	FALSE
1.95862	6.59509	4.32666	0.00012269	0.00148698	0.887505	ARHGEF25	FALSE
2.24835	6.43982	4.3255	0.000123108	0.0014912	0.884244	INHBB	TRUE
1.14596	8.77329	4.32518	0.000123222	0.00149173	0.883359	BPHL	FALSE
-1.48061	8.46561	-4.32441	0.000123502	0.00149349	0.881183	NUDT7	FALSE
2.04265	5.86567	4.32432	0.000123536	0.00149349	0.880922	HIGD2A	TRUE
-2.48646	6.28483	-4.3242	0.000123578	0.00149349	0.880597	USP15	TRUE
2.09347	8.035	4.32364	0.000123783	0.00149513	0.879007	SQLE	TRUE
-1.80319	9.42118	-4.32311	0.000123976	0.00149661	0.877515	MED13	FALSE
-1.37248	13.1481	-4.32148	0.00012457	0.00150294	0.87293	RSRP1	FALSE
1.69973	8.20457	4.32051	0.000124923	0.00150557	0.870219	TEAD3	FALSE
1.17598	8.69792	4.3205	0.000124929	0.00150557	0.870172	ACP6	FALSE
1.94381	5.58814	4.32022	0.000125031	0.00150594	0.869393	RASGEF1A	FALSE
2.78317	5.94978	4.3199	0.00012515	0.00150652	0.868482	NAGLU	TRUE
1.85629	4.72219	4.31911	0.000125439	0.00150764	0.866266	TEKT5	FALSE
-2.08384	7.46993	-4.31904	0.000125465	0.00150764	0.86607	COQ7	TRUE
-2.11864	6.52026	-4.31873	0.00012558	0.00150764	0.865193	LINC00473	TRUE
1.23579	9.26087	4.31869	0.000125594	0.00150764	0.865083	DGKD	FALSE
-1.47471	10.8646	-4.31869	0.000125595	0.00150764	0.865077	AUH	FALSE
2.12891	5.94705	4.31771	0.000125955	0.0015111	0.862336	MTRF1L	TRUE
2.17941	8.74974	4.31714	0.000126167	0.00151279	0.860727	GRAMD1A	TRUE
2.14777	5.84589	4.31551	0.000126773	0.00151922	0.856129	KRTAP4-1	TRUE
2.29767	6.29307	4.31314	0.000127656	0.0015282	0.849481	RBP5	TRUE
1.3712	9.32554	4.31308	0.000127679	0.0015282	0.849308	MICALL1	FALSE
-1.68738	8.88043	-4.31292	0.000127738	0.0015282	0.848864	MOSMO	FALSE
2.38268	5.79881	4.31259	0.000127861	0.00152882	0.847941	C5orf46	TRUE
2.2905	5.6077	4.31228	0.000127979	0.00152937	0.847057	XCR1	TRUE
2.25191	5.78162	4.31195	0.000128103	0.00153	0.846132	AURKB	TRUE
2.04661	4.95652	4.31092	0.000128492	0.00153313	0.843221	FGF3	TRUE
2.07807	6.75033	4.31083	0.000128524	0.00153313	0.842986	STX17-DT	TRUE
1.46664	7.49558	4.3105	0.000128651	0.00153313	0.842041	ZSCAN32	FALSE
1.5052	8.93183	4.31049	0.000128653	0.00153313	0.842026	TLNRD1	FALSE
-1.67099	8.3331	-4.30881	0.000129287	0.00153882	0.837311	FECH	FALSE
1.65541	8.84871	4.30879	0.000129297	0.00153882	0.837241	VDR	FALSE
2.02541	6.17532	4.30841	0.00012944	0.00153882	0.836182	PPP1CA	TRUE
1.94156	7.44637	4.30811	0.000129556	0.00153882	0.83532	TAOK2	FALSE
1.34945	9.77186	4.3081	0.000129559	0.00153882	0.835296	ZNF511	FALSE
-1.89536	8.13539	-4.30809	0.000129562	0.00153882	0.835273	USP13	FALSE
1.83685	6.25655	4.30699	0.000129979	0.00154291	0.832198	GALNT8	FALSE
2.10359	6.63477	4.30662	0.00013012	0.00154373	0.831156	LYG1	TRUE
1.49524	9.13181	4.30393	0.000131151	0.0015537	0.823595	ZNF469	FALSE
1.90047	5.81455	4.30385	0.000131184	0.0015537	0.823355	TSHB	FALSE
1.49624	8.34809	4.3037	0.000131242	0.0015537	0.822931	LOC101928236	FALSE
2.08345	5.75627	4.30367	0.000131252	0.0015537	0.82286	LINC03122	TRUE
-2.57116	12.28	-4.30321	0.000131432	0.00155497	0.821546	BEX1	TRUE
-1.95803	6.41988	-4.30183	0.000131963	0.00156039	0.817682	CNR1	FALSE
2.25119	6.28399	4.30006	0.00013265	0.00156765	0.812705	SOCS7	TRUE
0.954738	11.9154	4.29822	0.000133369	0.00157443	0.80753	FDPS	FALSE
-2.7172	9.60016	-4.29821	0.000133371	0.00157443	0.807509	DDX17	TRUE
-1.22971	10.1922	-4.29791	0.00013349	0.00157496	0.80666	TEFM	FALSE
-1.88309	6.23005	-4.29755	0.000133631	0.00157575	0.80565	ODF2L	FALSE
-1.86348	12.0777	-4.29534	0.000134497	0.00158483	0.799456	RSL24D1	FALSE
1.64534	7.5241	4.29521	0.000134549	0.00158483	0.799088	CIMAP2	FALSE
-3.08391	7.87847	-4.29449	0.000134836	0.00158733	0.797049	HSPB3	TRUE
2.2819	7.30301	4.29355	0.000135206	0.00159081	0.794424	TOP1MT	TRUE
2.44556	6.87362	4.29275	0.000135523	0.00159366	0.792177	PDE4D	TRUE
-2.14118	8.21219	-4.29228	0.000135711	0.001595	0.790848	SVIP	TRUE
-1.63621	7.48656	-4.29153	0.000136008	0.00159761	0.788753	CDC37L1	FALSE
-1.21223	9.21374	-4.29068	0.000136351	0.00160075	0.786345	PGGT1B	FALSE
1.72103	5.33676	4.28826	0.000137321	0.00161084	0.779554	LINC02387	FALSE
2.05848	7.93016	4.28816	0.000137361	0.00161084	0.779274	POR	TRUE
-1.55785	12.3784	-4.28563	0.000138383	0.00162149	0.772173	KIF5B	FALSE
1.84843	6.79349	4.28553	0.000138421	0.00162149	0.77191	NUDT16-DT	FALSE
2.93935	7.41777	4.28432	0.000138913	0.00162637	0.768508	ICOS	TRUE
1.09963	8.87596	4.2836	0.000139208	0.00162892	0.766478	CIAO1	FALSE
2.59847	5.68864	4.28227	0.00013975	0.00163437	0.762754	WNT5B	TRUE
1.84644	7.16921	4.28126	0.000140165	0.00163833	0.759912	NEK4	FALSE
-1.91738	6.50285	-4.28043	0.000140507	0.0016408	0.757582	RFESD	FALSE
-1.7587	9.98008	-4.28037	0.00014053	0.0016408	0.757421	TMEM35B	FALSE
1.42245	10.3147	4.2795	0.00014089	0.0016441	0.754974	ENGASE	FALSE
1.49628	7.53105	4.2787	0.00014122	0.00164612	0.75273	ALDH1B1	FALSE
1.60689	10.936	4.27861	0.000141258	0.00164612	0.752471	VMP1	FALSE
-1.26196	10.5652	-4.27852	0.000141294	0.00164612	0.75223	SMIM15	FALSE
2.71531	6.73202	4.27819	0.00014143	0.0016468	0.751311	KIFC2	TRUE
1.9991	7.94002	4.2775	0.000141719	0.00164898	0.749354	LRRC61	FALSE
-1.35232	9.45006	-4.27737	0.000141773	0.00164898	0.748986	LPAR5	FALSE
-1.80096	7.32904	-4.27718	0.000141849	0.00164898	0.748476	AIDA	FALSE
-1.38926	11.0979	-4.27699	0.00014193	0.00164902	0.747931	DAAM1	FALSE
1.73431	7.93007	4.27635	0.000142194	0.0016512	0.746145	SHISAL1	FALSE
-2.07366	7.99768	-4.27548	0.000142558	0.00165452	0.743702	RUNDC3B	TRUE
-3.19335	9.26425	-4.27512	0.00014271	0.00165539	0.742678	NEFH	TRUE
2.11269	5.69743	4.27486	0.000142816	0.00165572	0.741969	LINC02743	TRUE
2.07104	7.08666	4.27387	0.000143234	0.00165884	0.739172	DHRS4-AS1	TRUE
2.65656	6.72929	4.27385	0.000143241	0.00165884	0.739123	LOC101928526	TRUE
-1.07388	9.26928	-4.27365	0.000143325	0.00165889	0.738562	TBCEL	FALSE
2.19931	7.3223	4.27347	0.0001434	0.00165889	0.738059	ADAM21	TRUE
-1.80525	8.89695	-4.27297	0.000143609	0.00166039	0.736668	ERO1B	FALSE
2.36285	5.55987	4.27279	0.000143685	0.00166039	0.736156	WDR97	TRUE
2.20771	9.278	4.27201	0.000144016	0.00166331	0.733955	SOX9	TRUE
2.12517	6.1397	4.27079	0.000144528	0.00166761	0.730553	BFSP2	TRUE
2.08842	5.04943	4.27076	0.000144544	0.00166761	0.73045	PKHD1	TRUE
1.52807	8.67789	4.27049	0.000144658	0.00166802	0.729694	TMEM65	FALSE
2.14758	5.68614	4.27004	0.000144849	0.00166892	0.728434	FGF8	TRUE
2.49348	6.89821	4.26994	0.000144893	0.00166892	0.728143	INCENP	TRUE
2.15007	5.24266	4.26923	0.000145194	0.00167051	0.726153	TECTA	TRUE
1.27174	8.6179	4.26894	0.000145314	0.00167051	0.725361	PABPN1	FALSE
1.68061	6.31267	4.26891	0.000145329	0.00167051	0.725264	PDE9A	FALSE
-2.00896	10.2077	-4.26887	0.000145343	0.00167051	0.725168	KRT19	TRUE
1.59131	6.93993	4.2675	0.000145931	0.00167604	0.721302	GUSBP2	FALSE
1.98501	5.5726	4.26729	0.00014602	0.00167604	0.720722	RAB1A	FALSE
-1.3054	10.0556	-4.26719	0.00014606	0.00167604	0.720459	IARS2	FALSE
1.74383	4.53195	4.26682	0.000146218	0.00167695	0.719422	LINC01545	FALSE
1.55978	7.64722	4.26533	0.000146859	0.0016834	0.715233	GJB1	FALSE
-1.82042	10.5841	-4.26505	0.000146979	0.00168387	0.714451	TMEM70	FALSE
-1.02274	10.3815	-4.26468	0.00014714	0.00168392	0.713401	MRPS14	FALSE
1.79137	4.71706	4.26461	0.000147167	0.00168392	0.713226	ACACB	FALSE
2.61038	5.59758	4.26449	0.000147219	0.00168392	0.712887	NME8	TRUE
1.96576	7.27161	4.26377	0.000147532	0.00168658	0.710858	KNL1	FALSE
2.50717	8.184	4.26342	0.000147682	0.0016874	0.70988	DIPK1B	TRUE
2.22033	6.04502	4.26293	0.000147896	0.00168894	0.708497	REG4	TRUE
2.07684	5.01122	4.26175	0.000148405	0.00169384	0.705208	LOC286083	TRUE
-2.1956	7.08248	-4.25992	0.000149203	0.00170204	0.700072	ZDHHC4	TRUE
2.23027	6.31896	4.25971	0.000149294	0.00170218	0.699485	CALCA	TRUE
-1.49233	11.3939	-4.25923	0.000149507	0.00170369	0.698122	ISCA1	FALSE
-2.14829	7.83018	-4.2583	0.000149912	0.00170673	0.695528	TNNI3K	TRUE
2.07941	5.20304	4.25825	0.000149933	0.00170673	0.695395	TP53INP1	TRUE
1.98077	4.453	4.2573	0.000150353	0.0017098	0.692722	LINC02140	FALSE
2.95764	9.08681	4.25727	0.000150363	0.0017098	0.692654	SCGB1D2	TRUE
2.07473	6.02023	4.25702	0.000150475	0.00171016	0.691944	VPS8	TRUE
-1.10587	9.85943	-4.25679	0.000150576	0.00171039	0.691302	ZNF559	FALSE
2.07207	6.3077	4.25585	0.00015099	0.00171381	0.68867	ARG2	TRUE
1.86715	6.16673	4.25575	0.000151036	0.00171381	0.688376	TSGA13	FALSE
2.29642	6.82282	4.255	0.000151368	0.00171665	0.686279	CRABP1	TRUE
2.18952	4.56599	4.25456	0.000151563	0.00171796	0.685041	LOC105375253	TRUE
1.95322	4.36645	4.25322	0.000152159	0.00172335	0.681286	GPR17	FALSE
2.11118	6.81604	4.25294	0.000152283	0.00172335	0.680507	LOC284379	TRUE
-1.64987	9.70562	-4.25288	0.000152308	0.00172335	0.680351	IPO5	FALSE
2.1468	7.83394	4.25276	0.000152362	0.00172335	0.680013	CCN6	TRUE
1.61857	8.09386	4.25201	0.000152698	0.00172624	0.677901	ELOB	FALSE
-1.12474	10.7575	-4.251	0.00015315	0.00172988	0.675073	PALS1	FALSE
-1.54654	9.93026	-4.25093	0.000153182	0.00172988	0.674869	MAN1A1	FALSE
1.86081	7.4449	4.25069	0.00015329	0.00173018	0.674199	STX1A	FALSE
-1.38965	11.1546	-4.24962	0.00015377	0.00173392	0.671206	DECR1	FALSE
3.62578	9.86883	4.24959	0.000153784	0.00173392	0.671118	S100A2	TRUE
1.2956	8.33395	4.24916	0.000153973	0.00173514	0.669939	ZFAT	FALSE
-1.18665	9.17721	-4.2489	0.000154092	0.00173557	0.669198	VPS37A	FALSE
2.2832	5.83462	4.24675	0.000155063	0.00174558	0.663186	MAP3K15	TRUE
1.69178	5.09469	4.24599	0.000155411	0.00174783	0.661039	ORC1	FALSE
2.27209	5.76866	4.24595	0.000155426	0.00174783	0.660946	NCAM1-AS2	TRUE
1.79714	6.61793	4.24492	0.000155897	0.0017522	0.658052	LOC101929752	FALSE
1.45403	8.51523	4.24262	0.000156948	0.00176308	0.65162	PRSS3P2	FALSE
1.43905	8.71428	4.24169	0.000157376	0.00176696	0.649013	LOC105378367	FALSE
-2.09461	8.41485	-4.24131	0.000157553	0.00176802	0.647939	ZNF521	TRUE
2.12273	5.55102	4.24107	0.00015766	0.0017682	0.647287	FAM47B	TRUE
1.73775	4.54786	4.24089	0.000157744	0.0017682	0.646778	CERS4	FALSE
1.23052	7.95034	4.24073	0.000157817	0.0017682	0.646333	DBNL	FALSE
1.84039	6.695	4.23969	0.000158299	0.00177267	0.643415	RIPPLY1	FALSE
2.27664	7.85644	4.23945	0.000158411	0.00177299	0.642738	TYMSOS	TRUE
-2.51501	6.1079	-4.23899	0.000158621	0.00177441	0.641469	LCA5	TRUE
-1.66742	10.448	-4.23835	0.000158921	0.00177684	0.63966	TMEM47	FALSE
2.16092	7.72792	4.23809	0.00015904	0.00177724	0.638942	CLDN7	TRUE
1.33564	8.74377	4.2374	0.000159364	0.00177992	0.636997	EEFSEC	FALSE
-1.21052	10.8293	-4.2371	0.000159503	0.00178054	0.636163	PPP2R5E	FALSE
-1.8717	11.1944	-4.23674	0.000159671	0.00178149	0.635154	LONRF2	FALSE
1.41503	12.1618	4.23638	0.000159838	0.00178242	0.634156	NPIPA1	FALSE
2.33773	6.73756	4.2359	0.00016006	0.00178352	0.632825	ACTL8	TRUE
-1.25393	11.3616	-4.23581	0.000160104	0.00178352	0.632563	AK3	FALSE
1.5555	8.88846	4.2355	0.000160249	0.00178421	0.631698	TRIM16L	FALSE
1.37957	9.30714	4.23487	0.000160545	0.00178657	0.629931	PMVK	FALSE
3.01541	5.58611	4.23359	0.000161147	0.00179234	0.626347	UGT2B17	TRUE
2.634	5.96104	4.23173	0.000162026	0.00180118	0.621139	CCDC74B	TRUE
2.04927	4.50299	4.23096	0.000162388	0.00180426	0.619004	LOC100505782	TRUE
1.35554	9.09795	4.22813	0.000163739	0.00181775	0.611072	STX6	FALSE
2.153	6.22548	4.22806	0.000163772	0.00181775	0.610881	LDB2	TRUE
-1.30451	10.343	-4.2263	0.000164618	0.00182619	0.60595	ZNF638	FALSE
1.44823	4.51708	4.22605	0.000164736	0.00182655	0.605263	SMCP	FALSE
1.23918	9.19175	4.22543	0.000165032	0.00182821	0.603545	MMACHC	FALSE
-1.97309	5.80612	-4.22538	0.000165056	0.00182821	0.603406	EPHX2	FALSE
2.08718	4.81144	4.22495	0.000165267	0.00182959	0.602183	KIF27	TRUE
1.9767	6.8932	4.22323	0.000166096	0.00183782	0.597396	CGNL1	FALSE
1.2436	9.00035	4.22267	0.00016637	0.0018399	0.595817	CHD8	FALSE
-1.19367	10.5299	-4.22211	0.00016664	0.00184113	0.594265	SCCPDH	FALSE
2.20116	9.39183	4.22209	0.000166654	0.00184113	0.594185	HOXB4	TRUE
2.13135	7.16999	4.22078	0.000167289	0.00184669	0.590548	PARP10	TRUE
2.1565	5.29504	4.2207	0.00016733	0.00184669	0.590312	NUP62	TRUE
-2.45498	4.89067	-4.22049	0.000167431	0.00184685	0.589734	TBX18	TRUE
1.57181	10.2808	4.21956	0.000167891	0.00185096	0.587113	CKS1B	FALSE
1.20705	10.0225	4.21658	0.000169357	0.00186616	0.578794	CREB3L4	FALSE
-1.37745	12.3185	-4.21631	0.000169487	0.00186663	0.578057	ATP5MG	FALSE
1.46996	8.68446	4.21571	0.000169786	0.00186896	0.57637	FAM72C	FALSE
1.34249	9.69368	4.21504	0.000170121	0.00187168	0.574487	SMARCD1	FALSE
-1.52647	12.1297	-4.214	0.000170636	0.00187638	0.571594	ODC1	FALSE
-1.54654	9.92977	-4.2136	0.000170836	0.00187761	0.570471	SELENOT	FALSE
1.40493	8.89371	4.21291	0.000171181	0.00187976	0.568541	MEIS1	FALSE
2.16929	6.0506	4.21286	0.000171207	0.00187976	0.568395	B3GAT1	TRUE
1.75914	7.55211	4.21262	0.000171325	0.00188009	0.567734	PGBD5	FALSE
-1.5776	9.57215	-4.21148	0.000171896	0.00188538	0.564556	PIAS1	FALSE
-1.75464	9.13424	-4.21048	0.0001724	0.00188994	0.561752	ELOVL7	FALSE
1.67234	7.31628	4.20979	0.000172746	0.00189277	0.559832	CABYR	FALSE
1.16876	10.3992	4.20861	0.000173342	0.00189793	0.556537	PUF60	FALSE
0.936559	10.0309	4.2085	0.000173396	0.00189793	0.556242	ACAD9	FALSE
2.02569	7.79108	4.20733	0.000173992	0.00190325	0.552957	MINK1	TRUE
2.35654	6.60007	4.20719	0.00017406	0.00190325	0.552587	AP1G2-AS1	TRUE
1.95929	5.39814	4.2065	0.000174413	0.00190613	0.550647	GART	FALSE
1.17483	9.98004	4.20598	0.000174679	0.00190806	0.549189	SFT2D2	FALSE
1.96955	8.71571	4.20564	0.00017485	0.00190895	0.548254	TMEM221	FALSE
-1.43455	10.2762	-4.20409	0.000175641	0.00191661	0.543934	NR2C2	FALSE
-1.19552	12.8046	-4.2034	0.000175996	0.0019195	0.542004	ISCU	FALSE
-2.34491	7.83086	-4.20296	0.000176222	0.00192099	0.540774	AGTR1	TRUE
1.27179	10.2758	4.20109	0.000177188	0.00193053	0.535547	AUP1	FALSE
1.16128	9.0345	4.20043	0.000177528	0.00193325	0.533713	CELSR2	FALSE
1.42526	8.78665	4.19998	0.000177762	0.00193482	0.532449	JPH1	FALSE
1.96107	6.57805	4.19851	0.000178528	0.00194216	0.528339	HTR7	FALSE
2.10211	6.19992	4.1983	0.000178636	0.00194234	0.527762	ELK4	TRUE
-1.68937	9.06486	-4.1979	0.000178842	0.0019436	0.526656	CDC42EP3	FALSE
2.08418	6.29319	4.19758	0.000179013	0.00194446	0.525745	MBD6	TRUE
-2.069	8.75071	-4.197	0.000179314	0.00194675	0.524135	FERMT1	TRUE
1.67844	8.19701	4.19586	0.00017991	0.00195223	0.520959	SUV39H1	FALSE
2.2306	10.1982	4.19503	0.000180349	0.00195514	0.518631	SAC3D1	TRUE
-1.77509	12.0275	-4.195	0.000180362	0.00195514	0.51856	TMEM123	FALSE
2.12026	7.11822	4.19454	0.000180602	0.00195675	0.517287	SEPTIN4	TRUE
1.61401	9.76547	4.19359	0.000181107	0.00195954	0.514621	SPINT1-AS1	FALSE
1.47155	7.92315	4.19345	0.00018118	0.00195954	0.514235	PATL2	FALSE
-2.16766	6.79748	-4.19345	0.000181181	0.00195954	0.514227	LINC00842	TRUE
-1.81409	8.59719	-4.19334	0.000181238	0.00195954	0.513925	ARID4A	FALSE
1.88365	9.95331	4.19319	0.000181319	0.00195954	0.513502	RPL37A	FALSE
-1.50135	9.5215	-4.1927	0.000181577	0.00196135	0.512138	TRMT11	FALSE
2.3831	5.79842	4.19142	0.000182256	0.00196768	0.508572	LOC285422	TRUE
-2.01491	8.12948	-4.19057	0.000182706	0.00197129	0.506212	CCDC25	TRUE
2.18114	6.9712	4.19044	0.000182775	0.00197129	0.505852	JPT1	TRUE
1.13414	10.2111	4.18828	0.00018393	0.00198275	0.499825	SNHG21	FALSE
1.13605	9.09404	4.188	0.000184084	0.00198341	0.499024	FKBP1A	FALSE
1.97262	8.74118	4.18708	0.000184577	0.00198699	0.496466	E2F8	FALSE
1.84726	7.57044	4.18703	0.000184603	0.00198699	0.496333	PGP	FALSE
1.5177	7.28159	4.18641	0.00018494	0.00198944	0.49459	SIRPD	FALSE
1.31112	4.42119	4.18626	0.000185017	0.00198944	0.494191	KRTAP3-1	FALSE
-1.43891	14.9811	-4.18596	0.000185178	0.00198998	0.493356	TPT1	FALSE
1.83357	6.0187	4.18582	0.000185253	0.00198998	0.49297	LINC01056	FALSE
1.59513	7.63237	4.18563	0.000185357	0.00199009	0.492435	MSL3	FALSE
1.57597	8.54227	4.18518	0.0001856	0.0019917	0.491181	PBX4	FALSE
-1.77165	10.5547	-4.18444	0.000186004	0.00199497	0.489101	NUDT9	FALSE
2.44617	6.61312	4.18426	0.000186101	0.00199497	0.4886	COL23A1	TRUE
-2.52712	10.7905	-4.1841	0.000186185	0.00199497	0.48817	KLHDC8A	TRUE
-1.48571	11.1224	-4.1834	0.000186564	0.00199803	0.486224	SMIM20	FALSE
1.5818	9.07418	4.18258	0.00018701	0.00200098	0.483942	CENPO	FALSE
1.28864	11.2832	4.18229	0.000187173	0.00200098	0.483107	PNN	FALSE
2.06712	6.46825	4.18224	0.0001872	0.00200098	0.48297	NIPAL4	TRUE
-1.28453	10.5	-4.18221	0.000187214	0.00200098	0.482901	STX12	FALSE
2.06858	7.14115	4.18104	0.000187854	0.00200681	0.479638	PPARD	TRUE
[truncated: 19,356 more rows]

## Sheet: GSE52037_limma_all
logFC	AveExpr	t	P.Value	adj.P.Val	B	gene	DEG_flag
-7.24884	6.1149	-35.3735	7.66303e-20	8.5291e-16	33.5545	LHX9	TRUE
-9.28877	7.77818	-35.021	9.37778e-20	8.5291e-16	33.4049	ITLN1	TRUE
-8.01713	6.81979	-29.6072	2.74049e-18	1.65333e-14	30.7839	LHX2	TRUE
-8.49404	7.06744	-29.1922	3.6357e-18	1.65333e-14	30.5546	ALDH1A2	TRUE
-6.89431	6.64105	-27.5771	1.1344e-17	4.12695e-14	29.6176	REEP1	TRUE
-6.30853	5.86707	-27.1435	1.55641e-17	4.71853e-14	29.3533	AQP9	TRUE
-7.4461	6.84694	-24.5009	1.19405e-16	3.10281e-13	27.6129	BNC1	TRUE
-6.44736	7.79546	-23.919	1.92259e-16	4.37149e-13	27.1972	ANXA8L1	TRUE
-5.3252	9.67753	-22.8044	4.9384e-16	9.98105e-13	26.3647	GSDME	TRUE
-7.06236	7.11508	-22.2241	8.20956e-16	1.49332e-12	25.9114	PDGFD	TRUE
-5.73002	5.92613	-22.079	9.34051e-16	1.54458e-12	25.7957	PDE7B	TRUE
-6.67503	6.17246	-21.3402	1.82381e-15	2.76459e-12	25.193	AOX1	TRUE
-5.01481	5.20974	-18.5892	2.69558e-14	3.77174e-11	22.7161	STK31	TRUE
-4.75564	5.81629	-18.2024	4.05028e-14	5.26247e-11	22.3353	EMB	TRUE
-4.94767	6.01019	-17.9076	5.55232e-14	6.69747e-11	22.0392	SLC60A1	TRUE
-4.46782	5.69749	-17.8528	5.89112e-14	6.69747e-11	21.9835	GHR	TRUE
-6.23122	6.86703	-17.6011	7.74573e-14	7.87274e-11	21.7257	SPOCK1	TRUE
-5.8226	6.80039	-17.5959	7.79051e-14	7.87274e-11	21.7202	GATA6	TRUE
-7.76057	7.80256	-17.2095	1.19411e-13	1.1432e-10	21.3166	SFRP1	TRUE
-4.44887	7.85796	-16.9574	1.58512e-13	1.37846e-10	21.0481	LGALS8	TRUE
-6.99424	7.86547	-16.9539	1.59141e-13	1.37846e-10	21.0443	NELL2	TRUE
-5.27169	6.55262	-16.6025	2.3768e-13	1.96518e-10	20.6629	CAV2	TRUE
-5.76351	8.0615	-16.487	2.71615e-13	2.14812e-10	20.5358	DOCK11	TRUE
-4.89284	6.1922	-16.3637	3.13478e-13	2.3759e-10	20.399	TSPAN5	TRUE
3.91244	6.5898	15.9854	4.89563e-13	3.56206e-10	19.9727	PAX8	TRUE
-5.39626	6.37823	-15.6321	7.48499e-13	5.23661e-10	19.5653	EPCIP	TRUE
-6.39144	6.37679	-15.4851	8.95172e-13	5.90962e-10	19.3932	SLC4A4	TRUE
-4.86911	5.77495	-15.472	9.09671e-13	5.90962e-10	19.3778	RERG	TRUE
-6.54679	6.06165	-15.184	1.29776e-12	8.14008e-10	19.0354	SERTM1	TRUE
-4.17399	7.33006	-15.0237	1.58553e-12	9.61362e-10	18.842	DAPK1	TRUE
-7.12527	6.50421	-14.6308	2.60977e-12	1.52576e-09	18.3596	BCHE	TRUE
-4.24392	9.52047	-14.609	2.68413e-12	1.52576e-09	18.3324	PLPP1	TRUE
-4.44941	6.66175	-14.1887	4.63526e-12	2.51641e-09	17.8017	PROCR	TRUE
-5.16257	6.90063	-14.1776	4.70357e-12	2.51641e-09	17.7875	PRKAR2B	TRUE
5.22835	6.62704	14.117	5.09534e-12	2.63982e-09	17.7096	PSAT1	TRUE
-4.43481	7.33231	-14.0881	5.29359e-12	2.63982e-09	17.6725	PAPSS2	TRUE
-4.29162	5.25869	-14.0773	5.36963e-12	2.63982e-09	17.6586	PTGER3	TRUE
-7.31731	7.78213	-13.8866	6.9229e-12	3.26814e-09	17.4109	CHRDL1	TRUE
-4.0169	4.73348	-13.8775	7.00702e-12	3.26814e-09	17.3992	HAND2-AS1	TRUE
-4.61352	5.5249	-13.7763	8.02823e-12	3.65084e-09	17.2664	ABHD12B	TRUE
-4.80975	7.75715	-13.6496	9.53016e-12	4.22814e-09	17.0989	MNDA	TRUE
-5.90173	6.36238	-13.4474	1.25624e-11	5.44071e-09	16.8287	DSC3	TRUE
-5.41733	6.02232	-13.4065	1.32902e-11	5.50366e-09	16.7736	TMEM255A	TRUE
-4.21336	5.356	-13.4053	1.33129e-11	5.50366e-09	16.7719	FRY	TRUE
-3.98181	6.10001	-13.2384	1.67749e-11	6.7808e-09	16.5455	CAV1	TRUE
-4.251	6.75811	-13.2165	1.72941e-11	6.83867e-09	16.5156	PITPNC1	TRUE
-6.47511	8.07969	-13.133	1.94352e-11	7.52183e-09	16.4012	FYB2	TRUE
-6.24128	6.82665	-13.0963	2.04608e-11	7.7538e-09	16.3507	ARHGAP18	TRUE
6.92188	6.63972	13.0421	2.20814e-11	8.19715e-09	16.2759	SOX17	TRUE
-5.8618	9.66226	-13.0179	2.28477e-11	8.31198e-09	16.2424	TXNIP	TRUE
-5.13521	7.29188	-12.8819	2.77047e-11	9.78035e-09	16.0531	DCN	TRUE
-4.07109	5.00162	-12.8755	2.79592e-11	9.78035e-09	16.0441	CNTN4	TRUE
-5.13704	5.20193	-12.862	2.84996e-11	9.78129e-09	16.0253	PDE8B	TRUE
-7.00786	7.65358	-12.8116	3.06264e-11	1.03166e-08	15.9545	ABCA8	TRUE
-3.5022	4.8781	-12.7764	3.22058e-11	1.06514e-08	15.9051	GIPC2	TRUE
-5.7225	7.34035	-12.7486	3.3515e-11	1.08864e-08	15.8659	RGS4	TRUE
-4.28097	4.68503	-12.6989	3.5998e-11	1.13727e-08	15.7956	SNCA	TRUE
-5.59167	6.52597	-12.6766	3.71727e-11	1.13727e-08	15.764	PWWP3B	TRUE
-4.14153	8.89606	-12.6669	3.76921e-11	1.13727e-08	15.7503	STK26	TRUE
-3.28308	8.53676	-12.662	3.79637e-11	1.13727e-08	15.7432	CPE	TRUE
3.02046	7.16589	12.6588	3.81383e-11	1.13727e-08	15.7387	OVOS2P	TRUE
-4.55777	5.49128	-12.5209	4.65684e-11	1.36626e-08	15.542	MMP28	TRUE
-5.04093	7.53001	-12.484	4.91397e-11	1.41281e-08	15.4891	FGF13	TRUE
-4.35002	5.1955	-12.4744	4.98319e-11	1.41281e-08	15.4753	NDNF	TRUE
-3.75574	6.35717	-12.4593	5.09447e-11	1.41281e-08	15.4535	PLCL2	TRUE
-3.86846	5.42853	-12.4471	5.1863e-11	1.41281e-08	15.4359	THBD	TRUE
-4.30647	6.74204	-12.4448	5.20386e-11	1.41281e-08	15.4326	DSE	TRUE
-2.39488	9.41339	-12.1538	7.99327e-11	2.1382e-08	15.0091	CYSTM1	TRUE
4.2409	5.48132	12.1377	8.18725e-11	2.15835e-08	14.9854	CENPF	TRUE
-3.72178	8.05214	-12.0317	9.5946e-11	2.49323e-08	14.8286	PROS1	TRUE
-5.22501	5.76769	-12.0139	9.85453e-11	2.5247e-08	14.8022	SGCG	TRUE
-5.69371	5.65479	-11.9401	1.10116e-10	2.78197e-08	14.6924	WNT2B	TRUE
5.27379	6.37246	11.9151	1.14365e-10	2.84972e-08	14.655	SLC4A11	TRUE
-3.36726	8.85801	-11.8887	1.19017e-10	2.92557e-08	14.6155	POLR2M	TRUE
-4.80819	6.35254	-11.8679	1.2283e-10	2.97903e-08	14.5843	ALDH1A3	TRUE
-2.67	4.40532	-11.7848	1.39374e-10	3.3358e-08	14.4593	CACNB2	TRUE
-4.38174	6.56104	-11.7654	1.43555e-10	3.39125e-08	14.43	CELF2	TRUE
-4.04112	9.63214	-11.7491	1.47171e-10	3.43209e-08	14.4054	MBNL3	TRUE
-4.02644	7.37782	-11.7124	1.55656e-10	3.58319e-08	14.3499	TIAM1	TRUE
-2.80688	5.72339	-11.7044	1.57589e-10	3.58319e-08	14.3376	CFAP221	TRUE
-4.15521	5.57561	-11.6906	1.60965e-10	3.61475e-08	14.3166	ANKRD29	TRUE
-3.24753	6.08682	-11.6713	1.65791e-10	3.67773e-08	14.2874	CYP39A1	TRUE
-6.39895	8.87577	-11.6506	1.71157e-10	3.75101e-08	14.2558	EFEMP1	TRUE
-4.04684	8.48046	-11.6195	1.79531e-10	3.87212e-08	14.2085	CLIP4	TRUE
-3.60782	4.00848	-11.6122	1.81561e-10	3.87212e-08	14.1973	LSAMP	TRUE
-3.78547	5.62914	-11.6069	1.83069e-10	3.87212e-08	14.1891	RABEP1	TRUE
-3.06512	5.88261	-11.5345	2.04722e-10	4.28034e-08	14.0783	PIK3IP1	TRUE
-4.67184	7.57327	-11.4957	2.17422e-10	4.4942e-08	14.0186	CSGALNACT1	TRUE
-3.89575	5.41545	-11.4747	2.2463e-10	4.59104e-08	13.9863	NPY1R	TRUE
-4.36229	5.33078	-11.4524	2.32591e-10	4.70092e-08	13.9517	NKX3-1	TRUE
-4.46462	6.37547	-11.4113	2.47956e-10	4.9564e-08	13.8882	CRIM1	TRUE
-3.87054	10.2002	-11.4001	2.52347e-10	4.98933e-08	13.8708	TMT1A	TRUE
-4.1108	4.81384	-11.3447	2.75196e-10	5.3826e-08	13.7848	LRRN4	TRUE
4.08167	7.00513	11.2716	3.08691e-10	5.9735e-08	13.6707	AURKA	TRUE
4.23286	5.70877	11.2644	3.12241e-10	5.97859e-08	13.6594	STON2	TRUE
-4.8874	7.56813	-11.2171	3.36433e-10	6.31422e-08	13.5852	MTUS1	TRUE
-3.05124	6.15334	-11.2166	3.36712e-10	6.31422e-08	13.5844	RETREG1	TRUE
-3.10424	4.96401	-11.2077	3.41501e-10	6.33868e-08	13.5704	NDFIP2	TRUE
-1.9661	8.05507	-11.0895	4.12049e-10	7.57087e-08	13.3838	FUCA1	FALSE
-4.43697	7.23091	-11.0283	4.54344e-10	8.26451e-08	13.2866	NAP1L3	TRUE
-5.20629	9.18283	-10.9289	5.33025e-10	9.59972e-08	13.1277	CRNDE	TRUE
-2.57264	4.76406	-10.9198	5.40845e-10	9.64508e-08	13.1132	CDC42EP3	TRUE
4.8764	7.73416	10.9102	5.49279e-10	9.70038e-08	13.0978	MUC1	TRUE
-4.35733	5.52667	-10.9008	5.57713e-10	9.72448e-08	13.0826	GABRG1	TRUE
-3.67363	5.28484	-10.8961	5.62002e-10	9.72448e-08	13.075	NBEA	TRUE
-4.41962	5.49583	-10.8909	5.66682e-10	9.72448e-08	13.0668	SYT1	TRUE
-4.21625	4.99343	-10.8222	6.33359e-10	1.07671e-07	12.956	KCNJ8	TRUE
-2.93667	8.36024	-10.8107	6.45333e-10	1.08691e-07	12.9374	PODXL	TRUE
-3.47785	5.25413	-10.7891	6.6842e-10	1.11546e-07	12.9024	PHLPP2	TRUE
-5.93831	7.65209	-10.78	6.78342e-10	1.12173e-07	12.8877	MGARP	TRUE
-3.86098	6.99147	-10.7264	7.40307e-10	1.21317e-07	12.8006	CCDC80	TRUE
-5.77577	8.81743	-10.7177	7.50956e-10	1.21337e-07	12.7864	FAM153B	TRUE
-4.74138	7.95654	-10.7115	7.58516e-10	1.21337e-07	12.7764	KITLG	TRUE
-2.35717	6.05542	-10.71	7.60439e-10	1.21337e-07	12.7739	TAOK3	TRUE
-4.8492	8.25804	-10.6552	8.31786e-10	1.31567e-07	12.6845	FLRT2	TRUE
-3.65824	5.41542	-10.6381	8.55551e-10	1.34159e-07	12.6565	COBLL1	TRUE
-6.05493	7.26865	-10.6204	8.80762e-10	1.36932e-07	12.6275	RAB27B	TRUE
-3.77847	10.4325	-10.5962	9.16613e-10	1.41298e-07	12.5878	TPD52L1	TRUE
-1.93933	6.44386	-10.5785	9.43739e-10	1.44257e-07	12.5587	STRADB	FALSE
-2.0127	5.4771	-10.5729	9.52535e-10	1.44388e-07	12.5494	DISP1	TRUE
-4.60901	5.50042	-10.5395	1.00657e-09	1.50103e-07	12.4944	LGALS2	TRUE
-3.87137	5.12184	-10.5394	1.00674e-09	1.50103e-07	12.4942	NAV3	TRUE
-4.028	5.72295	-10.5093	1.05813e-09	1.56483e-07	12.4446	OLFML1	TRUE
-2.23351	5.61584	-10.4831	1.10506e-09	1.62105e-07	12.4013	CALCOCO2	TRUE
-3.08289	6.78376	-10.476	1.11818e-09	1.62717e-07	12.3895	GPRASP1	TRUE
2.89896	4.63903	10.4493	1.16887e-09	1.68744e-07	12.3453	INAVA	TRUE
-4.05576	6.6043	-10.4164	1.23484e-09	1.75933e-07	12.2905	ANOS1	TRUE
-3.21497	5.99805	-10.4148	1.23801e-09	1.75933e-07	12.288	CGNL1	TRUE
-3.67861	5.77354	-10.4053	1.25791e-09	1.77375e-07	12.2721	CHGB	TRUE
-4.7447	7.53557	-10.3688	1.3369e-09	1.87064e-07	12.2113	PTGER4	TRUE
-2.57633	8.70162	-10.3426	1.39685e-09	1.9396e-07	12.1675	CHMP3	TRUE
-5.17839	7.30785	-10.3254	1.43791e-09	1.98148e-07	12.1386	PCDH17	TRUE
-5.84415	7.8138	-10.315	1.46317e-09	2.00113e-07	12.1212	DPYD	TRUE
-4.91347	8.1175	-10.3044	1.48944e-09	2.02186e-07	12.1034	SLC39A8	TRUE
-4.05013	7.72396	-10.2974	1.50693e-09	2.03045e-07	12.0918	LIPA	TRUE
-3.43396	6.85768	-10.2849	1.53904e-09	2.05847e-07	12.0707	RSPO1	TRUE
-3.02571	5.68592	-10.2548	1.61906e-09	2.14969e-07	12.0201	CYP2U1	TRUE
-3.67137	6.14391	-10.2498	1.63273e-09	2.15213e-07	12.0117	BAMBI	TRUE
-4.14788	7.52421	-10.2392	1.66233e-09	2.17539e-07	11.9938	LIFR	TRUE
-2.53988	4.33867	-10.2319	1.68276e-09	2.18639e-07	11.9816	BCO2	TRUE
-3.31819	6.83557	-10.2245	1.704e-09	2.19828e-07	11.969	ESD	TRUE
-3.15104	6.07105	-10.1991	1.77866e-09	2.2635e-07	11.9262	PCOLCE2	TRUE
-3.02496	5.02037	-10.1989	1.77944e-09	2.2635e-07	11.9258	ATL1	TRUE
-3.40038	7.85589	-10.1604	1.89918e-09	2.39904e-07	11.8607	MAF	TRUE
-2.38451	5.49759	-10.1552	1.91615e-09	2.40377e-07	11.8518	LPAR5	TRUE
-3.50026	7.46863	-10.1482	1.93907e-09	2.41586e-07	11.84	UBL3	TRUE
-2.90461	6.28028	-10.1032	2.09305e-09	2.58997e-07	11.7636	ARHGAP44	TRUE
-2.69778	7.64691	-10.0641	2.23755e-09	2.75007e-07	11.6969	EFNA5	TRUE
-3.64092	4.76791	-10.053	2.28029e-09	2.78379e-07	11.678	PPM1E	TRUE
-4.51221	6.62718	-9.92627	2.83442e-09	3.43721e-07	11.4605	MEIS2	TRUE
-2.41796	9.8793	-9.9076	2.92719e-09	3.5262e-07	11.4283	TAX1BP1	TRUE
-3.6469	7.13802	-9.89605	2.98613e-09	3.57353e-07	11.4083	CREBRF	TRUE
-2.83029	5.98061	-9.89128	3.01083e-09	3.57954e-07	11.4001	SVEP1	TRUE
-3.40317	4.87058	-9.86878	3.13028e-09	3.69739e-07	11.3612	ARHGAP28	TRUE
-4.11619	6.4369	-9.85093	3.22852e-09	3.78882e-07	11.3302	CALB2	TRUE
-4.41716	5.78678	-9.8287	3.35537e-09	3.91245e-07	11.2917	GPM6A	TRUE
-5.42469	8.03831	-9.76878	3.72378e-09	4.31436e-07	11.1874	HOXD8	TRUE
2.5462	8.10862	9.75791	3.79501e-09	4.35307e-07	11.1685	KIAA1217	TRUE
4.55576	8.72785	9.75639	3.80505e-09	4.35307e-07	11.1658	SPON1	TRUE
-4.12922	7.2912	-9.7464	3.87198e-09	4.40195e-07	11.1484	IRX3	TRUE
-2.6806	8.08614	-9.69609	4.22783e-09	4.77666e-07	11.0604	PRKACB	TRUE
-2.78912	8.25716	-9.62751	4.76849e-09	5.35425e-07	10.9399	ALDH3A2	TRUE
-5.6069	5.2054	-9.60978	4.91972e-09	5.49016e-07	10.9086	PRG4	TRUE
-5.06153	6.76749	-9.59985	5.00647e-09	5.5529e-07	10.8911	ZFPM2	TRUE
-4.93178	6.9717	-9.58013	5.18371e-09	5.71464e-07	10.8562	PRXL2A	TRUE
-3.20094	5.4913	-9.55523	5.41669e-09	5.93552e-07	10.8122	CD302	TRUE
-4.10941	5.9744	-9.54916	5.47519e-09	5.9637e-07	10.8014	SEMA5A	TRUE
-3.99405	6.98195	-9.54128	5.55198e-09	6.01134e-07	10.7875	CFL2	TRUE
-2.47002	6.16058	-9.53177	5.64622e-09	6.0772e-07	10.7706	ZNF641	TRUE
-2.49581	6.45031	-9.52602	5.70408e-09	6.094e-07	10.7604	TRIM13	TRUE
-3.84814	6.72845	-9.52357	5.72883e-09	6.094e-07	10.7561	GFPT2	TRUE
-1.98266	6.66228	-9.50953	5.87316e-09	6.21121e-07	10.7311	NIPAL3	FALSE
-0.906888	3.46751	-9.50477	5.92299e-09	6.22769e-07	10.7227	TPTE2P2	FALSE
-3.53102	6.73237	-9.50109	5.96179e-09	6.23247e-07	10.7161	RAB38	TRUE
-1.53811	5.89209	-9.4844	6.14107e-09	6.38321e-07	10.6865	WASHC3	FALSE
3.8649	6.88473	9.47697	6.22267e-09	6.43127e-07	10.6732	WFDC2	TRUE
-2.35079	7.60309	-9.47291	6.26773e-09	6.43219e-07	10.666	CRLS1	TRUE
-2.54613	6.77982	-9.47053	6.29428e-09	6.43219e-07	10.6618	CCND2	TRUE
3.44439	5.2413	9.46134	6.39806e-09	6.50172e-07	10.6454	HMGA1	TRUE
-3.31016	5.38957	-9.43173	6.74444e-09	6.81563e-07	10.5925	SMAD9	TRUE
-4.02147	7.13966	-9.40261	7.1042e-09	7.13952e-07	10.5404	TNFSF13B	TRUE
-3.15975	7.15923	-9.3967	7.17962e-09	7.17567e-07	10.5299	N4BP2L1	TRUE
-3.58986	8.48119	-9.3852	7.32869e-09	7.28463e-07	10.5093	CAST	TRUE
-4.57666	7.38273	-9.37212	7.50231e-09	7.41669e-07	10.4858	FLRT3	TRUE
-2.3355	6.75054	-9.33897	7.96138e-09	7.82797e-07	10.4262	STAMBPL1	TRUE
-3.11941	7.04739	-9.30552	8.4544e-09	8.26804e-07	10.366	SH3GLB1	TRUE
-3.53828	4.40517	-9.27399	8.94817e-09	8.70413e-07	10.3091	HPSE	TRUE
-3.73806	5.39135	-9.23791	9.54996e-09	9.22993e-07	10.2438	TFPI	TRUE
4.1636	5.87775	9.23559	9.59019e-09	9.22993e-07	10.2396	CDCA3	TRUE
-3.69756	5.94666	-9.22039	9.85725e-09	9.43702e-07	10.212	LIMA1	TRUE
-6.73398	6.44918	-9.19827	1.02599e-08	9.7711e-07	10.1719	ADH1B	TRUE
-5.07391	9.19063	-9.18968	1.04209e-08	9.87274e-07	10.1563	CYBRD1	TRUE
-3.41756	5.66884	-9.17804	1.06431e-08	9.99851e-07	10.1351	PPP1R3B	TRUE
-1.57578	6.20392	-9.17698	1.06636e-08	9.99851e-07	10.1332	TBC1D5	FALSE
-4.32929	6.43011	-9.17361	1.0729e-08	1.00083e-06	10.127	RYR2	TRUE
-4.48229	5.15331	-9.14915	1.12165e-08	1.04096e-06	10.0825	OMD	TRUE
-6.5442	6.57361	-9.14333	1.13358e-08	1.04669e-06	10.0718	OGN	TRUE
-2.58774	5.98075	-9.11433	1.19502e-08	1.09017e-06	10.0189	LIX1L	TRUE
-3.55182	4.48608	-9.11343	1.19698e-08	1.09017e-06	10.0172	ARFGEF3	TRUE
-2.98704	5.40568	-9.11266	1.19865e-08	1.09017e-06	10.0158	HIVEP3	TRUE
-2.71848	7.79143	-9.09897	1.22894e-08	1.11216e-06	9.9908	TAF9B	TRUE
-2.49185	9.54156	-9.07802	1.27685e-08	1.1498e-06	9.95242	EIF3D	TRUE
-2.83866	5.08859	-9.06972	1.29635e-08	1.16161e-06	9.93721	KDR	TRUE
4.26561	5.51451	9.04424	1.3582e-08	1.20645e-06	9.89043	AIF1L	TRUE
-5.8877	6.97818	-9.04365	1.35966e-08	1.20645e-06	9.88936	TFPI2	TRUE
-2.57413	9.07897	-9.02616	1.40393e-08	1.23968e-06	9.8572	LANCL1	TRUE
-2.49499	4.20896	-9.00177	1.46817e-08	1.2842e-06	9.81229	FOXP1	TRUE
-2.40721	6.11195	-9.00166	1.46847e-08	1.2842e-06	9.81208	ETS2	TRUE
-4.0539	7.55968	-8.99572	1.48457e-08	1.29208e-06	9.80113	COL3A1	TRUE
-4.07933	6.99185	-8.97726	1.5358e-08	1.33029e-06	9.76708	GOLM1	TRUE
-3.63576	6.48672	-8.96174	1.58029e-08	1.36235e-06	9.73841	MEDAG	TRUE
-3.54516	5.15835	-8.9497	1.61575e-08	1.38634e-06	9.71613	PLEKHH2	TRUE
-2.51989	7.36618	-8.94582	1.62732e-08	1.38972e-06	9.70896	GKAP1	TRUE
-3.44634	7.68717	-8.93261	1.66745e-08	1.41734e-06	9.6845	RUFY3	TRUE
-3.1701	5.7036	-8.9203	1.70577e-08	1.44243e-06	9.66169	TMEM37	TRUE
-3.28401	6.25281	-8.91806	1.71284e-08	1.44243e-06	9.65754	PKD2	TRUE
-3.38365	5.89455	-8.91467	1.72359e-08	1.4448e-06	9.65126	CNRIP1	TRUE
-4.49697	7.1456	-8.90643	1.75003e-08	1.46023e-06	9.63597	BNC2	TRUE
-3.55245	5.85886	-8.86879	1.87628e-08	1.55232e-06	9.56602	AKAP11	TRUE
-2.60514	6.80687	-8.86764	1.88029e-08	1.55232e-06	9.56388	HSPA12A	TRUE
-2.07009	5.52995	-8.86416	1.89244e-08	1.55232e-06	9.55741	NIN	TRUE
-2.06556	7.70723	-8.86357	1.89453e-08	1.55232e-06	9.5563	TRIM6	TRUE
-3.23023	4.10194	-8.84534	1.95965e-08	1.59848e-06	9.52236	TRPA1	TRUE
-3.7058	5.92323	-8.83829	1.98547e-08	1.6123e-06	9.50922	SLC41A2	TRUE
-2.91947	4.87957	-8.81702	2.06551e-08	1.66771e-06	9.46952	BCAR3	TRUE
-4.90244	6.5595	-8.81533	2.07204e-08	1.66771e-06	9.46635	GADL1	TRUE
-3.61696	6.90402	-8.78686	2.1848e-08	1.75073e-06	9.41312	GULP1	TRUE
-3.36772	5.89052	-8.77899	2.21706e-08	1.76879e-06	9.3984	FAM13C	TRUE
4.21408	4.72348	8.74766	2.35055e-08	1.86495e-06	9.33967	MECOM	TRUE
-3.47167	5.17135	-8.74453	2.36435e-08	1.86495e-06	9.33378	NR3C2	TRUE
-3.58643	5.53952	-8.74363	2.36835e-08	1.86495e-06	9.33209	NAP1L2	TRUE
-3.64479	6.25407	-8.73404	2.41117e-08	1.89048e-06	9.31409	HACD1	TRUE
-2.57665	7.30833	-8.72702	2.44306e-08	1.90726e-06	9.30089	PKN2	TRUE
-2.8503	6.89782	-8.72206	2.46583e-08	1.91681e-06	9.29157	WNT5A	TRUE
-2.74599	3.61497	-8.68507	2.64281e-08	2.04564e-06	9.22192	CNGB3	TRUE
-3.40408	7.29248	-8.66878	2.72492e-08	2.10027e-06	9.19118	CLDN15	TRUE
-3.6195	6.23974	-8.64302	2.86012e-08	2.19517e-06	9.14252	H3-3B	TRUE
-3.77509	5.35333	-8.63725	2.89133e-08	2.2098e-06	9.13161	PPM1K	TRUE
2.65029	4.6833	8.63022	2.9299e-08	2.22991e-06	9.11829	TMEM139	TRUE
-3.9449	5.53351	-8.62489	2.95942e-08	2.243e-06	9.10822	ABI3BP	TRUE
-1.68652	6.13248	-8.60914	3.0486e-08	2.301e-06	9.07838	CDON	FALSE
-2.61314	5.77945	-8.59926	3.10597e-08	2.33461e-06	9.05964	ATP10D	TRUE
-3.11055	5.38177	-8.59618	3.1241e-08	2.33858e-06	9.05379	DENND1B	TRUE
-3.24742	8.39883	-8.57671	3.24111e-08	2.41622e-06	9.01684	FNDC3A	TRUE
-2.6208	7.54812	-8.54945	3.41272e-08	2.53377e-06	8.96498	ANKMY2	TRUE
-2.87385	5.82605	-8.52965	3.54318e-08	2.61993e-06	8.92727	LRP2	TRUE
-3.61753	7.99109	-8.51992	3.60924e-08	2.65798e-06	8.9087	PMP22	TRUE
-3.91212	6.4384	-8.51019	3.6765e-08	2.6966e-06	8.89013	DDR2	TRUE
-2.73676	4.16616	-8.48829	3.83275e-08	2.79991e-06	8.84829	MYZAP	TRUE
-3.10054	5.22136	-8.47494	3.93136e-08	2.86046e-06	8.82275	CALCRL	TRUE
-3.74261	6.35325	-8.47055	3.96436e-08	2.86397e-06	8.81435	RBMS3	TRUE
-1.88993	5.01945	-8.47011	3.96768e-08	2.86397e-06	8.81351	INTS6L	FALSE
-3.56002	6.99255	-8.42844	4.29577e-08	3.08854e-06	8.73363	CARD16	TRUE
-2.65014	9.34843	-8.42556	4.31947e-08	3.09335e-06	8.7281	TM9SF3	TRUE
-3.15371	4.85764	-8.41994	4.36608e-08	3.10871e-06	8.7173	TUSC3	TRUE
-2.88439	6.57271	-8.41886	4.37509e-08	3.10871e-06	8.71523	FGFR1OP2	TRUE
4.28801	7.76162	8.41314	4.4232e-08	3.13067e-06	8.70423	NUSAP1	TRUE
3.29307	5.26116	8.40769	4.46954e-08	3.1512e-06	8.69375	CXXC5	TRUE
-5.43264	8.78435	-8.39859	4.54807e-08	3.19419e-06	8.67624	SBSPON	TRUE
-3.62102	8.14105	-8.38888	4.63337e-08	3.24158e-06	8.65755	CFH	TRUE
-2.01869	4.73419	-8.38659	4.65375e-08	3.24336e-06	8.65314	MIOS	TRUE
-6.2668	8.66069	-8.37145	4.79076e-08	3.3261e-06	8.62396	TCEAL2	TRUE
-2.46144	10.3961	-8.36699	4.83182e-08	3.34185e-06	8.61538	NEK7	TRUE
-3.32901	8.10152	-8.35967	4.90016e-08	3.37629e-06	8.60125	ITPR2	TRUE
-2.63373	7.44289	-8.35373	4.95635e-08	3.40212e-06	8.58979	UAP1	TRUE
-3.14948	5.84339	-8.32717	5.21587e-08	3.56679e-06	8.53846	MDFIC	TRUE
-3.78584	7.38135	-8.31043	5.3866e-08	3.66975e-06	8.50607	SNX13	TRUE
-3.83261	9.4592	-8.30583	5.43446e-08	3.68854e-06	8.49717	LAMA4	TRUE
-5.08566	10.2588	-8.30238	5.47074e-08	3.69936e-06	8.49048	GAS1	TRUE
-3.65856	10.2468	-8.29835	5.51336e-08	3.70106e-06	8.48267	UGP2	TRUE
-3.36481	4.10873	-8.29829	5.51395e-08	3.70106e-06	8.48256	PEX5L	TRUE
-2.97399	6.64736	-8.29557	5.54294e-08	3.70684e-06	8.47729	CPVL	TRUE
-3.07553	6.65414	-8.28283	5.68073e-08	3.78507e-06	8.45259	UFM1	TRUE
-2.8445	6.452	-8.28006	5.7112e-08	3.79148e-06	8.44721	RORA	TRUE
-4.25177	5.60213	-8.27764	5.73796e-08	3.7954e-06	8.44251	PCDH9	TRUE
3.53822	6.45094	8.27428	5.77531e-08	3.80627e-06	8.43598	FGF18	TRUE
-3.37923	5.4774	-8.26873	5.83744e-08	3.83332e-06	8.42522	CAVIN2	TRUE
-2.16048	5.62553	-8.25945	5.94304e-08	3.88863e-06	8.40718	ATF7IP2	TRUE
-4.3213	6.38162	-8.25672	5.97443e-08	3.89516e-06	8.40188	PRKAR1A	TRUE
-2.35034	6.61129	-8.22157	6.39488e-08	4.15439e-06	8.33347	ZNF32	TRUE
-2.23437	9.87717	-8.21478	6.47954e-08	4.19441e-06	8.32024	LGALS3	TRUE
-4.20225	6.66538	-8.20525	6.60032e-08	4.24333e-06	8.30166	KCNT2	TRUE
-2.21525	6.08363	-8.20359	6.62164e-08	4.24333e-06	8.29842	PRKG1	TRUE
-2.0665	4.63277	-8.20332	6.6251e-08	4.24333e-06	8.29789	PSMC2	TRUE
-2.40408	7.43232	-8.20131	6.65099e-08	4.24496e-06	8.29397	MPHOSPH6	TRUE
-2.08363	4.36178	-8.19556	6.72555e-08	4.27754e-06	8.28275	GAB1	TRUE
-5.3328	7.37556	-8.1882	6.82234e-08	4.32399e-06	8.26838	SEMA3C	TRUE
-2.36853	7.31961	-8.15735	7.24386e-08	4.5752e-06	8.20806	PCCA	TRUE
-2.78948	6.76993	-8.15363	7.29639e-08	4.59243e-06	8.20079	NMRK1	TRUE
-2.53113	3.89425	-8.14617	7.40312e-08	4.63601e-06	8.18618	TMOD2	TRUE
-4.27851	7.17687	-8.14524	7.4166e-08	4.63601e-06	8.18435	ECM2	TRUE
-2.18243	5.31263	-8.13496	7.56658e-08	4.71357e-06	8.1642	RPL23AP32	TRUE
-1.27259	13.1535	-8.12999	7.6401e-08	4.74312e-06	8.15447	EIF3L	FALSE
-2.73363	5.28174	-8.11495	7.86758e-08	4.86773e-06	8.12495	TGFBR3	TRUE
-3.33632	6.14951	-8.10418	8.03463e-08	4.95424e-06	8.10381	RAB31	TRUE
-2.56417	9.90696	-8.10071	8.08926e-08	4.95879e-06	8.09699	RTN4	TRUE
-2.65318	4.50894	-8.10005	8.09977e-08	4.95879e-06	8.09569	PDE5A	TRUE
-2.63227	7.13235	-8.09853	8.12379e-08	4.95879e-06	8.09271	USP12	TRUE
-3.08473	5.85637	-8.09616	8.16151e-08	4.96514e-06	8.08805	DKFZP586I1420	TRUE
-2.0232	5.79055	-8.06405	8.6905e-08	5.26934e-06	8.02485	SLC46A3	TRUE
-3.79095	6.20333	-8.0425	9.06524e-08	5.4647e-06	7.98237	ARRDC4	TRUE
-2.95976	8.30734	-8.04207	9.07278e-08	5.4647e-06	7.98153	HDDC2	TRUE
-2.221	4.91634	-8.03478	9.20345e-08	5.52511e-06	7.96714	COLEC12	TRUE
-2.63628	4.4923	-8.0287	9.31391e-08	5.57303e-06	7.95513	NR0B1	TRUE
-4.28082	5.65681	-8.02676	9.34947e-08	5.57596e-06	7.9513	TCEAL7	TRUE
-1.7783	5.58624	-8.01625	9.54432e-08	5.66844e-06	7.93054	GABARAPL1	FALSE
-4.37539	5.99898	-8.01505	9.56685e-08	5.66844e-06	7.92817	SYT4	TRUE
-3.36854	6.27768	-8.0119	9.6262e-08	5.67697e-06	7.92194	OSTM1	TRUE
-2.58576	9.65817	-8.01098	9.64368e-08	5.67697e-06	7.92012	HSD17B11	TRUE
-2.31256	7.21922	-8.00099	9.83492e-08	5.77088e-06	7.90035	GAREM1	TRUE
-3.99945	4.33584	-7.98602	1.01289e-07	5.92285e-06	7.87071	HSD17B2	TRUE
-1.79988	4.10949	-7.98385	1.01722e-07	5.92285e-06	7.86641	RPL36A	FALSE
-1.53552	3.58647	-7.98288	1.01916e-07	5.92285e-06	7.8645	ZNF540	FALSE
-3.73334	5.51099	-7.96633	1.05292e-07	6.09542e-06	7.8317	DPP10	TRUE
-1.97432	4.56087	-7.96507	1.05556e-07	6.09542e-06	7.82918	SHE	FALSE
-5.38519	6.78915	-7.96306	1.05974e-07	6.10019e-06	7.8252	EZR	TRUE
-2.76588	4.61152	-7.95043	1.08647e-07	6.23436e-06	7.80013	ZNF521	TRUE
-2.74985	4.67273	-7.92875	1.13398e-07	6.48651e-06	7.75705	COL4A6	TRUE
2.26511	5.16901	7.92583	1.14053e-07	6.48816e-06	7.75125	SORT1	TRUE
-4.3865	5.31239	-7.92545	1.1414e-07	6.48816e-06	7.75048	CYP3A5	TRUE
2.8955	4.08338	7.91714	1.16029e-07	6.57499e-06	7.73396	BUB1B	TRUE
2.60061	4.43583	7.91425	1.16694e-07	6.59213e-06	7.72821	KIF2C	TRUE
-2.02551	11.9046	-7.9098	1.17727e-07	6.62988e-06	7.71934	ATP5F1A	TRUE
-2.45035	10.884	-7.90389	1.1911e-07	6.6871e-06	7.70758	S100A10	TRUE
-3.45538	5.85847	-7.8945	1.21347e-07	6.7917e-06	7.68885	FAM89A	TRUE
-3.01637	4.352	-7.88883	1.22716e-07	6.84725e-06	7.67756	CAB39L	TRUE
-2.24711	3.77653	-7.88703	1.23156e-07	6.85077e-06	7.67396	RADX	TRUE
2.21112	4.80485	7.885	1.23652e-07	6.85738e-06	7.66991	PCDH19	TRUE
-1.91826	5.85201	-7.88292	1.24162e-07	6.86474e-06	7.66577	TIMP3	FALSE
-2.71716	6.41699	-7.85058	1.3239e-07	7.29748e-06	7.60118	AP1S2	TRUE
3.16127	6.82925	7.83361	1.36931e-07	7.52499e-06	7.56723	NCAPG	TRUE
-3.2851	5.96644	-7.82928	1.38114e-07	7.55951e-06	7.55857	MCTP2	TRUE
4.26826	8.29769	7.82828	1.3839e-07	7.55951e-06	7.55655	ZWINT	TRUE
-6.31579	7.87775	-7.8187	1.41054e-07	7.68196e-06	7.53736	RARRES1	TRUE
-1.65545	9.22597	-7.8133	1.42577e-07	7.74169e-06	7.52655	FHIP2A	FALSE
-1.8347	8.97539	-7.80679	1.44438e-07	7.78855e-06	7.51349	TCEAL3	FALSE
-2.91925	7.89954	-7.8049	1.44982e-07	7.78855e-06	7.50971	BORCS7	TRUE
-3.47943	7.25442	-7.8035	1.45387e-07	7.78855e-06	7.5069	NR3C1	TRUE
-2.58695	4.7647	-7.80342	1.45412e-07	7.78855e-06	7.50673	EPB42	TRUE
-2.87908	9.81213	-7.80284	1.4558e-07	7.78855e-06	7.50556	HTRA1	TRUE
-1.03513	3.52593	-7.78067	1.52159e-07	8.11661e-06	7.46107	MRGPRF	FALSE
-2.95652	5.54006	-7.77701	1.53274e-07	8.15219e-06	7.45372	DST	TRUE
-2.49534	8.90099	-7.76977	1.55507e-07	8.23045e-06	7.43915	CREBL2	TRUE
-2.88406	6.42022	-7.76847	1.5591e-07	8.23045e-06	7.43655	RASSF8	TRUE
-1.90364	5.28344	-7.76785	1.56102e-07	8.23045e-06	7.43531	DLG2	FALSE
-2.11203	8.8171	-7.76167	1.58045e-07	8.30876e-06	7.42286	CAMK2D	TRUE
-3.07411	8.00526	-7.75968	1.58671e-07	8.31768e-06	7.41887	PRKCA	TRUE
-3.10594	6.61668	-7.75541	1.60033e-07	8.36495e-06	7.41027	BCL2	TRUE
-2.99235	6.32433	-7.7516	1.61256e-07	8.40471e-06	7.4026	CCNDBP1	TRUE
3.66643	7.34175	7.74579	1.63142e-07	8.47874e-06	7.39089	RRM2	TRUE
-2.51619	8.90054	-7.74272	1.64146e-07	8.5066e-06	7.38472	HOXC6	TRUE
-2.77274	5.86123	-7.72737	1.69266e-07	8.73329e-06	7.35379	CCDC28A	TRUE
-3.45636	7.90001	-7.72674	1.69481e-07	8.73329e-06	7.35252	GNB4	TRUE
-1.99127	9.88665	-7.7132	1.74141e-07	8.94807e-06	7.32521	GMFB	FALSE
-1.10724	5.32701	-7.7072	1.7625e-07	9.03096e-06	7.31308	STN1	FALSE
-2.20999	7.8824	-7.69963	1.78945e-07	9.14331e-06	7.2978	ACOT9	TRUE
3.39073	6.34829	7.69158	1.81862e-07	9.26631e-06	7.28152	RHEX	TRUE
-3.78064	7.78348	-7.68609	1.83876e-07	9.28056e-06	7.27044	EID1	TRUE
2.80388	6.37803	7.68609	1.83877e-07	9.28056e-06	7.27043	FANCD2	TRUE
-3.67766	6.93395	-7.68572	1.84014e-07	9.28056e-06	7.26968	SORBS2	TRUE
-3.69318	5.91446	-7.68526	1.84183e-07	9.28056e-06	7.26876	SYBU	TRUE
2.65744	5.34955	7.68126	1.85669e-07	9.3296e-06	7.26066	SORD	TRUE
-3.17691	8.36241	-7.67769	1.87006e-07	9.37091e-06	7.25344	CCNI	TRUE
3.24015	4.61614	7.6727	1.88892e-07	9.43941e-06	7.24334	NEK2	TRUE
5.43346	5.56922	7.66796	1.90698e-07	9.50356e-06	7.23375	KLHL14	TRUE
-3.20762	7.48727	-7.65493	1.95764e-07	9.72938e-06	7.20735	HNRNPDL	TRUE
-2.50196	4.33129	-7.65036	1.97574e-07	9.78096e-06	7.19808	MEF2C	TRUE
-3.38635	8.7293	-7.64959	1.97878e-07	9.78096e-06	7.19654	CFHR1	TRUE
-2.79424	8.04042	-7.63946	2.01955e-07	9.95548e-06	7.176	TRAK2	TRUE
-2.99693	9.63182	-7.63329	2.04482e-07	1.0051e-05	7.16348	TMX4	TRUE
-2.36073	10.8728	-7.63204	2.04998e-07	1.0051e-05	7.16094	ITGAV	TRUE
-2.02417	7.16856	-7.63014	2.05784e-07	1.00624e-05	7.15709	ATF6	TRUE
-1.66459	5.78769	-7.62514	2.07873e-07	1.01373e-05	7.14692	FBXO33	FALSE
-4.14118	7.60405	-7.61323	2.12924e-07	1.03222e-05	7.12274	EEF1A1	TRUE
4.7416	5.98306	7.6125	2.1324e-07	1.03222e-05	7.12125	SLC2A1	TRUE
-3.34752	6.43329	-7.61139	2.13719e-07	1.03222e-05	7.11899	PLCE1	TRUE
1.47037	5.26199	7.61088	2.13935e-07	1.03222e-05	7.11797	ABHD11	FALSE
-3.88398	4.90022	-7.60857	2.14938e-07	1.03432e-05	7.11326	RNF128	TRUE
-2.52208	5.45399	-7.60168	2.1795e-07	1.04604e-05	7.09925	TSPYL1	TRUE
-2.63963	6.68353	-7.59625	2.2035e-07	1.05478e-05	7.08822	NFIA	TRUE
-2.9854	7.02887	-7.57143	2.3169e-07	1.10308e-05	7.03769	EPS8	TRUE
-2.68177	5.34202	-7.57068	2.32043e-07	1.10308e-05	7.03615	TRIM68	TRUE
-2.96826	6.66675	-7.57023	2.32258e-07	1.10308e-05	7.03522	SPART	TRUE
-1.85023	4.31605	-7.56142	2.36435e-07	1.11914e-05	7.01727	IL16	FALSE
-2.55284	4.88276	-7.56051	2.36871e-07	1.11914e-05	7.01541	PLA2G4A	TRUE
-2.74311	10.0016	-7.55833	2.3792e-07	1.12118e-05	7.01096	PNRC2	TRUE
-3.07856	7.07813	-7.55469	2.3968e-07	1.12656e-05	7.00354	SEMA6D	TRUE
-2.60375	4.57277	-7.54841	2.42748e-07	1.13804e-05	6.99073	PDLIM3	TRUE
-2.6355	6.64139	-7.53648	2.48691e-07	1.1629e-05	6.96638	TMEM50A	TRUE
-1.84653	6.46607	-7.53343	2.50239e-07	1.16714e-05	6.96013	SAP30L	FALSE
-3.56085	7.89408	-7.52586	2.54111e-07	1.17885e-05	6.94466	GALC	TRUE
-3.89473	4.70788	-7.52477	2.54671e-07	1.17885e-05	6.94245	HPGD	TRUE
2.82436	9.79421	7.52417	2.54983e-07	1.17885e-05	6.94122	UCP2	TRUE
-5.07963	8.54407	-7.52348	2.55341e-07	1.17885e-05	6.9398	LXN	TRUE
2.8487	5.51424	7.52027	2.5701e-07	1.18355e-05	6.93324	PABPC1L	TRUE
-2.16498	7.4441	-7.51477	2.59896e-07	1.19382e-05	6.92199	POLR3GL	TRUE
2.33617	6.84436	7.51296	2.60854e-07	1.19455e-05	6.91829	S100A13	TRUE
-2.90909	4.3558	-7.51199	2.61369e-07	1.19455e-05	6.9163	CTNNAL1	TRUE
-1.79559	13.2384	-7.48727	2.74841e-07	1.25297e-05	6.86569	TPT1	FALSE
-1.7624	3.88639	-7.48364	2.76878e-07	1.2591e-05	6.85825	CMYA5	FALSE
-2.30476	5.21501	-7.48207	2.77766e-07	1.25999e-05	6.85503	PDCD6IP	TRUE
-1.66961	6.90582	-7.47682	2.80749e-07	1.27036e-05	6.84427	GLA	FALSE
-1.73928	6.35142	-7.46804	2.8582e-07	1.28753e-05	6.82624	FAXDC2	FALSE
-2.1014	7.62457	-7.46779	2.85962e-07	1.28753e-05	6.82574	KDELR3	TRUE
-2.21906	3.37722	-7.46577	2.87141e-07	1.28965e-05	6.82159	KBTBD11	TRUE
-5.01798	6.54052	-7.46297	2.88784e-07	1.29384e-05	6.81585	PGR	TRUE
-3.69207	7.03066	-7.46058	2.90199e-07	1.29698e-05	6.81093	ADH5	TRUE
-2.74152	7.23306	-7.45932	2.90942e-07	1.29712e-05	6.80835	PCNX1	TRUE
-3.18217	6.19566	-7.44617	2.98848e-07	1.32833e-05	6.78135	LAMP2	TRUE
-1.33295	9.57911	-7.44526	2.99405e-07	1.32833e-05	6.77948	HSBP1	FALSE
-1.65169	4.62626	-7.4434	3.00543e-07	1.33014e-05	6.77565	PPP1R36	FALSE
-1.49	6.79596	-7.43287	3.07079e-07	1.35577e-05	6.75398	RTCB	FALSE
-3.03745	9.16601	-7.42746	3.10487e-07	1.3675e-05	6.74287	TACC1	TRUE
-2.84167	7.84872	-7.42617	3.11307e-07	1.3678e-05	6.74021	UFSP2	TRUE
1.75371	4.32785	7.42305	3.13296e-07	1.37322e-05	6.7338	TMEM125	FALSE
-2.1791	8.55132	-7.41762	3.16796e-07	1.38522e-05	6.72261	HEBP1	TRUE
-2.00629	4.15355	-7.41635	3.17622e-07	1.3855e-05	6.71999	SNX1	TRUE
-2.67056	4.10535	-7.41442	3.18872e-07	1.38763e-05	6.71603	DIXDC1	TRUE
-3.75495	6.16418	-7.40147	3.27436e-07	1.42149e-05	6.68934	LYPLAL1	TRUE
-2.59275	6.18885	-7.39437	3.32228e-07	1.43886e-05	6.67471	CPQ	TRUE
-3.84541	5.13148	-7.39056	3.34832e-07	1.44669e-05	6.66685	CNTNAP4	TRUE
-2.83073	5.45875	-7.37992	3.42213e-07	1.4742e-05	6.64488	WWC2	TRUE
-2.84655	5.39877	-7.37905	3.42819e-07	1.4742e-05	6.6431	BDH2	TRUE
-1.32981	6.51507	-7.37137	3.48259e-07	1.49406e-05	6.62724	ATG14	FALSE
-2.84557	8.78957	-7.36923	3.4979e-07	1.4971e-05	6.62283	QKI	TRUE
-2.68002	10.0144	-7.36695	3.51429e-07	1.50059e-05	6.61812	FKBP11	TRUE
-3.17782	5.98772	-7.36309	3.54223e-07	1.50832e-05	6.61014	KPNA5	TRUE
1.52363	4.73101	7.36217	3.54898e-07	1.50832e-05	6.60823	GSTP1	FALSE
-1.00606	12.4151	-7.35042	3.63562e-07	1.54154e-05	6.58393	RPL4	FALSE
-2.79013	6.07697	-7.34763	3.65647e-07	1.54677e-05	6.57817	ZC3H13	TRUE
1.64506	5.01798	7.34583	3.67001e-07	1.5489e-05	6.57445	LZTS3	FALSE
-2.50151	4.96263	-7.34043	3.71096e-07	1.5591e-05	6.56327	SH3RF2	TRUE
-1.69352	5.77	-7.34038	3.71132e-07	1.5591e-05	6.56318	ST3GAL5	FALSE
-2.45896	9.15302	-7.33719	3.73572e-07	1.56573e-05	6.55658	GPRASP2	TRUE
-2.10852	6.15313	-7.33419	3.75886e-07	1.56828e-05	6.55036	PEAK1	TRUE
-2.99223	6.72727	-7.33417	3.75905e-07	1.56828e-05	6.55031	GNAI1	TRUE
-4.21855	9.2054	-7.33054	3.78718e-07	1.5764e-05	6.5428	SCG5	TRUE
-2.9225	7.61474	-7.32166	3.85696e-07	1.60178e-05	6.52441	ATL3	TRUE
4.85704	5.7502	7.31733	3.8915e-07	1.61245e-05	6.51543	CDH6	TRUE
-3.1708	6.74338	-7.3153	3.90774e-07	1.61549e-05	6.51123	PARP8	TRUE
-2.08526	8.09313	-7.30817	3.96558e-07	1.63569e-05	6.49643	SLC17A5	TRUE
-2.34152	4.17398	-7.3039	4.00058e-07	1.64639e-05	6.48759	PTGDR	TRUE
-4.1049	7.04573	-7.30086	4.0257e-07	1.65299e-05	6.48128	SCD5	TRUE
-3.01708	6.11617	-7.29834	4.0467e-07	1.65787e-05	6.47604	ACAA2	TRUE
-3.06173	4.99355	-7.28886	4.1265e-07	1.68512e-05	6.45637	ANKRD12	TRUE
-2.27239	3.79356	-7.28825	4.13174e-07	1.68512e-05	6.45509	ADGRD1	TRUE
-1.70168	5.87679	-7.28649	4.14668e-07	1.68743e-05	6.45146	ZNF879	FALSE
-3.84882	7.38778	-7.28057	4.19764e-07	1.70405e-05	6.43916	SGCE	TRUE
-2.65154	5.45879	-7.27884	4.21266e-07	1.70405e-05	6.43556	DHRS7	TRUE
-3.09401	5.69331	-7.2785	4.21564e-07	1.70405e-05	6.43485	FEZ2	TRUE
-3.41608	9.02493	-7.27118	4.27977e-07	1.72614e-05	6.41964	ANXA4	TRUE
-1.77548	6.66652	-7.26792	4.30868e-07	1.73396e-05	6.41286	MATCAP2	FALSE
-2.46238	5.60648	-7.25537	4.42182e-07	1.77556e-05	6.38675	SNCAIP	TRUE
-3.80914	5.54511	-7.24984	4.47265e-07	1.79202e-05	6.37524	TRIM4	TRUE
-3.29939	6.90454	-7.2469	4.4999e-07	1.79897e-05	6.36912	GPR137B	TRUE
-4.02849	6.98718	-7.24273	4.53888e-07	1.81058e-05	6.36043	EFNB3	TRUE
-2.04925	5.99373	-7.23748	4.58838e-07	1.82271e-05	6.34951	CCSER2	TRUE
-4.52086	8.50526	-7.23738	4.58934e-07	1.82271e-05	6.3493	PLSCR4	TRUE
-2.93805	5.27581	-7.23182	4.64247e-07	1.83979e-05	6.33771	KLF9	TRUE
-4.01292	8.21226	-7.22256	4.73233e-07	1.87133e-05	6.3184	RTN1	TRUE
1.00809	4.07371	7.22054	4.75213e-07	1.87508e-05	6.31419	NAV1	FALSE
-3.13033	5.48832	-7.21424	4.81459e-07	1.89561e-05	6.30104	MIB1	TRUE
-3.56629	4.93648	-7.206	4.8975e-07	1.92409e-05	6.28384	IL18	TRUE
-2.31599	11.5837	-7.20144	4.94397e-07	1.93816e-05	6.27433	TSPAN13	TRUE
-3.42776	7.40222	-7.19799	4.97945e-07	1.94788e-05	6.26713	DMD	TRUE
-2.67188	4.19541	-7.19092	5.05302e-07	1.97241e-05	6.25235	PIP5K1B	TRUE
-2.16845	7.56789	-7.1886	5.07746e-07	1.97771e-05	6.24749	PDCD4	TRUE
-2.78095	10.2511	-7.18625	5.10228e-07	1.98313e-05	6.24258	ST13	TRUE
-2.1434	7.92752	-7.18238	5.14345e-07	1.99269e-05	6.23449	ANO6	TRUE
-1.34476	3.86079	-7.18188	5.1488e-07	1.99269e-05	6.23344	BST1	FALSE
2.37697	6.78596	7.16831	5.2959e-07	2.04527e-05	6.20507	EME1	TRUE
-4.01583	6.62165	-7.1666	5.31475e-07	2.04821e-05	6.20149	DTNA	TRUE
-3.79026	5.94332	-7.16354	5.34864e-07	2.05691e-05	6.19509	PRSS35	TRUE
-3.75871	6.12835	-7.1618	5.3681e-07	2.06003e-05	6.19143	PHACTR2	TRUE
-3.42169	5.357	-7.14813	5.52287e-07	2.11497e-05	6.1628	GRIN2A	TRUE
-2.70008	8.57325	-7.13703	5.652e-07	2.15953e-05	6.13952	ROBO1	TRUE
-2.36316	6.68371	-7.13609	5.66299e-07	2.15953e-05	6.13756	BIVM	TRUE
-2.35341	5.62641	-7.13355	5.69309e-07	2.16647e-05	6.13223	KCNJ2	TRUE
-1.84608	5.46546	-7.12565	5.78751e-07	2.1978e-05	6.11566	MPDZ	FALSE
3.79553	8.9079	7.10983	5.98161e-07	2.26678e-05	6.08243	SFN	TRUE
-2.37434	7.16409	-7.10876	5.99488e-07	2.26709e-05	6.0802	ZC3H14	TRUE
2.61401	9.37218	7.1059	6.03078e-07	2.27593e-05	6.07419	SCNN1A	TRUE
-2.48421	5.19391	-7.1042	6.05224e-07	2.2793e-05	6.07061	TMEM98	TRUE
-2.71367	5.49601	-7.09919	6.11583e-07	2.29849e-05	6.06008	ANTXR2	TRUE
-3.18225	5.10797	-7.09261	6.2004e-07	2.32547e-05	6.04625	CASD1	TRUE
-2.52211	6.99075	-7.06631	6.55076e-07	2.45182e-05	5.99088	METTL25	TRUE
-5.26787	7.6059	-7.0627	6.60039e-07	2.46517e-05	5.98328	ARX	TRUE
-1.78553	9.08387	-7.06175	6.61354e-07	2.46517e-05	5.98128	PPP4R3B	FALSE
-2.26705	5.98649	-7.05678	6.68261e-07	2.48582e-05	5.97081	MARF1	TRUE
-3.67479	7.40522	-7.04782	6.80927e-07	2.52777e-05	5.9519	NDN	TRUE
-1.93396	6.63978	-7.04543	6.84332e-07	2.53523e-05	5.94688	SETDB2	FALSE
-3.16107	5.81448	-7.04268	6.88293e-07	2.54473e-05	5.94106	ADH1C	TRUE
-2.72763	7.27573	-7.03594	6.98084e-07	2.57569e-05	5.92684	PDZD2	TRUE
4.9311	5.99192	7.02866	7.08817e-07	2.6059e-05	5.91147	MAL	TRUE
2.31503	4.18901	7.02844	7.09137e-07	2.6059e-05	5.91101	ESPL1	TRUE
-2.69737	7.98909	-7.02542	7.13638e-07	2.61715e-05	5.90464	PGRMC2	TRUE
-1.62065	5.61086	-7.01604	7.27827e-07	2.66382e-05	5.88481	MTMR9	FALSE
-2.61387	7.99699	-7.0149	7.29569e-07	2.66483e-05	5.8824	RLIG1	TRUE
-3.18643	6.05907	-7.00999	7.37127e-07	2.68704e-05	5.87202	VGLL3	TRUE
-2.56008	6.28951	-7.00884	7.38913e-07	2.68816e-05	5.86959	POLK	TRUE
-2.27047	4.45269	-7.00555	7.4403e-07	2.70138e-05	5.86264	RIPOR2	TRUE
-3.1119	5.93551	-7.00312	7.47838e-07	2.70979e-05	5.85749	DPY19L2P2	TRUE
3.05847	6.11352	7.00115	7.50936e-07	2.71561e-05	5.85333	ADGRG1	TRUE
-2.82202	9.09605	-6.99924	7.53951e-07	2.71811e-05	5.84929	PNMA8A	TRUE
-2.30784	6.41768	-6.99853	7.5508e-07	2.71811e-05	5.84779	ZNF285	TRUE
2.97498	6.15958	6.99788	7.56109e-07	2.71811e-05	5.84642	FAM171A1	TRUE
-2.37688	6.01301	-6.99021	7.6839e-07	2.75681e-05	5.83019	MYO5B	TRUE
-1.58947	6.74901	-6.98477	7.7723e-07	2.78303e-05	5.81867	IK	FALSE
-3.58614	9.98899	-6.98073	7.83854e-07	2.80124e-05	5.81012	B2M	TRUE
-2.61252	5.86478	-6.97974	7.85492e-07	2.80159e-05	5.80802	TIMP1	TRUE
-2.46099	4.45908	-6.97678	7.90392e-07	2.81355e-05	5.80175	HSPB3	TRUE
-3.2235	7.65884	-6.97434	7.94463e-07	2.82252e-05	5.79658	FRAS1	TRUE
-1.61995	5.37974	-6.96865	8.04033e-07	2.85095e-05	5.78452	TMEM64	FALSE
-3.23387	5.73868	-6.96558	8.0924e-07	2.86383e-05	5.77802	FGL2	TRUE
-4.50624	7.08192	-6.96135	8.16494e-07	2.88389e-05	5.76903	NEFH	TRUE
-1.5187	4.47533	-6.95874	8.20981e-07	2.89412e-05	5.76351	ACOX2	FALSE
-3.0728	8.39219	-6.95432	8.28662e-07	2.91123e-05	5.75413	PURA	TRUE
-2.59889	8.26825	-6.95328	8.30481e-07	2.91123e-05	5.75192	GPBP1	TRUE
-3.367	9.38792	-6.95319	8.30637e-07	2.91123e-05	5.75173	ANXA3	TRUE
4.19523	6.67038	6.95224	8.32308e-07	2.91148e-05	5.74971	MPZL2	TRUE
1.63754	5.47886	6.94164	8.511e-07	2.9715e-05	5.72722	PFKP	FALSE
-2.53994	6.95595	-6.94037	8.5339e-07	2.97379e-05	5.72452	PTPN13	TRUE
-2.50082	3.64881	-6.9345	8.64015e-07	3.00505e-05	5.71205	DMRT2	TRUE
0.880762	3.26095	6.93229	8.68062e-07	3.01337e-05	5.70735	LRP8	FALSE
-2.5477	4.00085	-6.93099	8.70433e-07	3.01584e-05	5.7046	HLF	TRUE
-2.0909	6.17507	-6.92773	8.76451e-07	3.03092e-05	5.69766	GNG11	TRUE
-1.51735	7.25451	-6.92674	8.78287e-07	3.03151e-05	5.69555	ATP7A	FALSE
3.29394	7.42096	6.91574	8.98908e-07	3.09681e-05	5.67218	CKS2	TRUE
-2.98705	4.0443	-6.9132	9.03742e-07	3.1027e-05	5.66678	PRDM5	TRUE
-3.14582	5.64166	-6.91305	9.0403e-07	3.1027e-05	5.66646	ARL4A	TRUE
-2.06305	3.67592	-6.91003	9.09825e-07	3.11109e-05	5.66002	TMEM8B	TRUE
-2.77524	6.53778	-6.90999	9.09896e-07	3.11109e-05	5.65994	PTP4A1	TRUE
-2.54849	4.27493	-6.90446	9.20593e-07	3.14176e-05	5.64817	PBX3	TRUE
-1.77459	10.4831	-6.89735	9.34531e-07	3.18335e-05	5.63304	CLIC5	FALSE
-3.24537	7.74054	-6.89395	9.41272e-07	3.20032e-05	5.6258	RCHY1	TRUE
2.37971	5.82427	6.8883	9.52586e-07	3.22254e-05	5.61377	BIRC5	TRUE
-2.52804	6.41018	-6.88829	9.52611e-07	3.22254e-05	5.61374	DPY19L1	TRUE
1.71302	3.89047	6.88803	9.53119e-07	3.22254e-05	5.6132	MKI67	FALSE
-3.70504	5.78759	-6.88571	9.57826e-07	3.23244e-05	5.60824	AKT3	TRUE
-3.12678	4.68199	-6.88295	9.63418e-07	3.24529e-05	5.60238	BMP2	TRUE
-2.6163	8.82974	-6.87601	9.7768e-07	3.28724e-05	5.58758	ANXA5	TRUE
-2.98285	5.70844	-6.86876	9.92805e-07	3.33194e-05	5.57212	ARHGEF10	TRUE
-2.25504	3.8745	-6.86262	1.0058e-06	3.36934e-05	5.55902	NALF1	TRUE
-2.75667	5.02375	-6.8605	1.01032e-06	3.37826e-05	5.55451	WASF3	TRUE
-3.23085	5.19845	-6.8558	1.02044e-06	3.40582e-05	5.54447	MAOA	TRUE
-1.82276	8.55555	-6.84768	1.03816e-06	3.45862e-05	5.52713	SOS2	FALSE
-2.36906	4.37218	-6.84181	1.05117e-06	3.48942e-05	5.51459	CDC14A	TRUE
-4.08386	8.15069	-6.84178	1.05124e-06	3.48942e-05	5.51452	VIM	TRUE
2.49583	5.96682	6.83717	1.06157e-06	3.5173e-05	5.50467	SLC39A4	TRUE
-2.56248	6.22339	-6.82675	1.08532e-06	3.58943e-05	5.48239	SOCS5	TRUE
-2.17641	7.40808	-6.8234	1.09306e-06	3.6085e-05	5.47523	DNAJC8	TRUE
-3.90621	8.52454	-6.81913	1.10303e-06	3.63479e-05	5.46609	MET	TRUE
-3.35626	7.50908	-6.81594	1.11053e-06	3.65289e-05	5.45927	TMEM245	TRUE
-2.40219	7.11672	-6.81346	1.11639e-06	3.66555e-05	5.45396	MSRB2	TRUE
-1.92552	3.79298	-6.81211	1.1196e-06	3.66945e-05	5.45107	ST6GALNAC3	FALSE
-2.62944	6.56584	-6.80781	1.12987e-06	3.69645e-05	5.44188	ADAMTS3	TRUE
-2.85164	9.61321	-6.80643	1.13319e-06	3.69879e-05	5.43892	IFI16	TRUE
-2.24821	7.03416	-6.80516	1.13625e-06	3.69879e-05	5.4362	PARVA	TRUE
-3.10033	6.96701	-6.80499	1.13668e-06	3.69879e-05	5.43582	LMBRD1	TRUE
-3.2871	6.66749	-6.80219	1.14346e-06	3.71153e-05	5.42984	ME1	TRUE
-2.90325	6.89842	-6.80054	1.14749e-06	3.71153e-05	5.42629	RAB11FIP2	TRUE
-2.78468	5.95295	-6.80033	1.14799e-06	3.71153e-05	5.42585	PDK4	TRUE
-2.5726	5.51915	-6.80002	1.14876e-06	3.71153e-05	5.42518	TSHZ3	TRUE
-2.74892	5.12833	-6.79515	1.16071e-06	3.74349e-05	5.41476	RPRM	TRUE
-1.31498	5.05553	-6.79215	1.16813e-06	3.76077e-05	5.40834	GARNL3	FALSE
-2.12364	5.3331	-6.78901	1.17597e-06	3.77932e-05	5.4016	SLC31A2	TRUE
-0.999146	4.88717	-6.78627	1.18285e-06	3.79472e-05	5.39573	MYO9A	FALSE
-1.85317	10.3773	-6.77994	1.1989e-06	3.83944e-05	5.38216	KTN1	FALSE
-1.93062	7.47618	-6.77855	1.20246e-06	3.84406e-05	5.37917	TTC27	FALSE
1.49353	4.0335	6.7773	1.20568e-06	3.84759e-05	5.37648	PRR5	FALSE
-3.09139	7.65347	-6.77502	1.21155e-06	3.85408e-05	5.37159	CADPS2	TRUE
-1.95156	5.8669	-6.77481	1.21209e-06	3.85408e-05	5.37114	FBXL7	FALSE
-3.12863	5.69661	-6.77404	1.21407e-06	3.85408e-05	5.3695	MAOB	TRUE
6.16882	7.84154	6.77101	1.22192e-06	3.87226e-05	5.363	CD24	TRUE
-2.57941	3.85119	-6.76225	1.24496e-06	3.9384e-05	5.34419	RAB33A	TRUE
-3.66017	5.54111	-6.76105	1.24814e-06	3.94161e-05	5.34162	VLDLR	TRUE
2.60735	4.705	6.75906	1.25346e-06	3.94563e-05	5.33734	PRIMA1	TRUE
-1.78867	4.5238	-6.75895	1.25375e-06	3.94563e-05	5.3371	SEPTIN8	FALSE
-1.43563	5.51067	-6.7544	1.26599e-06	3.9771e-05	5.32733	PTGFRN	FALSE
-2.94457	4.87333	-6.75331	1.26892e-06	3.9771e-05	5.32499	ITPRID2	TRUE
-2.15402	5.979	-6.7528	1.27031e-06	3.9771e-05	5.32389	RECK	TRUE
0.969654	4.39655	6.74418	1.29388e-06	4.04392e-05	5.30538	WDR55	FALSE
-2.23188	7.06471	-6.73985	1.3059e-06	4.0745e-05	5.29607	VPS13C	TRUE
-2.00664	5.18045	-6.73639	1.31558e-06	4.09767e-05	5.28863	ELOVL7	TRUE
-2.13383	7.73005	-6.72772	1.34016e-06	4.1671e-05	5.26999	FAM220A	TRUE
-3.78246	5.07663	-6.72628	1.3443e-06	4.17284e-05	5.26689	DAB2	TRUE
-1.33547	3.38279	-6.72186	1.35705e-06	4.20525e-05	5.25738	TRPM3	FALSE
-2.7627	6.3053	-6.71743	1.36996e-06	4.23803e-05	5.24784	PDE4DIP	TRUE
-2.31533	9.77434	-6.7162	1.37356e-06	4.24195e-05	5.2452	ARMCX1	TRUE
-3.46282	10.3077	-6.71537	1.37602e-06	4.24233e-05	5.2434	FHL1	TRUE
-2.73429	7.05798	-6.71433	1.37909e-06	4.24461e-05	5.24116	DTWD1	TRUE
-3.78362	7.52183	-6.71217	1.38546e-06	4.25701e-05	5.23652	GSTM3	TRUE
-2.29403	8.26978	-6.71003	1.39181e-06	4.2693e-05	5.23191	CPED1	TRUE
-1.28743	9.93503	-6.70302	1.41285e-06	4.32654e-05	5.21681	UBR1	FALSE
-3.00127	5.24188	-6.70076	1.41969e-06	4.33684e-05	5.21194	DOCK5	TRUE
-3.93674	7.64455	-6.70034	1.42098e-06	4.33684e-05	5.21103	MCOLN3	TRUE
-1.49063	4.14802	-6.69151	1.44808e-06	4.41023e-05	5.192	BTN3A2	FALSE
-2.1972	4.55876	-6.68977	1.45348e-06	4.41023e-05	5.18825	NR2F1-AS1	TRUE
-1.40269	3.68396	-6.68967	1.45381e-06	4.41023e-05	5.18803	CCNH	FALSE
-1.62563	6.18508	-6.689	1.45589e-06	4.41023e-05	5.18659	KARS1	FALSE
-2.20443	5.34867	-6.6886	1.45715e-06	4.41023e-05	5.18572	ITGB5	TRUE
-2.23376	4.03003	-6.68329	1.4738e-06	4.44733e-05	5.17427	TVP23A	TRUE
-1.72084	7.42056	-6.68302	1.47466e-06	4.44733e-05	5.17369	FTO	FALSE
-2.22574	8.54335	-6.68236	1.47674e-06	4.44733e-05	5.17227	KLF10	TRUE
-2.94971	5.58147	-6.68088	1.48145e-06	4.45416e-05	5.16906	SOX6	TRUE
-2.48892	6.78403	-6.67829	1.4897e-06	4.46559e-05	5.16347	HEG1	TRUE
-2.08051	4.519	-6.67814	1.49017e-06	4.46559e-05	5.16315	MYO5A	TRUE
-2.31646	5.77591	-6.67697	1.49389e-06	4.46938e-05	5.16064	VPS37A	TRUE
2.3541	4.18033	6.6689	1.51998e-06	4.53996e-05	5.14321	DTL	TRUE
2.44608	5.87039	6.66553	1.531e-06	4.56538e-05	5.13594	LGR6	TRUE
-1.54362	4.32295	-6.6626	1.54065e-06	4.58313e-05	5.12961	JOSD1	FALSE
-1.60104	3.5839	-6.66219	1.54199e-06	4.58313e-05	5.12873	CARNS1	FALSE
-1.93803	6.00449	-6.65886	1.55307e-06	4.60855e-05	5.12152	KLK11	FALSE
-3.17628	5.82018	-6.6554	1.56462e-06	4.63252e-05	5.11406	RNF13	TRUE
-2.74409	9.58815	-6.65492	1.56625e-06	4.63252e-05	5.11302	DOCK4	TRUE
-3.05442	6.46019	-6.64428	1.60243e-06	4.73186e-05	5.09002	LINS1	TRUE
-1.64659	6.38684	-6.64005	1.61707e-06	4.76735e-05	5.08086	CHIC1	FALSE
-2.90247	7.44564	-6.63611	1.6308e-06	4.80004e-05	5.07235	TGFBR2	TRUE
-2.39671	5.03569	-6.63331	1.64063e-06	4.82118e-05	5.0663	AMACR	TRUE
-1.42616	6.16807	-6.62749	1.6613e-06	4.87404e-05	5.05369	ADPRM	FALSE
-2.62051	7.22434	-6.62627	1.66567e-06	4.87898e-05	5.05105	ATG5	TRUE
-2.14202	3.75077	-6.62442	1.67229e-06	4.89049e-05	5.04706	ARMCX4	TRUE
-2.90397	5.33502	-6.62172	1.68202e-06	4.91105e-05	5.04122	CIRBP	TRUE
-2.90811	5.85955	-6.62072	1.68566e-06	4.9138e-05	5.03904	BBS12	TRUE
-2.37646	4.89997	-6.61949	1.69011e-06	4.9189e-05	5.03638	MAGI2	TRUE
-2.51049	3.56425	-6.61858	1.69343e-06	4.92067e-05	5.03441	AADACL2	TRUE
-3.6021	8.14967	-6.6161	1.70247e-06	4.93906e-05	5.02905	SERINC1	TRUE
-4.08518	8.18521	-6.61509	1.70619e-06	4.94198e-05	5.02685	ID4	TRUE
-2.20615	4.43055	-6.60074	1.75971e-06	5.08888e-05	4.99575	ZNF658	TRUE
-1.96347	5.17802	-6.59138	1.79555e-06	5.18428e-05	4.97545	PTPN21	FALSE
-2.70858	5.77728	-6.58984	1.80148e-06	5.18643e-05	4.97213	PNPLA4	TRUE
-2.28499	5.29592	-6.58971	1.80199e-06	5.18643e-05	4.97185	PNRC1	TRUE
2.2633	4.01072	6.58717	1.81189e-06	5.20667e-05	4.96633	MTFR2	TRUE
-1.423	8.02306	-6.58529	1.81926e-06	5.21962e-05	4.96224	TMX3	FALSE
-2.22171	6.01083	-6.58412	1.82385e-06	5.22455e-05	4.95971	COBL	TRUE
-1.68708	6.05172	-6.58166	1.83355e-06	5.24408e-05	4.95436	USP3	FALSE
-3.30841	8.05956	-6.578	1.84806e-06	5.2744e-05	4.94643	LEPROTL1	TRUE
-1.62549	7.50954	-6.57753	1.84996e-06	5.2744e-05	4.9454	TMEM87A	FALSE
2.24831	5.43316	6.57548	1.85814e-06	5.28946e-05	4.94095	LOC102724560	TRUE
-4.31303	7.23478	-6.57439	1.8625e-06	5.29358e-05	4.93859	PTGIS	TRUE
-2.0313	6.30626	-6.56734	1.89103e-06	5.36627e-05	4.92329	TTC19	TRUE
-3.98521	7.83301	-6.55897	1.92553e-06	5.45566e-05	4.90509	SLC16A1	TRUE
1.34956	4.56002	6.55627	1.93677e-06	5.47897e-05	4.89923	CBX2	FALSE
2.57836	3.88741	6.55169	1.95602e-06	5.52484e-05	4.88927	UHRF1	TRUE
-4.20134	6.61992	-6.5267	2.06455e-06	5.82235e-05	4.83491	SFRP2	TRUE
-2.88694	7.53973	-6.52334	2.07962e-06	5.85577e-05	4.82759	NBR1	TRUE
0.6123	3.29746	6.5205	2.09243e-06	5.87934e-05	4.82141	CDCA8	FALSE
-1.72059	8.51181	-6.52005	2.09445e-06	5.87934e-05	4.82043	ZMYND11	FALSE
-3.93873	9.17678	-6.51567	2.1144e-06	5.91872e-05	4.81089	CFI	TRUE
-1.64665	5.38876	-6.51554	2.11499e-06	5.91872e-05	4.81061	KATNA1	FALSE
-1.87212	7.50947	-6.51424	2.12097e-06	5.92634e-05	4.80777	IFNAR1	FALSE
-2.65356	4.70755	-6.51252	2.12888e-06	5.9393e-05	4.80402	CLN5	TRUE
2.55017	4.69928	6.50829	2.14846e-06	5.98477e-05	4.7948	KIF4A	TRUE
0.784138	3.30176	6.50405	2.16828e-06	6.02527e-05	4.78556	TLCD1	FALSE
-1.27429	4.35323	-6.50359	2.17042e-06	6.02527e-05	4.78457	CBR3	FALSE
1.49231	5.10344	6.50306	2.17294e-06	6.02527e-05	4.7834	IPO4	FALSE
-3.09604	6.77293	-6.50159	2.17986e-06	6.03525e-05	4.7802	FAS	TRUE
1.25639	9.03413	6.49993	2.1877e-06	6.04777e-05	4.77658	SLC12A7	FALSE
-2.2619	5.71144	-6.49306	2.22051e-06	6.12914e-05	4.7616	KBTBD7	TRUE
2.16036	6.39516	6.49164	2.22737e-06	6.13877e-05	4.7585	NR2F6	TRUE
-3.20326	6.37164	-6.48272	2.27086e-06	6.24568e-05	4.73903	SLC44A1	TRUE
-2.2095	4.71705	-6.48228	2.27303e-06	6.24568e-05	4.73807	KLHDC1	TRUE
-2.54304	5.92373	-6.48089	2.27989e-06	6.24576e-05	4.73504	AZI2	TRUE
-1.61112	6.8472	-6.48088	2.27993e-06	6.24576e-05	4.73502	MAGI1	FALSE
-2.35176	10.2216	-6.47676	2.30042e-06	6.28894e-05	4.72601	OAT	TRUE
-2.59166	5.87143	-6.47632	2.3026e-06	6.28894e-05	4.72506	POLI	TRUE
1.27074	3.78178	6.47514	2.30847e-06	6.29133e-05	4.72249	KLK8	FALSE
-2.76399	5.72708	-6.47327	2.31787e-06	6.29133e-05	4.71841	ECI2	TRUE
-2.22197	11.628	-6.47236	2.32245e-06	6.29133e-05	4.71642	RPL15	TRUE
-2.94439	8.79133	-6.47219	2.32334e-06	6.29133e-05	4.71603	ANAPC16	TRUE
-2.88549	4.07475	-6.47151	2.32676e-06	6.29133e-05	4.71455	PTPRZ1	TRUE
3.671	7.5924	6.47127	2.32796e-06	6.29133e-05	4.71403	PCLAF	TRUE
-3.25142	7.79878	-6.47067	2.33099e-06	6.29133e-05	4.71273	PHLDB2	TRUE
-1.07624	4.54225	-6.47064	2.33115e-06	6.29133e-05	4.71266	SLIT2	FALSE
-1.49745	5.67788	-6.4677	2.34607e-06	6.31788e-05	4.70623	ANO5	FALSE
0.776557	3.06825	6.46693	2.34999e-06	6.31788e-05	4.70455	CCDC88C	FALSE
3.65872	7.30852	6.46608	2.35432e-06	6.31788e-05	4.7027	TMTC1	TRUE
2.6325	7.20858	6.46597	2.35488e-06	6.31788e-05	4.70246	GINS1	TRUE
-2.52438	7.69765	-6.46076	2.38166e-06	6.37184e-05	4.69108	FAM13B	TRUE
-1.97686	3.59739	-6.4607	2.382e-06	6.37184e-05	4.69094	GNPDA2	FALSE
-1.9371	3.93011	-6.45342	2.41992e-06	6.46222e-05	4.67504	GCNT1	FALSE
1.72844	8.92771	6.45276	2.42342e-06	6.46222e-05	4.67358	SHMT2	FALSE
2.02	5.78139	6.45218	2.42644e-06	6.46222e-05	4.67233	SAPCD1	TRUE
-2.68303	6.58954	-6.43797	2.50255e-06	6.65518e-05	4.64124	CMBL	TRUE
0.914875	2.66089	6.43706	2.50751e-06	6.65863e-05	4.63925	LRRC32	FALSE
-2.24034	5.98692	-6.43376	2.52559e-06	6.69686e-05	4.63202	ALAD	TRUE
-3.02356	5.81171	-6.43156	2.5377e-06	6.71919e-05	4.6272	KAT2B	TRUE
-0.883481	3.72607	-6.42921	2.55069e-06	6.73711e-05	4.62206	PIGH	FALSE
-3.65415	6.81533	-6.42842	2.55508e-06	6.73711e-05	4.62033	SNX7	TRUE
-1.7533	6.61799	-6.42794	2.55778e-06	6.73711e-05	4.61927	PER3	FALSE
-2.80547	7.66572	-6.42766	2.55929e-06	6.73711e-05	4.61868	TBRG1	TRUE
-1.53999	4.04183	-6.42587	2.56931e-06	6.75371e-05	4.61474	NAAA	FALSE
-2.11559	5.78673	-6.41976	2.60369e-06	6.83423e-05	4.60136	DYNC2H1	TRUE
1.81597	5.00474	6.4156	2.62737e-06	6.88642e-05	4.59225	DBN1	FALSE
-1.78761	3.78526	-6.41262	2.64446e-06	6.92126e-05	4.58573	AMDHD1	FALSE
-2.48837	8.13045	-6.4116	2.65036e-06	6.92673e-05	4.58349	COPS4	TRUE
-2.15879	5.47602	-6.40945	2.66277e-06	6.94919e-05	4.57878	TPP1	TRUE
-1.61297	5.38458	-6.40307	2.70007e-06	7.03643e-05	4.56478	RIOK2	FALSE
-2.40899	4.30253	-6.40158	2.70883e-06	7.04915e-05	4.56152	UNC5D	TRUE
-1.92392	7.37292	-6.4008	2.71344e-06	7.05108e-05	4.55981	ATP11C	FALSE
-2.50643	7.35287	-6.39781	2.73117e-06	7.08701e-05	4.55326	FBXL5	TRUE
-3.65499	7.21993	-6.3966	2.73837e-06	7.09558e-05	4.55061	SDC2	TRUE
-2.71319	4.84746	-6.39092	2.77253e-06	7.17387e-05	4.53813	L3MBTL3	TRUE
2.12668	6.69911	6.38975	2.7796e-06	7.18194e-05	4.53557	KPNA1	TRUE
-2.28782	6.26128	-6.38849	2.78722e-06	7.19142e-05	4.53281	GSTO1	TRUE
-2.23751	7.9738	-6.3808	2.83435e-06	7.30267e-05	4.51594	DECR1	TRUE
-1.90095	5.16102	-6.3744	2.87422e-06	7.38803e-05	4.50188	ERO1B	FALSE
-2.07438	4.15943	-6.37418	2.8756e-06	7.38803e-05	4.50139	CPNE8	TRUE
-1.74915	5.16863	-6.36997	2.90217e-06	7.44577e-05	4.49214	IFT88	FALSE
-2.63604	5.79444	-6.36828	2.91286e-06	7.46266e-05	4.48844	PLPBP	TRUE
-2.46807	4.06735	-6.36172	2.95488e-06	7.55617e-05	4.47402	CYS1	TRUE
-1.77121	4.39647	-6.36129	2.95766e-06	7.55617e-05	4.47308	NTNG1	FALSE
1.84636	8.50804	6.36014	2.96512e-06	7.56459e-05	4.47054	ATP5MF	FALSE
-3.01393	5.50525	-6.35414	3.00423e-06	7.65364e-05	4.45736	PPP6C	TRUE
2.50832	6.0842	6.35317	3.01062e-06	7.65918e-05	4.45522	SCRIB	TRUE
-2.28051	4.48151	-6.35131	3.02285e-06	7.67957e-05	4.45114	TPRG1L	TRUE
-1.69211	5.71653	-6.35038	3.02899e-06	7.68444e-05	4.4491	ZMAT3	FALSE
-1.60547	6.50586	-6.34264	3.08071e-06	7.78793e-05	4.43206	USP13	FALSE
-3.46391	4.46364	-6.34247	3.08186e-06	7.78793e-05	4.43168	NXPH2	TRUE
1.49214	7.30644	6.34235	3.08263e-06	7.78793e-05	4.43143	RGL2	FALSE
-2.95489	4.08561	-6.33959	3.10128e-06	7.81397e-05	4.42536	FAM133A	TRUE
-0.978717	6.5357	-6.33956	3.10153e-06	7.81397e-05	4.42528	XPC	FALSE
-1.58547	3.51539	-6.32563	3.19744e-06	8.03704e-05	4.39464	NEDD4L	FALSE
-2.99252	9.52164	-6.32537	3.19926e-06	8.03704e-05	4.39406	TLE4	TRUE
-3.07552	6.42735	-6.32441	3.20599e-06	8.03704e-05	4.39195	STX7	TRUE
-1.90408	6.79092	-6.32409	3.20824e-06	8.03704e-05	4.39124	SIK3	FALSE
-0.927424	4.24279	-6.32353	3.21216e-06	8.03704e-05	4.39001	KLHL36	FALSE
-2.7955	5.834	-6.32145	3.22686e-06	8.06271e-05	4.38542	FGF7P6	TRUE
1.86661	6.60881	6.32081	3.23138e-06	8.06293e-05	4.38401	KCTD1	FALSE
1.75888	4.42396	6.30579	3.3394e-06	8.32106e-05	4.35092	SLC13A4	FALSE
-1.32574	6.78762	-6.30135	3.3721e-06	8.39103e-05	4.34112	STAG1	FALSE
-2.95228	8.91805	-6.29764	3.39965e-06	8.44068e-05	4.33293	FBXL3	TRUE
-1.98464	9.94929	-6.29741	3.40133e-06	8.44068e-05	4.33244	GABARAPL2	FALSE
0.834615	3.96501	6.28638	3.48461e-06	8.63556e-05	4.3081	RAB15	FALSE
-2.05886	7.04678	-6.28465	3.49783e-06	8.65653e-05	4.30429	CNOT7	TRUE
1.04712	3.59108	6.28351	3.50657e-06	8.66638e-05	4.30177	DNMT3B	FALSE
-3.78985	9.64539	-6.27032	3.60955e-06	8.90878e-05	4.27265	CLDN1	TRUE
-1.39212	4.59913	-6.26968	3.61468e-06	8.90935e-05	4.27123	IL10RB	FALSE
-2.72065	6.17952	-6.26842	3.62464e-06	8.92181e-05	4.26846	MCOLN2	TRUE
1.88944	4.3203	6.2558	3.7265e-06	9.15051e-05	4.24057	CDCA5	FALSE
-2.80166	8.59665	-6.25567	3.72761e-06	9.15051e-05	4.24027	FYCO1	TRUE
1.2969	3.67351	6.25269	3.75212e-06	9.19825e-05	4.23368	SYT13	FALSE
2.05259	5.34449	6.25046	3.77055e-06	9.23099e-05	4.22875	COL5A1	TRUE
-2.15359	8.91462	-6.24943	3.7791e-06	9.23949e-05	4.22647	LYSMD3	TRUE
-2.31785	9.53086	-6.2486	3.78595e-06	9.24382e-05	4.22465	GCA	TRUE
-3.03508	7.23029	-6.2363	3.88977e-06	9.47211e-05	4.19743	PCM1	TRUE
-2.99485	6.6997	-6.23629	3.88987e-06	9.47211e-05	4.19741	FAM171B	TRUE
-2.84457	7.18323	-6.22906	3.95221e-06	9.61106e-05	4.18141	HOXD4	TRUE
-2.53654	5.47067	-6.22508	3.98696e-06	9.68262e-05	4.1726	HNRNPR	TRUE
-1.96111	4.83631	-6.2172	4.05678e-06	9.83904e-05	4.15514	EBLN2	FALSE
-2.71153	9.49128	-6.21556	4.07141e-06	9.86138e-05	4.15152	NDFIP1	TRUE
-2.73011	6.39864	-6.20394	4.17694e-06	0.000100865	4.12578	ZNF148	TRUE
-1.80571	8.49245	-6.20368	4.17939e-06	0.000100865	4.12519	ACSL3	FALSE
-2.41365	6.50062	-6.20307	4.18498e-06	0.000100865	4.12384	ACAT1	TRUE
2.80941	7.24422	6.2029	4.18655e-06	0.000100865	4.12347	ESRP1	TRUE
-1.74777	3.44736	-6.20206	4.19432e-06	0.000100919	4.1216	CNR1	FALSE
1.57075	5.00561	6.19866	4.22587e-06	0.000101544	4.11406	TRAF4	FALSE
-2.4562	7.45049	-6.19773	4.23458e-06	0.000101619	4.11199	OSMR	TRUE
-1.88481	7.82845	-6.19603	4.25046e-06	0.000101866	4.10823	YPEL2	FALSE
1.44398	6.95371	6.19136	4.29444e-06	0.000102784	4.09787	SMAD6	FALSE
-2.25066	6.55259	-6.18991	4.30816e-06	0.000102977	4.09466	USP25	TRUE
1.36675	4.71137	6.18879	4.31885e-06	0.000103097	4.09217	GALNT2	FALSE
1.58071	9.48175	6.18794	4.32693e-06	0.000103154	4.09029	ACTN1	FALSE
-2.32988	5.91533	-6.18576	4.34777e-06	0.000103516	4.08546	ARL14EP	TRUE
-2.34673	8.3173	-6.18488	4.35622e-06	0.000103581	4.0835	MAP3K2	TRUE
-2.16486	6.07583	-6.18368	4.36779e-06	0.000103721	4.08084	TMEM167B	TRUE
-2.5024	6.74668	-6.18129	4.39091e-06	0.000104134	4.07553	DPP8	TRUE
-1.86435	9.19633	-6.17856	4.41738e-06	0.000104625	4.06948	AHNAK	FALSE
3.408	4.8187	6.17599	4.44252e-06	0.000105084	4.06377	CCNE1	TRUE
-1.51324	3.26872	-6.17487	4.4535e-06	0.000105207	4.06129	ZNF697	FALSE
-2.99178	7.39405	-6.17136	4.48817e-06	0.000105888	4.05349	GRAMD1C	TRUE
-2.95654	7.10586	-6.17051	4.49664e-06	0.000105951	4.05159	KLHL7	TRUE
-2.04279	8.39284	-6.16878	4.51382e-06	0.000106218	4.04776	DDX1	TRUE
-1.67711	3.52721	-6.16619	4.53975e-06	0.000106493	4.042	MTMR6	FALSE
-2.18111	6.32209	-6.16579	4.54376e-06	0.000106493	4.04111	GDAP1	TRUE
-1.39594	6.68805	-6.16532	4.54841e-06	0.000106493	4.04008	ZFYVE26	FALSE
2.38917	5.5283	6.16527	4.54893e-06	0.000106493	4.03996	PANK1	TRUE
-1.52117	3.43878	-6.15522	4.6511e-06	0.000108745	4.01762	DOK6	FALSE
-1.51984	3.81441	-6.152	4.68426e-06	0.000109379	4.01048	PRCD	FALSE
-1.82624	3.30917	-6.14131	4.79626e-06	0.000111719	3.98671	SELENOP	FALSE
-2.01358	4.01478	-6.14115	4.79797e-06	0.000111719	3.98635	PCLO	TRUE
-4.4957	7.324	-6.14069	4.80288e-06	0.000111719	3.98533	ECRG4	TRUE
-1.87349	5.19736	-6.13878	4.82316e-06	0.000112048	3.98109	DSCAML1	FALSE
-1.27065	4.26268	-6.13611	4.8518e-06	0.000112569	3.97513	PLEKHA7	FALSE
-1.71057	6.31477	-6.13485	4.8653e-06	0.000112739	3.97234	AGGF1	FALSE
-1.71978	5.39881	-6.13314	4.88379e-06	0.000113023	3.96852	ZNF615	FALSE
-1.60234	3.86968	-6.12893	4.92945e-06	0.000113771	3.95917	HHIP	FALSE
1.20048	3.45432	6.12846	4.93453e-06	0.000113771	3.95813	MCM10	FALSE
-2.66139	5.07911	-6.12843	4.93487e-06	0.000113771	3.95806	PDPN	TRUE
-2.83003	4.90861	-6.12418	4.98158e-06	0.000114578	3.94859	FBXO8	TRUE
-2.59422	7.08263	-6.12398	4.9837e-06	0.000114578	3.94816	OGFRL1	TRUE
-2.31948	6.91479	-6.12352	4.98877e-06	0.000114578	3.94714	MEF2A	TRUE
-3.14331	6.45848	-6.12227	5.00264e-06	0.000114752	3.94434	GSPT2	TRUE
-2.01881	8.62399	-6.12169	5.0091e-06	0.000114755	3.94305	MRPS31	TRUE
-1.7734	4.98431	-6.12044	5.02298e-06	0.000114928	3.94026	DRAM1	FALSE
-2.32732	6.94283	-6.10828	5.16006e-06	0.00011788	3.91319	RNASEL	TRUE
-1.49756	4.98956	-6.10785	5.16493e-06	0.00011788	3.91224	TBC1D1	FALSE
-2.71244	7.96827	-6.10459	5.20243e-06	0.000118587	3.90496	JAK1	TRUE
-2.33065	7.22247	-6.10053	5.2494e-06	0.000119508	3.89592	UBE2I	TRUE
-2.45768	6.85985	-6.09963	5.25995e-06	0.000119597	3.8939	BBS2	TRUE
-2.08398	4.48009	-6.09907	5.26649e-06	0.000119597	3.89266	CCDC126	TRUE
-1.73562	5.80818	-6.09591	5.3034e-06	0.000120251	3.88563	ASH2L	FALSE
-1.74766	5.67091	-6.09548	5.30851e-06	0.000120251	3.88466	CERK	FALSE
-2.85622	8.28548	-6.08678	5.41186e-06	0.00012244	3.86527	ANKH	TRUE
5.17566	7.48033	6.08492	5.43431e-06	0.000122795	3.86111	EHF	TRUE
-2.73795	3.98067	-6.08169	5.4734e-06	0.000123525	3.8539	CNKSR2	TRUE
-2.80647	5.71734	-6.08037	5.48945e-06	0.000123734	3.85096	ATOSA	TRUE
-2.28447	5.12939	-6.07769	5.52212e-06	0.000124316	3.84499	SGK3	TRUE
-1.10644	5.06106	-6.07689	5.53203e-06	0.000124385	3.84319	MTERF2	FALSE
-1.55215	11.2826	-6.07334	5.57574e-06	0.000125213	3.83528	EIF3F	FALSE
1.41053	7.27407	6.06288	5.70667e-06	0.000127995	3.81194	TUBA4A	FALSE
-1.10456	3.89154	-6.05849	5.76266e-06	0.000129092	3.80212	BTD	FALSE
-1.87649	10.2811	-6.05561	5.79957e-06	0.000129689	3.7957	ATP6V1D	FALSE
-2.63448	6.64735	-6.0553	5.80357e-06	0.000129689	3.79501	ZNF302	TRUE
-3.39	5.99382	-6.05441	5.81509e-06	0.000129761	3.79302	PKHD1L1	TRUE
-2.33626	5.41748	-6.05395	5.82107e-06	0.000129761	3.79198	GLT8D1	TRUE
-1.99687	10.5238	-6.05305	5.8327e-06	0.000129861	3.78998	ITM2B	FALSE
-1.38761	4.51046	-6.0509	5.86068e-06	0.000130325	3.78516	USPL1	FALSE
-2.43608	6.78731	-6.05022	5.86951e-06	0.000130362	3.78365	MAN1A1	TRUE
-1.82711	6.83613	-6.04732	5.90745e-06	0.000131045	3.77717	HBP1	FALSE
-1.68856	7.07486	-6.04513	5.93631e-06	0.000131524	3.77227	DHX29	FALSE
-1.48463	3.09917	-6.04308	5.96336e-06	0.000131963	3.7677	GABRB3	FALSE
-1.85078	4.13178	-6.04177	5.98075e-06	0.000132187	3.76477	KLHL31	FALSE
-2.02592	5.33076	-6.03949	6.01125e-06	0.0001327	3.75966	EML1	TRUE
-2.47116	6.22045	-6.03263	6.10363e-06	0.000134576	3.74433	EFCAB7	TRUE
-2.18843	6.29998	-6.0273	6.17644e-06	0.000136016	3.7324	TENT2	TRUE
-2.45773	5.06871	-6.02445	6.21564e-06	0.000136714	3.72604	MICU3	TRUE
-2.35999	5.7536	-6.02249	6.24294e-06	0.000137149	3.72164	DIAPH2	TRUE
-2.31902	7.30145	-6.01988	6.2793e-06	0.000137775	3.7158	FOXO1	TRUE
-3.13259	6.83494	-6.01911	6.29005e-06	0.000137775	3.71408	GLS	TRUE
1.04099	4.15951	6.0186	6.29721e-06	0.000137775	3.71294	RRBP1	FALSE
-2.20707	10.3977	-6.01827	6.30177e-06	0.000137775	3.71221	RTRAF	TRUE
-2.57229	6.62497	-6.01485	6.35002e-06	0.00013861	3.70454	FAM200B	TRUE
1.72596	5.42078	6.01448	6.35516e-06	0.00013861	3.70373	RUSC1	FALSE
-1.18259	7.49386	-6.01255	6.38259e-06	0.000139036	3.6994	TXNDC15	FALSE
1.39055	3.79838	6.01203	6.39002e-06	0.000139036	3.69823	RASAL1	FALSE
-1.872	6.56252	-6.01142	6.39866e-06	0.000139058	3.69687	SLCO3A1	FALSE
1.53754	4.21371	6.00452	6.49772e-06	0.000140771	3.68143	KCNG1	FALSE
-2.48483	8.32038	-6.00435	6.50027e-06	0.000140771	3.68103	FAM210B	TRUE
1.03785	4.62708	6.00382	6.5079e-06	0.000140771	3.67985	FANCE	FALSE
-2.75405	7.29962	-6.00327	6.51592e-06	0.000140771	3.67861	ARPC5	TRUE
-1.76799	8.54477	-6.00325	6.51618e-06	0.000140771	3.67857	DPYSL2	FALSE
-3.48344	8.81981	-6.00078	6.55212e-06	0.00014138	3.67304	SCP2	TRUE
-2.75445	9.59443	-6.00006	6.56261e-06	0.000141438	3.67144	SYPL1	TRUE
-2.13053	5.82871	-5.99927	6.57419e-06	0.00014152	3.66966	ZNF24	TRUE
-2.46883	8.23366	-5.99721	6.6044e-06	0.000142002	3.66506	DENND4C	TRUE
-1.50995	4.24333	-5.99326	6.66291e-06	0.000143091	3.65619	FCMR	FALSE
1.41833	3.33112	5.99138	6.69082e-06	0.000143521	3.65199	POC1A	FALSE
-1.4603	3.84358	-5.9895	6.719e-06	0.000143956	3.64776	NUDT11	FALSE
-2.27247	6.94593	-5.98858	6.7327e-06	0.00014408	3.64571	RAB9A	TRUE
-2.1406	8.09457	-5.98801	6.74131e-06	0.000144095	3.64443	TXNRD1	TRUE
-2.45095	6.81171	-5.98647	6.76453e-06	0.000144421	3.64097	PYROXD1	TRUE
-3.28051	5.40056	-5.98283	6.81966e-06	0.000145427	3.63281	TRPC1	TRUE
-2.03545	6.90444	-5.982	6.83225e-06	0.000145525	3.63096	FSTL1	TRUE
-1.92589	9.43412	-5.98116	6.84507e-06	0.000145628	3.62908	RWDD1	FALSE
-1.31575	4.76986	-5.98049	6.85535e-06	0.000145676	3.62757	DSTN	FALSE
-3.04118	8.93009	-5.97754	6.90051e-06	0.000146465	3.62097	RBPMS	TRUE
-3.56172	6.98875	-5.97557	6.93096e-06	0.00014694	3.61654	CLK1	TRUE
-2.93479	5.24945	-5.96364	7.118e-06	0.000150729	3.58978	SOSTDC1	TRUE
-2.16694	9.18435	-5.96259	7.13464e-06	0.000150906	3.58743	RGL1	TRUE
-3.45154	7.09014	-5.96197	7.14461e-06	0.000150941	3.58603	SQOR	TRUE
1.60189	6.2965	5.96134	7.15469e-06	0.000150979	3.58461	MCM4	FALSE
-2.57675	5.66578	-5.96019	7.17309e-06	0.000151192	3.58203	TXNL1	TRUE
1.54266	6.95504	5.95787	7.21026e-06	0.000151799	3.57683	DNMT3A	FALSE
-1.78638	5.55101	-5.95702	7.22395e-06	0.000151912	3.57493	ATMIN	FALSE
2.38648	6.28773	5.95608	7.23917e-06	0.000152056	3.57281	IGF2BP2	TRUE
-2.37958	3.93061	-5.95316	7.28665e-06	0.000152782	3.56624	CCDC68	TRUE
-2.30162	5.18245	-5.95292	7.29055e-06	0.000152782	3.5657	ERICH5	TRUE
-1.87359	6.81564	-5.95054	7.3293e-06	0.000153418	3.56037	SERPING1	FALSE
-1.60688	7.69898	-5.94933	7.34918e-06	0.000153657	3.55765	CTNND1	FALSE
-2.28209	9.06355	-5.94616	7.40147e-06	0.000154573	3.55053	IFNGR1	TRUE
-3.22591	5.60151	-5.94563	7.41016e-06	0.000154577	3.54935	NT5DC1	TRUE
2.43144	4.68131	5.94495	7.42145e-06	0.000154635	3.54782	CCNB2	TRUE
-3.13324	7.77258	-5.94332	7.44858e-06	0.000155023	3.54415	SKP1	TRUE
-1.7611	5.94626	-5.94172	7.47527e-06	0.00015536	3.54055	WDFY3	FALSE
1.66156	6.28738	5.94132	7.4819e-06	0.00015536	3.53966	MRPL52	FALSE
-3.1251	6.65692	-5.94046	7.49638e-06	0.000155484	3.53772	PRRX1	TRUE
-2.8708	7.08955	-5.93955	7.51155e-06	0.000155621	3.53569	IGIP	TRUE
-3.54469	6.52626	-5.93737	7.54832e-06	0.000156205	3.53078	FBXO9	TRUE
1.46076	6.26293	5.93651	7.5629e-06	0.000156328	3.52884	FKBP4	FALSE
1.80536	5.16725	5.93598	7.57185e-06	0.000156336	3.52765	COL7A1	FALSE
1.15524	4.04447	5.93419	7.60212e-06	0.000156783	3.52364	EPOP	FALSE
-3.28096	6.26712	-5.91849	7.87396e-06	0.000162205	3.48834	TGFB2	TRUE
-2.61397	3.39666	-5.91261	7.97819e-06	0.000164018	3.47512	ADCYAP1	TRUE
0.864545	4.55697	5.91251	7.98e-06	0.000164018	3.47489	KALRN	FALSE
-2.78154	8.04187	-5.91063	8.01359e-06	0.000164445	3.47067	ZDHHC2	TRUE
-2.04884	9.9537	-5.91034	8.01883e-06	0.000164445	3.47001	ROCK1	TRUE
-1.99615	6.18583	-5.90956	8.03293e-06	0.000164548	3.46825	CROT	FALSE
-1.33799	4.08755	-5.90338	8.14481e-06	0.000166652	3.45435	HELQ	FALSE
0.907576	5.25109	5.90146	8.17997e-06	0.000167184	3.45002	WDR91	FALSE
-2.98164	8.28867	-5.90035	8.20021e-06	0.000167409	3.44754	TPBG	TRUE
-1.89859	8.44617	-5.89299	8.3367e-06	0.000170005	3.43095	MAP3K20	FALSE
-1.51627	6.88783	-5.89118	8.37056e-06	0.000170504	3.42688	MRPS14	FALSE
-2.74703	6.17854	-5.88814	8.42765e-06	0.000171475	3.42005	SATB1	TRUE
-2.88695	6.95558	-5.88676	8.45392e-06	0.000171681	3.41692	MED21	TRUE
3.74589	5.30008	5.88661	8.45665e-06	0.000171681	3.4166	SULT1C2	TRUE
-1.58922	5.28154	-5.88445	8.49767e-06	0.000172322	3.41173	CRYZL1	FALSE
-2.42886	5.62584	-5.88199	8.54475e-06	0.000173084	3.40618	RAB8B	TRUE
-2.75907	4.58511	-5.87701	8.64064e-06	0.000174655	3.39497	PSD3	TRUE
1.35546	4.95742	5.87697	8.64154e-06	0.000174655	3.39486	OVOL2	FALSE
1.2098	3.35538	5.87423	8.69472e-06	0.000175227	3.3887	SBK1	FALSE
-1.05171	3.80894	-5.87405	8.69817e-06	0.000175227	3.3883	ELFN1	FALSE
-3.40572	8.94296	-5.87403	8.69873e-06	0.000175227	3.38824	TMOD1	TRUE
3.16673	7.43862	5.87112	8.75569e-06	0.000176179	3.38168	ECT2	TRUE
-2.51554	6.15207	-5.86735	8.82994e-06	0.000177477	3.37319	CREB3L2	TRUE
-1.67575	4.06851	-5.8637	8.90261e-06	0.00017874	3.36496	PDE10A	FALSE
-3.01756	6.88884	-5.85956	8.98578e-06	0.000180211	3.35562	FZD7	TRUE
-1.82289	6.6452	-5.85611	9.05562e-06	0.000181359	3.34784	HNMT	FALSE
-2.71401	3.95912	-5.85575	9.06297e-06	0.000181359	3.34702	NAP1L5	TRUE
-2.40653	10.0295	-5.85222	9.13502e-06	0.00018252	3.33907	PAIP2	TRUE
-1.86188	8.58623	-5.85193	9.14106e-06	0.00018252	3.3384	NQO1	FALSE
1.25442	7.62986	5.84779	9.22629e-06	0.000183974	3.32908	FEN1	FALSE
-1.33757	7.2172	-5.84742	9.23409e-06	0.000183974	3.32823	NEK9	FALSE
-1.25109	4.12189	-5.84586	9.26643e-06	0.000184416	3.32472	SIPA1L1	FALSE
-1.32876	6.1403	-5.84476	9.28936e-06	0.00018467	3.32224	TRIP4	FALSE
-2.00875	6.42717	-5.84308	9.32442e-06	0.000184976	3.31845	MARCHF6	TRUE
-1.53313	4.01049	-5.84265	9.33357e-06	0.000184976	3.31747	ERC2	FALSE
-1.961	8.29682	-5.84257	9.33525e-06	0.000184976	3.31729	PAXBP1	FALSE
-1.72918	5.26967	-5.84139	9.36002e-06	0.000185265	3.31462	CAMK1D	FALSE
-2.39307	11.1604	-5.84078	9.37272e-06	0.000185315	3.31326	CAPN2	TRUE
-3.59154	7.33499	-5.83989	9.39159e-06	0.000185486	3.31124	MSRB3	TRUE
-1.76375	7.15586	-5.83915	9.40716e-06	0.000185593	3.30958	FBXO28	FALSE
-2.02057	3.99509	-5.83849	9.42118e-06	0.000185668	3.30808	AS3MT	TRUE
-1.94115	10.044	-5.83789	9.43389e-06	0.000185717	3.30673	REEP5	FALSE
-1.87944	5.60025	-5.83561	9.48241e-06	0.00018647	3.30157	PDS5B	FALSE
1.89363	3.77748	5.83315	9.53489e-06	0.0001873	3.29603	SYT11	FALSE
-2.18261	7.84092	-5.83037	9.59471e-06	0.000187881	3.28975	CAB39	TRUE
-1.97239	10.4882	-5.83037	9.59473e-06	0.000187881	3.28974	RSRP1	FALSE
-1.87315	6.99572	-5.83033	9.59546e-06	0.000187881	3.28967	DCUN1D4	FALSE
-4.18329	8.45244	-5.82902	9.62393e-06	0.000188159	3.28669	USP53	TRUE
-1.59706	6.7659	-5.82872	9.63036e-06	0.000188159	3.28602	MFAP1	FALSE
-2.44531	4.16288	-5.82652	9.67811e-06	0.000188889	3.28105	CDKL2	TRUE
1.03932	3.18019	5.82225	9.77147e-06	0.000190507	3.27141	LOXL2	FALSE
2.60331	6.09024	5.81833	9.85797e-06	0.000191988	3.26256	EZH2	TRUE
-1.69587	10.3776	-5.81717	9.88374e-06	0.000192284	3.25993	SPTBN1	FALSE
-1.79062	8.64265	-5.81548	9.92135e-06	0.000192809	3.25612	TM2D2	FALSE
-1.78563	4.28926	-5.81186	1.00025e-05	0.000194179	3.24793	ZFYVE16	FALSE
2.91652	6.21666	5.80905	1.00661e-05	0.000195205	3.24157	CCND1	TRUE
1.12328	7.64627	5.80786	1.0093e-05	0.000195517	3.23889	OAZ1	FALSE
1.02794	3.26342	5.80371	1.01877e-05	0.000197077	3.2295	PFKFB4	FALSE
-2.17229	6.70955	-5.80339	1.01951e-05	0.000197077	3.22877	FRMD6	TRUE
-2.97523	7.06586	-5.80269	1.02112e-05	0.000197179	3.22719	SEC24B	TRUE
-1.98648	7.14491	-5.79852	1.03075e-05	0.000198827	3.21776	ZNF451	FALSE
-2.06964	8.8053	-5.79758	1.03293e-05	0.00019901	3.21564	RICTOR	TRUE
-1.67444	8.98674	-5.79717	1.03389e-05	0.00019901	3.21471	ZC3HAV1	FALSE
-1.95185	8.51319	-5.79545	1.03789e-05	0.000199569	3.21083	HDHD2	FALSE
-2.82471	6.82698	-5.78505	1.06251e-05	0.000204087	3.18728	SLC66A3	TRUE
-2.74308	7.02983	-5.78403	1.06496e-05	0.000204185	3.18497	GLT8D2	TRUE
0.980456	3.87572	5.78349	1.06624e-05	0.000204185	3.18376	CRABP2	FALSE
-2.15211	6.70586	-5.78343	1.06638e-05	0.000204185	3.18363	SAP18	TRUE
-1.97415	5.05218	-5.78069	1.07299e-05	0.000205095	3.17742	PALMD	FALSE
-2.39083	6.56739	-5.77987	1.07498e-05	0.000205095	3.17556	ZNF573	TRUE
-1.5686	7.25519	-5.77964	1.07554e-05	0.000205095	3.17505	RCBTB2	FALSE
-1.84064	9.05093	-5.77959	1.07565e-05	0.000205095	3.17494	DDHD2	FALSE
0.703959	3.58448	5.7769	1.08219e-05	0.000206126	3.16885	BICDL2	FALSE
-2.24283	5.69275	-5.77586	1.08473e-05	0.000206394	3.1665	KIZ	TRUE
0.901252	3.3229	5.77365	1.09017e-05	0.000207212	3.16148	EP400P1	FALSE
-1.69009	4.46476	-5.77239	1.09326e-05	0.000207547	3.15864	TCAIM	FALSE
-1.54517	9.17941	-5.77155	1.09532e-05	0.000207547	3.15674	SPATS2L	FALSE
-0.747029	3.24599	-5.77154	1.09535e-05	0.000207547	3.15671	RIMS1	FALSE
-3.0469	6.7884	-5.76933	1.10082e-05	0.000208365	3.15171	LYSMD2	TRUE
-2.70575	6.80851	-5.76207	1.119e-05	0.000211585	3.13527	HOXD3	TRUE
-0.906958	3.95215	-5.76129	1.12098e-05	0.000211688	3.13349	PSMD11	FALSE
0.658267	3.07702	5.76057	1.1228e-05	0.000211688	3.13186	MTARC1	FALSE
3.66985	4.62221	5.76048	1.12303e-05	0.000211688	3.13165	PROM2	TRUE
-1.10021	3.8167	-5.75809	1.1291e-05	0.000212613	3.12623	GPC4	FALSE
1.38678	4.72262	5.7542	1.13905e-05	0.000214263	3.11743	HELZ2	FALSE
-2.69425	8.5808	-5.75224	1.1441e-05	0.000214992	3.11298	MPHOSPH8	TRUE
-2.03088	4.6106	-5.75103	1.14723e-05	0.000215358	3.11024	TBC1D8B	TRUE
-2.11528	6.56353	-5.75051	1.14858e-05	0.000215388	3.10906	CRYBG3	TRUE
0.999808	4.2686	5.74707	1.15753e-05	0.000216658	3.10127	PRKX	FALSE
-1.37126	6.16898	-5.74699	1.15773e-05	0.000216658	3.10109	KATNAL1	FALSE
-2.23164	6.27152	-5.74472	1.16369e-05	0.00021755	3.09593	ABRAXAS1	TRUE
-1.1253	3.70049	-5.74173	1.17158e-05	0.0002188	3.08915	DET1	FALSE
-1.25474	9.84828	-5.73851	1.18013e-05	0.000219952	3.08185	IST1	FALSE
-1.91134	5.70685	-5.73849	1.18017e-05	0.000219952	3.08182	TCTN3	FALSE
-1.54174	4.28557	-5.73778	1.18208e-05	0.000220082	3.08019	CNIH3	FALSE
-1.82585	5.85885	-5.73278	1.19549e-05	0.000222161	3.06887	LONP2	FALSE
-2.89015	6.0611	-5.73271	1.19569e-05	0.000222161	3.0687	ENDOD1	TRUE
-2.63029	6.61755	-5.73062	1.20134e-05	0.000222772	3.06396	PPM1A	TRUE
-2.38984	6.48441	-5.73059	1.20143e-05	0.000222772	3.06389	TENT5A	TRUE
-2.09764	5.96891	-5.72397	1.21954e-05	0.0002259	3.04887	IKZF5	TRUE
-2.14711	9.07018	-5.7214	1.22663e-05	0.000226962	3.04305	RELL1	TRUE
-1.77813	7.22836	-5.72099	1.22777e-05	0.000226962	3.04211	CNOT1	FALSE
-1.39355	4.7345	-5.71983	1.23101e-05	0.000227331	3.03947	ANGPTL2	FALSE
-1.30147	3.40918	-5.71724	1.23822e-05	0.00022843	3.0336	ICE2	FALSE
0.889086	3.14176	5.71435	1.24635e-05	0.000229697	3.02703	ZNF592	FALSE
-2.12464	5.0983	-5.71287	1.25053e-05	0.000230234	3.02367	SAMTOR	TRUE
-1.65163	6.34109	-5.71086	1.25622e-05	0.000231048	3.01911	LINC00957	FALSE
-1.85923	4.28245	-5.70989	1.25898e-05	0.000231322	3.01691	MRC1	FALSE
3.41204	5.24994	5.70637	1.26904e-05	0.000232935	3.00892	VCAN	TRUE
-1.59971	6.4075	-5.70507	1.27278e-05	0.000233252	3.00596	PARD3B	FALSE
-1.89373	5.8611	-5.70482	1.27351e-05	0.000233252	3.00539	ZFP1	FALSE
-1.44059	9.38913	-5.70443	1.27461e-05	0.000233252	3.00452	CETN2	FALSE
1.5141	3.50142	5.70323	1.27808e-05	0.00023365	3.0018	HJURP	FALSE
-1.71629	6.57339	-5.70221	1.28103e-05	0.000233952	2.99948	CGRRF1	FALSE
-1.72586	9.70199	-5.70178	1.2823e-05	0.000233952	2.99848	SH3BGRL	FALSE
-2.52905	7.09796	-5.69346	1.30665e-05	0.000238157	2.97959	TCEA3	TRUE
-1.91666	5.68904	-5.68937	1.31881e-05	0.000240132	2.9703	HCP5	FALSE
-2.59064	5.09422	-5.68758	1.32416e-05	0.000240865	2.96623	N4BP2L2	TRUE
-1.94812	6.44691	-5.68564	1.33001e-05	0.000241686	2.96181	P4HA2	FALSE
-1.20214	5.98601	-5.68459	1.33317e-05	0.000241885	2.95943	PIGX	FALSE
-3.66265	10.5858	-5.68439	1.33376e-05	0.000241885	2.95899	ANXA1	TRUE
-2.10754	7.11612	-5.68387	1.33534e-05	0.000241931	2.95779	ARV1	TRUE
-1.69558	7.84289	-5.6815	1.34251e-05	0.000242988	2.95242	MCUB	FALSE
-2.75619	8.43259	-5.67834	1.35217e-05	0.000244338	2.94523	JKAMP	TRUE
-3.12146	6.46635	-5.67818	1.35266e-05	0.000244338	2.94486	TMEM150C	TRUE
-1.40083	11.5482	-5.67705	1.35611e-05	0.000244479	2.9423	GABARAPL3	FALSE
-2.06269	4.36431	-5.67705	1.35613e-05	0.000244479	2.94229	ST6GAL2	TRUE
-2.06794	4.53531	-5.67491	1.36272e-05	0.000245424	2.93742	FAT4	TRUE
-2.29836	3.97686	-5.67143	1.37351e-05	0.000247123	2.92951	ASXL3	TRUE
-2.53603	8.41599	-5.6678	1.38483e-05	0.000248605	2.92126	PDK3	TRUE
-1.9432	8.10055	-5.6675	1.38579e-05	0.000248605	2.92057	TRIQK	FALSE
2.31022	7.66437	5.66746	1.38592e-05	0.000248605	2.92047	COL4A2	TRUE
1.82504	5.29912	5.66705	1.38721e-05	0.000248605	2.91954	MYEF2	FALSE
-1.07865	4.78218	-5.66569	1.39148e-05	0.000249124	2.91646	TRNAU1AP	FALSE
-1.53706	6.3919	-5.66036	1.40839e-05	0.000251903	2.90433	SLC16A5	FALSE
-1.21311	4.33215	-5.65851	1.41431e-05	0.000252685	2.90012	C2orf42	FALSE
-2.1389	5.81431	-5.65813	1.41554e-05	0.000252685	2.89925	SLC25A46	TRUE
-2.14322	4.86952	-5.65484	1.42613e-05	0.000254327	2.89177	DYNLRB2	TRUE
0.630305	3.56152	5.6533	1.43114e-05	0.000254788	2.88825	LIG1	FALSE
-2.94041	5.77832	-5.65318	1.43152e-05	0.000254788	2.88798	DNAJB9	TRUE
-1.64531	3.59915	-5.65143	1.43722e-05	0.000255553	2.88399	ANGPTL1	FALSE
0.92396	3.25237	5.64778	1.44914e-05	0.000257421	2.8757	MEX3A	FALSE
-4.0306	7.35228	-5.64514	1.45785e-05	0.000258716	2.86969	GPNMB	TRUE
-1.28634	3.05124	-5.64148	1.47002e-05	0.000260621	2.86134	FGF2	FALSE
-1.99789	7.02886	-5.63991	1.47528e-05	0.000261298	2.85776	TTC8	FALSE
-2.91497	5.40649	-5.63926	1.47745e-05	0.000261429	2.85628	CASP1	TRUE
-2.45164	4.9107	-5.63707	1.4848e-05	0.000262473	2.85131	RNFT1	TRUE
-1.23533	3.7994	-5.6355	1.4901e-05	0.000263154	2.84773	PIGB	FALSE
-3.13617	7.5317	-5.63412	1.49479e-05	0.000263727	2.84457	SMARCA2	TRUE
-2.68708	7.06702	-5.6323	1.50097e-05	0.00026456	2.84044	SASH1	TRUE
-1.95973	6.46895	-5.62435	1.5283e-05	0.000269117	2.82233	HOOK1	FALSE
1.58417	4.83922	5.61981	1.54413e-05	0.000271642	2.81199	TIMELESS	FALSE
2.21116	4.92159	5.61855	1.54856e-05	0.000272158	2.80911	GPR39	TRUE
-2.03751	4.81538	-5.61691	1.55435e-05	0.000272765	2.80536	DCBLD2	TRUE
3.97248	7.55255	5.61672	1.55502e-05	0.000272765	2.80494	C11orf96	TRUE
0.897523	3.37546	5.61535	1.55986e-05	0.000273351	2.80181	ARK2C	FALSE
-2.33928	6.13163	-5.61382	1.56531e-05	0.000274041	2.79832	G0S2	TRUE
-1.33786	4.05562	-5.61225	1.57091e-05	0.000274758	2.79473	AMZ2P1	FALSE
-1.97943	4.02181	-5.61155	1.57339e-05	0.000274928	2.79315	PCDH20	FALSE
-1.67985	6.71111	-5.60851	1.58432e-05	0.000276572	2.7862	APPBP2	FALSE
-2.52847	4.74856	-5.60519	1.59632e-05	0.000278399	2.77863	FAM241A	TRUE
3.05071	5.52381	5.60466	1.59822e-05	0.000278465	2.77743	FOXQ1	TRUE
-2.11776	10.4951	-5.60274	1.60522e-05	0.000279417	2.77305	RPL36AL	TRUE
3.67862	5.77463	5.60163	1.60928e-05	0.000279854	2.77052	HMMR	TRUE
1.53161	4.44455	5.5989	1.61931e-05	0.00028133	2.76428	CRTAC1	FALSE
-1.4528	4.27115	-5.59366	1.63869e-05	0.000284425	2.75235	ZNF862	FALSE
-1.78358	5.73828	-5.5917	1.64602e-05	0.000285425	2.74787	MORC4	FALSE
0.902305	4.423	5.58705	1.66353e-05	0.000288187	2.73725	NOP2	FALSE
-1.59412	3.40848	-5.58594	1.66773e-05	0.000288618	2.73472	IRAK3	FALSE
-2.10614	4.4867	-5.58556	1.6692e-05	0.000288618	2.73384	SPATA7	TRUE
0.738491	2.48202	5.58327	1.67788e-05	0.000289845	2.72863	CDC6	FALSE
-1.16649	5.24725	-5.58187	1.68327e-05	0.000290323	2.72542	SNX24	FALSE
2.09748	4.34265	5.58155	1.68448e-05	0.000290323	2.72469	BIK	TRUE
2.85912	7.36933	5.5813	1.68544e-05	0.000290323	2.72412	RACGAP1	TRUE
-2.80494	8.24422	-5.57996	1.69057e-05	0.000290832	2.72107	MCC	TRUE
-2.70014	5.94924	-5.57944	1.69257e-05	0.000290832	2.71988	HSPA2	TRUE
-2.65459	9.09934	-5.57928	1.69319e-05	0.000290832	2.71952	NSG1	TRUE
1.41016	4.22407	5.57861	1.69578e-05	0.000291003	2.71798	CENPI	FALSE
2.07246	7.93266	5.57781	1.69888e-05	0.000291259	2.71615	PILRB	TRUE
-1.57219	7.53347	-5.577	1.70203e-05	0.000291524	2.7143	MLH1	FALSE
-2.29797	5.22752	-5.57568	1.70713e-05	0.000292123	2.71129	SOD2	TRUE
-1.61427	6.3992	-5.57132	1.72416e-05	0.00029476	2.70133	WDR19	FALSE
-2.93065	6.2493	-5.56985	1.72996e-05	0.000295221	2.69797	TMEM35B	TRUE
-2.41975	9.4303	-5.56981	1.7301e-05	0.000295221	2.69788	MDH1	TRUE
1.15683	4.83128	5.5669	1.74161e-05	0.000296906	2.69123	CNKSR1	FALSE
2.07978	6.93472	5.56494	1.74939e-05	0.000297954	2.68676	PTPRM	TRUE
-1.42369	6.82526	-5.561	1.76516e-05	0.000300358	2.67776	PFKM	FALSE
-2.16999	7.25483	-5.55672	1.78244e-05	0.000303015	2.66798	NFYB	TRUE
-1.83331	4.70297	-5.55565	1.78681e-05	0.000303474	2.66553	HACL1	FALSE
-2.2559	6.02412	-5.55478	1.79034e-05	0.00030379	2.66355	TRIM2	TRUE
-1.79169	4.36416	-5.54819	1.81742e-05	0.000307926	2.64849	ARHGEF26	FALSE
-1.53159	11.8579	-5.54803	1.8181e-05	0.000307926	2.64811	RAC1	FALSE
-1.26116	5.58296	-5.54696	1.82254e-05	0.000308169	2.64567	KLF2	FALSE
-2.9229	7.96454	-5.54687	1.82292e-05	0.000308169	2.64546	ECHDC1	TRUE
-3.01874	8.47919	-5.54555	1.82839e-05	0.000308807	2.64245	FRMD4B	TRUE
0.851791	3.55858	5.54488	1.83118e-05	0.00030899	2.64092	RAP1GAP	FALSE
-1.83722	10.0296	-5.54072	1.84862e-05	0.000311645	2.63141	PLIN2	FALSE
2.46902	9.34697	5.53659	1.86614e-05	0.000314306	2.62196	VEGFA	TRUE
-3.2765	4.1851	-5.53499	1.87296e-05	0.000315163	2.6183	CMAHP	TRUE
-1.48724	10.0281	-5.53068	1.89144e-05	0.000317979	2.60845	UBC	FALSE
-1.47723	4.95832	-5.52754	1.90506e-05	0.000319973	2.60125	SEL1L	FALSE
3.56551	8.63381	5.52678	1.90836e-05	0.000320231	2.59951	MTHFD2	TRUE
-1.62157	4.36766	-5.52589	1.91223e-05	0.000320494	2.59748	RAB14	FALSE
-2.17287	6.86269	-5.52561	1.91345e-05	0.000320494	2.59684	SOBP	TRUE
-1.9168	6.36467	-5.5232	1.92399e-05	0.000321963	2.59133	MTREX	FALSE
-1.6593	3.28209	-5.52085	1.93436e-05	0.0003234	2.58594	NKAIN2	FALSE
-3.27512	4.01654	-5.51865	1.94406e-05	0.000324725	2.58092	SEL1L2	TRUE
-2.10367	6.61049	-5.51795	1.94719e-05	0.000324852	2.57931	NCOA1	TRUE
-2.69321	7.32842	-5.51768	1.9484e-05	0.000324852	2.57869	RPL37	TRUE
-1.41493	7.65427	-5.51464	1.96197e-05	0.000326816	2.57173	RNF103	FALSE
1.47975	5.5371	5.51398	1.96491e-05	0.000327005	2.57023	MAST2	FALSE
-2.89852	5.64573	-5.51132	1.97688e-05	0.000328696	2.56414	DAB1	TRUE
-1.06252	8.76033	-5.50788	1.99247e-05	0.000330986	2.55626	UBR2	FALSE
1.26353	3.29953	5.50419	2.00931e-05	0.000333479	2.54782	C12orf56	FALSE
-1.74619	4.32226	-5.50105	2.02377e-05	0.000335574	2.54062	SPANXA1	FALSE
-2.74133	4.51496	-5.50019	2.02778e-05	0.000335931	2.53864	CHN2	TRUE
-1.83988	4.35701	-5.49974	2.02985e-05	0.000335968	2.53762	SLC36A4	FALSE
-2.51847	5.65106	-5.49791	2.03836e-05	0.000336848	2.53342	PDE1A	TRUE
-2.64035	7.52535	-5.4978	2.03886e-05	0.000336848	2.53318	ATP6V0E1	TRUE
1.04304	4.0434	5.49657	2.04462e-05	0.000337493	2.53035	ACVRL1	FALSE
-1.75919	8.74571	-5.49247	2.06382e-05	0.000340224	2.52097	HERPUD1	FALSE
-1.61676	8.46747	-5.49201	2.06602e-05	0.000340224	2.51991	MRPL32	FALSE
1.02836	4.47895	5.49185	2.06678e-05	0.000340224	2.51954	JUP	FALSE
-1.82191	5.98996	-5.484	2.10419e-05	0.000346069	2.50155	PRR15L	FALSE
-2.21276	5.86573	-5.48169	2.1153e-05	0.000347582	2.49627	GSPT1	TRUE
-2.98245	8.06133	-5.48078	2.11974e-05	0.000347996	2.49417	JMJD1C	TRUE
-1.21773	5.64893	-5.47921	2.12737e-05	0.000348935	2.49057	CLOCK	FALSE
-1.1525	8.24718	-5.4787	2.12981e-05	0.000349021	2.48941	STX8	FALSE
-1.58959	6.38277	-5.47453	2.15021e-05	0.000352038	2.47986	FER	FALSE
-1.24283	4.0962	-5.47415	2.1521e-05	0.000352038	2.47898	TDRD3	FALSE
-1.63592	7.0959	-5.47313	2.15711e-05	0.000352541	2.47665	HERPUD2	FALSE
-2.2456	6.04357	-5.47032	2.17104e-05	0.000354499	2.47019	HEATR5A	TRUE
-1.6422	6.69024	-5.46864	2.1794e-05	0.000355375	2.46634	CCDC186	FALSE
-1.42783	3.85999	-5.46845	2.18031e-05	0.000355375	2.46592	COL21A1	FALSE
-1.81086	3.4497	-5.46429	2.20121e-05	0.00035846	2.45636	CBLN4	FALSE
-1.96301	8.75582	-5.4634	2.20568e-05	0.000358867	2.45432	SMARCE1	FALSE
-2.86391	9.03245	-5.46246	2.21042e-05	0.000359317	2.45217	LRP11	TRUE
1.06376	3.41763	5.46186	2.21347e-05	0.000359491	2.45079	CKAP2L	FALSE
-2.12091	7.90611	-5.46028	2.22147e-05	0.000360469	2.44717	HPF1	TRUE
1.05574	4.93798	5.4594	2.22594e-05	0.000360871	2.44516	GTF2IRD1	FALSE
1.91836	8.19171	5.4524	2.26187e-05	0.00036637	2.4291	LSM4	FALSE
-2.39091	6.58329	-5.45161	2.26597e-05	0.000366708	2.42729	HEXB	TRUE
-2.1797	7.82542	-5.44641	2.29312e-05	0.000370772	2.41534	SLK	TRUE
-1.7698	4.60314	-5.44558	2.2975e-05	0.00037115	2.41343	PELO	FALSE
-1.54537	7.97024	-5.44461	2.30257e-05	0.000371639	2.41122	SLU7	FALSE
-1.49682	4.39938	-5.44314	2.31034e-05	0.000372032	2.40785	OFD1	FALSE
-1.66747	5.25309	-5.44279	2.31222e-05	0.000372032	2.40703	MIER3	FALSE
-1.75266	5.15284	-5.44273	2.3125e-05	0.000372032	2.40691	MINPP1	FALSE
-1.81419	7.64782	-5.4426	2.31319e-05	0.000372032	2.40661	WASHC4	FALSE
-1.62254	2.81746	-5.44099	2.32176e-05	0.000372835	2.4029	ELAVL2	FALSE
-1.40895	11.9749	-5.44089	2.32227e-05	0.000372835	2.40268	RPL10A	FALSE
3.33394	4.46393	5.4387	2.33398e-05	0.000374383	2.39764	CEP55	TRUE
1.2557	5.47759	5.43766	2.33951e-05	0.000374402	2.39527	MACROH2A2	FALSE
-2.91258	4.11466	-5.43757	2.34e-05	0.000374402	2.39506	PTHLH	TRUE
-1.31373	3.09506	-5.43752	2.34027e-05	0.000374402	2.39494	TLL1	FALSE
-1.2927	7.46215	-5.42909	2.38591e-05	0.000381368	2.37558	ATXN1	FALSE
-1.61267	5.60908	-5.42828	2.39035e-05	0.000381742	2.37372	ZFP91	FALSE
-1.4861	7.94502	-5.42492	2.4088e-05	0.000384042	2.36601	GNAQ	FALSE
-1.37381	4.03804	-5.42489	2.40897e-05	0.000384042	2.36594	ARHGEF28	FALSE
-1.43497	4.75902	-5.42417	2.41297e-05	0.000384342	2.36428	PPP1R12B	FALSE
-2.02168	4.76163	-5.42154	2.42754e-05	0.000386326	2.35824	FPGT	TRUE
-2.722	6.02351	-5.42089	2.43115e-05	0.000386562	2.35675	ZNF277	TRUE
-2.40308	8.19059	-5.41716	2.45201e-05	0.000389463	2.34819	ADO	TRUE
-1.08494	3.83695	-5.41687	2.45368e-05	0.000389463	2.34751	HSF2	FALSE
-1.53638	6.59139	-5.41422	2.46861e-05	0.000391213	2.34143	NDUFA6	FALSE
-1.41324	6.83325	-5.41415	2.46901e-05	0.000391213	2.34127	VTA1	FALSE
-2.23238	3.70147	-5.41244	2.47874e-05	0.000392133	2.33733	ATP7B	TRUE
-2.73257	8.90642	-5.41237	2.47912e-05	0.000392133	2.33717	USO1	TRUE
-2.56995	5.84777	-5.41093	2.48732e-05	0.000393087	2.33386	HERC5	TRUE
-2.42404	8.76884	-5.40793	2.50445e-05	0.000395452	2.32698	ZNF330	TRUE
1.70128	3.72505	5.40701	2.50978e-05	0.000395949	2.32485	HEY2	FALSE
-1.80025	5.88668	-5.40334	2.531e-05	0.000398894	2.31642	CDC40	FALSE
-1.79461	5.90923	-5.40295	2.53323e-05	0.000398894	2.31553	TCEAL1	FALSE
-2.47718	5.36917	-5.40264	2.53503e-05	0.000398894	2.31482	PIK3C3	TRUE
-2.74835	6.26375	-5.40109	2.5441e-05	0.000399702	2.31124	NAMPT	TRUE
-1.32168	6.27047	-5.40101	2.54456e-05	0.000399702	2.31106	PEX19	FALSE
1.98998	5.00235	5.39973	2.55202e-05	0.000400529	2.30812	ITGA7	FALSE
-1.68437	4.38059	-5.39854	2.55898e-05	0.000401274	2.3054	ITPR1	FALSE
-1.30039	4.34711	-5.39627	2.57239e-05	0.00040303	2.30016	PALS2	FALSE
0.960889	3.98603	5.39459	2.58232e-05	0.000404238	2.2963	LRRTM1	FALSE
-1.30143	3.96011	-5.3924	2.59533e-05	0.000405925	2.29126	DDX19B	FALSE
2.54305	5.98012	5.38968	2.61159e-05	0.000408117	2.285	PLAG1	TRUE
1.10059	6.2777	5.38763	2.62387e-05	0.000409345	2.2803	FOXK2	FALSE
-1.75987	6.46739	-5.38762	2.62395e-05	0.000409345	2.28027	KLHL9	FALSE
-1.70439	3.70466	-5.38493	2.64019e-05	0.00041118	2.27409	RAB28	FALSE
-1.89531	4.15592	-5.38492	2.64023e-05	0.00041118	2.27407	ZNF385B	FALSE
-1.95107	4.89889	-5.38439	2.64346e-05	0.00041133	2.27285	SOWAHC	FALSE
-1.34852	6.35776	-5.38385	2.64675e-05	0.000411491	2.2716	ATXN3	FALSE
-2.18327	7.83593	-5.382	2.65804e-05	0.000412892	2.26734	SHROOM3	TRUE
-1.08995	6.05365	-5.38113	2.66334e-05	0.000413363	2.26534	AFTPH	FALSE
-1.52651	4.17643	-5.37704	2.68847e-05	0.000416762	2.25593	IDNK	FALSE
-2.1834	5.54459	-5.37682	2.68982e-05	0.000416762	2.25543	HAUS1	TRUE
-1.19079	2.68955	-5.37623	2.69343e-05	0.000416967	2.25408	SLC25A21	FALSE
-1.50872	5.56644	-5.37436	2.70504e-05	0.000418346	2.24977	PPP1R8	FALSE
-1.42778	6.1847	-5.37405	2.70695e-05	0.000418346	2.24907	TBC1D2B	FALSE
-1.65731	8.01349	-5.3731	2.7129e-05	0.00041891	2.24687	RAP2C	FALSE
-1.40862	5.73405	-5.37155	2.72256e-05	0.000420046	2.2433	CEP120	FALSE
1.36774	12.7207	5.36822	2.74343e-05	0.000422799	2.23565	COL1A1	FALSE
-3.03972	9.78644	-5.36797	2.74506e-05	0.000422799	2.23506	RPL22	TRUE
-1.17872	9.75128	-5.36672	2.75295e-05	0.000423359	2.23218	BTBD1	FALSE
-1.39794	7.44361	-5.36665	2.75335e-05	0.000423359	2.23204	TMEM43	FALSE
-1.66179	4.39359	-5.36513	2.763e-05	0.00042433	2.22853	PRXL2C	FALSE
0.85996	3.09206	5.36492	2.76433e-05	0.00042433	2.22805	GOLGA6L6	FALSE
-1.88574	4.66783	-5.3645	2.76702e-05	0.000424385	2.22707	SESN1	FALSE
1.41635	6.79359	5.36385	2.77115e-05	0.000424491	2.22558	LAMA5	FALSE
-2.37003	3.67278	-5.36366	2.77238e-05	0.000424491	2.22514	TTLL7	TRUE
-1.67519	10.2492	-5.36073	2.79107e-05	0.000426995	2.2184	STXBP3	FALSE
-1.97457	5.66708	-5.35913	2.80135e-05	0.000428206	2.21472	ZNF791	FALSE
-2.03531	7.58924	-5.35654	2.81806e-05	0.000430399	2.20876	FAM114A1	TRUE
-2.12055	6.71838	-5.35553	2.82462e-05	0.000431039	2.20643	NAPEPLD	TRUE
-1.39284	6.24943	-5.35465	2.83037e-05	0.000431554	2.2044	KBTBD4	FALSE
-1.96295	4.07181	-5.35391	2.83514e-05	0.00043192	2.20271	SWAP70	FALSE
1.19419	3.30439	5.35337	2.83867e-05	0.000432096	2.20146	CELSR3	FALSE
-1.46265	5.0083	-5.35239	2.84511e-05	0.000432714	2.19919	CUTC	FALSE
3.11669	7.71805	5.35123	2.85267e-05	0.000433502	2.19653	COL6A3	TRUE
-1.6036	5.17234	-5.35003	2.86054e-05	0.000434335	2.19377	SLC2A5	FALSE
-2.45817	7.94144	-5.34931	2.86529e-05	0.000434692	2.19211	CTR9	TRUE
-2.2496	5.21666	-5.34749	2.87729e-05	0.000436149	2.18792	WBP4	TRUE
-1.68711	4.68907	-5.34683	2.88166e-05	0.000436448	2.1864	TLCD4	FALSE
1.72912	4.16516	5.34237	2.91137e-05	0.000440509	2.17613	ARAP3	FALSE
2.64567	4.43248	5.34163	2.91632e-05	0.000440509	2.17442	FZD10	TRUE
1.00382	4.6951	5.34156	2.91683e-05	0.000440509	2.17425	SFMBT1	FALSE
-1.26172	9.95092	-5.34136	2.91816e-05	0.000440509	2.17379	ALDH9A1	FALSE
-1.8056	6.69103	-5.34027	2.92548e-05	0.000441247	2.17128	RBPJ	FALSE
3.51621	10.4924	5.339	2.93405e-05	0.00044183	2.16835	EPCAM	TRUE
-2.5226	4.49088	-5.33898	2.9342e-05	0.00044183	2.1683	PIP4P2	TRUE
-1.53102	3.59962	-5.33475	2.96286e-05	0.000445595	2.15857	ABHD13	FALSE
-1.42836	5.57309	-5.33457	2.9641e-05	0.000445595	2.15815	INPP1	FALSE
2.62533	3.58484	5.33419	2.96665e-05	0.00044561	2.15728	E2F7	TRUE
1.07311	3.90818	5.33257	2.97775e-05	0.000446859	2.15354	APBA2	FALSE
-2.05073	6.48933	-5.33226	2.97988e-05	0.000446859	2.15283	ZNF106	TRUE
-1.95106	7.85137	-5.33172	2.98355e-05	0.000447042	2.15159	NEMF	FALSE
-2.72504	7.53027	-5.33094	2.98897e-05	0.000447288	2.14978	FKBP5	TRUE
1.60826	5.35633	5.33077	2.99012e-05	0.000447288	2.14939	VWCE	FALSE
-1.66202	4.24223	-5.32972	2.99734e-05	0.000448	2.14698	DYNC2LI1	FALSE
0.94609	5.02367	5.32453	3.03339e-05	0.000452929	2.135	SPSB1	FALSE
-1.64689	9.12391	-5.32425	3.03529e-05	0.000452929	2.13437	PPP4R2	FALSE
-1.51969	5.83903	-5.32284	3.04515e-05	0.000453722	2.13112	TNKS	FALSE
2.24076	4.16574	5.32278	3.0456e-05	0.000453722	2.13098	CENPK	TRUE
-1.75248	7.07355	-5.31979	3.06659e-05	0.000456476	2.1241	HCFC2	FALSE
1.18105	3.18813	5.31659	3.08932e-05	0.000459482	2.1167	INHBB	FALSE
2.10462	8.8478	5.31581	3.09485e-05	0.000459929	2.11491	TMEFF2	TRUE
-2.23648	4.08666	-5.314	3.10777e-05	0.000461023	2.11074	PGCKA1	TRUE
-1.27875	3.54458	-5.31344	3.1118e-05	0.000461023	2.10944	PON3	FALSE
3.2829	5.30865	5.3132	3.11347e-05	0.000461023	2.1089	MELK	TRUE
-1.96117	7.3867	-5.31317	3.11368e-05	0.000461023	2.10883	MFF	FALSE
-2.33957	3.72614	-5.31301	3.11488e-05	0.000461023	2.10845	GPR37	TRUE
-0.718584	4.10575	-5.31085	3.13039e-05	0.000462942	2.10347	CHST4	FALSE
-1.09545	5.09437	-5.30871	3.14583e-05	0.000464847	2.09854	ARNT2	FALSE
2.17633	4.30236	5.30805	3.15061e-05	0.000465176	2.09702	LYPD1	TRUE
-1.86767	6.45466	-5.30632	3.16325e-05	0.000466662	2.09302	DHFR2	FALSE
0.952125	3.03804	5.30559	3.16855e-05	0.000467066	2.09134	CX3CL1	FALSE
-1.83639	4.91056	-5.30463	3.17557e-05	0.000467722	2.08912	RAD51C	FALSE
2.43591	6.41146	5.30407	3.17962e-05	0.000467939	2.08784	LARP6	TRUE
-3.53344	6.81753	-5.30175	3.19669e-05	0.000470072	2.08248	SPOPL	TRUE
-0.997775	3.7836	-5.3004	3.20664e-05	0.000471153	2.07937	KCTD2	FALSE
-2.29601	6.46745	-5.29742	3.2287e-05	0.000474012	2.0725	PSMA1	TRUE
-2.10004	5.94332	-5.2968	3.23332e-05	0.000474307	2.07107	CANX	TRUE
-1.50626	4.8897	-5.29322	3.26012e-05	0.000477713	2.06281	RFC1	FALSE
1.63512	4.33223	5.293	3.26179e-05	0.000477713	2.06229	TMPRSS4	FALSE
0.80144	4.19208	5.29232	3.26689e-05	0.00047805	2.06073	ULK3	FALSE
-2.80209	5.11187	-5.29199	3.26935e-05	0.00047805	2.05998	ROR1	TRUE
-1.63127	10.0906	-5.28832	3.29717e-05	0.000481473	2.05149	MACF1	FALSE
-2.91754	5.98828	-5.2882	3.29805e-05	0.000481473	2.05122	SMAD5	TRUE
-0.857373	3.07623	-5.28733	3.30467e-05	0.000482052	2.04922	ZNF546	FALSE
-0.865849	3.61449	-5.28562	3.31769e-05	0.000483195	2.04528	ANG	FALSE
-2.83961	6.74268	-5.28561	3.31782e-05	0.000483195	2.04524	SEC62	TRUE
2.57349	4.18526	5.28523	3.32074e-05	0.000483234	2.04436	KIF18B	TRUE
-1.45349	9.17119	-5.28419	3.32871e-05	0.000484006	2.04196	GNPAT	FALSE
-1.21266	5.36235	-5.2832	3.33627e-05	0.000484718	2.03969	RAB29	FALSE
-1.12552	3.28508	-5.28142	3.35001e-05	0.000486327	2.03557	ATAD1	FALSE
-2.25202	7.14825	-5.27815	3.37534e-05	0.000489613	2.02803	EIF5	TRUE
-2.06849	5.19047	-5.27659	3.38754e-05	0.00049099	2.02442	PCK1	TRUE
-1.87316	5.23761	-5.27568	3.39462e-05	0.000491299	2.02232	ALDH1A1	FALSE
0.888374	3.67332	5.27562	3.39507e-05	0.000491299	2.02219	OCA2	FALSE
3.26592	6.6824	5.27287	3.41673e-05	0.00049404	2.01582	CDK1	TRUE
-3.33274	5.76262	-5.26905	3.44694e-05	0.000498013	2.00701	NRXN3	TRUE
-2.12805	9.83583	-5.26832	3.45272e-05	0.000498062	2.00533	ELOVL5	TRUE
-0.951786	11.8032	-5.26832	3.45276e-05	0.000498062	2.00532	COMMD6	FALSE
-3.04043	5.07334	-5.26775	3.45728e-05	0.00049832	2.00401	PDLIM5	TRUE
-2.20063	6.91939	-5.26302	3.49523e-05	0.00050339	1.99308	ZYG11B	TRUE
2.20306	5.68443	5.26136	3.50861e-05	0.000504918	1.98925	STIL	TRUE
-2.12383	5.32871	-5.26089	3.51245e-05	0.000505071	1.98816	PRIMPOL	TRUE
0.821998	4.86217	5.25751	3.53996e-05	0.000508624	1.98035	SFXN2	FALSE
0.963242	3.69447	5.25631	3.54971e-05	0.000509402	1.97759	CDC25A	FALSE
-1.53129	6.87895	-5.25616	3.55097e-05	0.000509402	1.97724	PRPS1	FALSE
-1.08719	4.97383	-5.25466	3.56329e-05	0.00051061	1.97377	ASPHD1	FALSE
-0.9031	3.65652	-5.25445	3.56501e-05	0.00051061	1.97329	LRFN5	FALSE
-1.85765	5.34268	-5.25363	3.57172e-05	0.000511169	1.97141	NFATC2IP	FALSE
-1.51846	3.35366	-5.2529	3.57774e-05	0.000511628	1.96972	UACA	FALSE
1.68731	3.68904	5.25152	3.58922e-05	0.000512683	1.96651	STC2	FALSE
-1.72718	4.89697	-5.25133	3.59075e-05	0.000512683	1.96609	EPB41L4A	FALSE
-1.98281	6.41535	-5.24924	3.60815e-05	0.000514762	1.96125	SHPRH	FALSE
3.23938	4.83384	5.24765	3.62136e-05	0.000516242	1.95759	ELF3	TRUE
0.93972	4.02418	5.24589	3.63612e-05	0.000517941	1.95352	REEP4	FALSE
-2.80891	5.52376	-5.2453	3.64107e-05	0.000518241	1.95215	AGFG1	TRUE
-1.6283	5.41877	-5.24259	3.66391e-05	0.000521084	1.9459	MTO1	FALSE
-2.23676	8.15577	-5.24019	3.68429e-05	0.000523573	1.94034	ZNF395	TRUE
-1.28941	3.31985	-5.23564	3.72326e-05	0.000528696	1.92981	B3GALT2	FALSE
-2.71453	6.03028	-5.23453	3.73275e-05	0.000529631	1.92726	BTG1	TRUE
0.820632	3.54822	5.23201	3.75453e-05	0.000532307	1.92144	ADCY5	FALSE
-2.38974	10.7251	-5.23065	3.76636e-05	0.000533568	1.91829	NSA2	TRUE
-2.39187	6.21139	-5.22843	3.78574e-05	0.000535896	1.91315	DNAJB4	TRUE
-0.858203	3.24983	-5.22732	3.79549e-05	0.000536858	1.91058	RDH10	FALSE
-1.31312	3.26032	-5.2264	3.80356e-05	0.000537581	1.90845	CPB1	FALSE
-2.07298	9.24884	-5.2244	3.82116e-05	0.000539604	1.90383	ACTR10	TRUE
-1.89468	5.03481	-5.2241	3.8238e-05	0.000539604	1.90314	CDC73	FALSE
-2.28037	9.23486	-5.22304	3.83316e-05	0.000540505	1.90069	MCFD2	TRUE
-2.24745	4.58888	-5.22056	3.8552e-05	0.000543192	1.89496	FAM200C	TRUE
-2.29658	3.98309	-5.21984	3.86159e-05	0.000543671	1.8933	SNAI2	TRUE
-1.72808	6.80628	-5.2173	3.88434e-05	0.000546451	1.88742	PCNX4	FALSE
-2.04783	7.75131	-5.21578	3.898e-05	0.000547866	1.88391	XPA	TRUE
2.17414	8.29838	5.21527	3.90264e-05	0.000547866	1.88271	RNF144B	TRUE
0.869965	4.25952	5.21488	3.90614e-05	0.000547866	1.88182	TRAPPC14	FALSE
-1.70262	4.62331	-5.21485	3.90644e-05	0.000547866	1.88174	HIBADH	FALSE
-1.43239	4.62507	-5.21364	3.91737e-05	0.000548975	1.87895	JAZF1	FALSE
-1.39702	8.62	-5.21258	3.92693e-05	0.000549859	1.8765	MORF4L1	FALSE
0.919566	3.39611	5.21228	3.92972e-05	0.000549859	1.87579	TACC3	FALSE
1.13065	5.79975	5.21169	3.93502e-05	0.000550177	1.87444	DTYMK	FALSE
1.15055	4.38338	5.2092	3.95778e-05	0.000552934	1.86867	FANCG	FALSE
1.59612	4.84405	5.20868	3.96253e-05	0.000553173	1.86747	S100A1	FALSE
-2.37026	5.22186	-5.20682	3.97961e-05	0.000555132	1.86317	EIF4E3	TRUE
-1.92391	4.07762	-5.20596	3.9875e-05	0.000555805	1.86119	FGF1	FALSE
-2.41039	5.59681	-5.20554	3.99143e-05	0.000555927	1.8602	SDAD1	TRUE
0.701595	2.85127	5.2048	3.99824e-05	0.00055645	1.8585	HOMER2	FALSE
0.84477	4.54032	5.20354	4.00991e-05	0.000557647	1.85558	PYCR1	FALSE
0.866951	4.7311	5.20144	4.02945e-05	0.000559537	1.85071	ENTPD6	FALSE
-1.96375	9.10132	-5.20141	4.02965e-05	0.000559537	1.85066	ATP8A1	FALSE
1.2133	4.35997	5.20037	4.0394e-05	0.000560463	1.84825	FAM174B	FALSE
-2.22325	5.35064	-5.1977	4.06443e-05	0.000563506	1.84206	ZNHIT3	TRUE
-2.06085	6.63312	-5.19597	4.0807e-05	0.000565331	1.83807	WT1-AS	TRUE
-2.86936	7.41119	-5.19547	4.08539e-05	0.00056555	1.83692	DAAM1	TRUE
-1.85463	4.91393	-5.19177	4.12051e-05	0.000569978	1.82835	PDE8A	FALSE
-1.5494	9.99706	-5.18838	4.15295e-05	0.000574028	1.82051	CLTC	FALSE
-1.57448	5.72368	-5.18711	4.16523e-05	0.000574645	1.81755	RALGPS2	FALSE
-1.83152	10.0421	-5.18688	4.16739e-05	0.000574645	1.81703	PDGFC	FALSE
-1.01103	3.39232	-5.18685	4.16776e-05	0.000574645	1.81694	NPTX1	FALSE
-1.48925	10.0528	-5.18661	4.17004e-05	0.000574645	1.81639	CLTA	FALSE
-2.87586	7.03237	-5.18523	4.18337e-05	0.000575819	1.8132	TUG1	TRUE
-1.53337	5.77493	-5.18496	4.18598e-05	0.000575819	1.81258	ABRAXAS2	FALSE
-1.45592	11.9295	-5.18465	4.189e-05	0.000575819	1.81186	EEF1B2	FALSE
-1.72988	10.541	-5.18442	4.19123e-05	0.000575819	1.81132	BZW1	FALSE
-2.26097	8.82589	-5.18211	4.21366e-05	0.000578464	1.80598	KLF3	TRUE
1.76988	7.07911	5.17889	4.24516e-05	0.000582348	1.79853	BZW2	FALSE
-1.08855	6.35762	-5.17688	4.265e-05	0.000584112	1.79387	RALB	FALSE
-0.578668	2.96245	-5.17681	4.26571e-05	0.000584112	1.7937	ALOX15	FALSE
-2.26404	5.53465	-5.17615	4.2722e-05	0.000584112	1.79218	NPNT	TRUE
-1.24012	6.13531	-5.17601	4.27357e-05	0.000584112	1.79186	MB21D2	FALSE
1.26483	7.34275	5.17596	4.27407e-05	0.000584112	1.79174	TMEM184B	FALSE
1.32473	6.08822	5.17543	4.2793e-05	0.000584234	1.79052	TAGLN2	FALSE
0.803899	3.70882	5.17522	4.28139e-05	0.000584234	1.79003	VWF	FALSE
2.22656	5.06402	5.17439	4.28968e-05	0.000584928	1.78809	ERV3-2	TRUE
0.928283	3.778	5.17153	4.31809e-05	0.00058836	1.78149	BDH1	FALSE
-1.95616	5.49303	-5.16948	4.33869e-05	0.000590354	1.77673	SLC35A5	FALSE
1.73824	3.81106	5.16943	4.33921e-05	0.000590354	1.77661	CHCHD10	FALSE
-1.88128	3.72322	-5.16851	4.34846e-05	0.00059117	1.77448	COL6A6	FALSE
-2.23375	4.71731	-5.16631	4.37066e-05	0.000593744	1.76938	GNG2	TRUE
-2.22993	5.86211	-5.16425	4.39156e-05	0.000596138	1.76461	AKAP7	TRUE
-1.81448	8.38476	-5.16349	4.39922e-05	0.000596733	1.76287	LTA4H	FALSE
1.72135	5.52464	5.16101	4.4246e-05	0.000599728	1.75711	HOXB4	FALSE
-2.29577	7.71859	-5.15718	4.46399e-05	0.000604616	1.74825	SLC30A7	TRUE
-1.50347	4.27617	-5.15201	4.51777e-05	0.000611446	1.73626	REPS2	FALSE
-1.48967	6.21679	-5.15156	4.52257e-05	0.00061164	1.7352	RAB3GAP2	FALSE
-1.03891	9.36357	-5.15061	4.53248e-05	0.000612525	1.73301	NDUFC1	FALSE
1.74882	3.80888	5.15	4.53887e-05	0.000612874	1.7316	BLM	FALSE
-0.769354	3.95601	-5.14951	4.54404e-05	0.000612874	1.73047	MID2	FALSE
-1.68568	6.4859	-5.1494	4.54517e-05	0.000612874	1.73022	SOCS6	FALSE
-1.712	5.23551	-5.14904	4.54904e-05	0.000612942	1.72936	RAC2	FALSE
-3.33374	6.538	-5.14603	4.5808e-05	0.000616763	1.72241	FBXO3	TRUE
-2.36807	8.19007	-5.14489	4.59294e-05	0.000617941	1.71976	DHX40	TRUE
-2.40292	5.19219	-5.14313	4.61172e-05	0.000619961	1.71568	NUDT21	TRUE
2.47971	5.90898	5.14285	4.61477e-05	0.000619961	1.71502	LIMS3	TRUE
-2.25347	6.9461	-5.14216	4.62206e-05	0.000620482	1.71344	ATM	TRUE
-1.55436	5.79169	-5.13655	4.6826e-05	0.000627983	1.70042	SLC25A4	FALSE
1.90983	5.76376	5.13634	4.68484e-05	0.000627983	1.69994	ITM2C	FALSE
-2.67779	8.59588	-5.13471	4.70264e-05	0.000629723	1.69615	CGGBP1	TRUE
-2.28805	5.81312	-5.13414	4.70886e-05	0.000629723	1.69483	PARP4	TRUE
0.959124	3.34657	5.1341	4.70929e-05	0.000629723	1.69474	CHPF2	FALSE
-2.02421	7.62357	-5.13388	4.71167e-05	0.000629723	1.69423	VAPA	TRUE
-2.48782	7.82345	-5.13275	4.72406e-05	0.000630915	1.69161	ATP2C1	TRUE
-1.61721	4.22531	-5.13082	4.7452e-05	0.000633274	1.68714	HS3ST1	FALSE
1.56466	7.43972	5.12878	4.76775e-05	0.000635747	1.6824	WDR43	FALSE
-1.68599	4.5492	-5.12851	4.77073e-05	0.000635747	1.68177	CYLD	FALSE
-1.87958	5.00484	-5.12807	4.77555e-05	0.000635924	1.68076	INTS12	FALSE
-1.75744	7.58207	-5.1272	4.78517e-05	0.000636739	1.67875	BBIP1	FALSE
-2.08668	5.47461	-5.1258	4.80072e-05	0.000638092	1.67551	SKIC8	TRUE
-1.5082	5.40393	-5.12566	4.80235e-05	0.000638092	1.67517	WDR35	FALSE
0.826898	4.71849	5.12522	4.80723e-05	0.000638274	1.67415	MYO19	FALSE
1.07434	4.35352	5.12367	4.8245e-05	0.000640099	1.67057	RECQL4	FALSE
-1.43503	7.49875	-5.12085	4.85617e-05	0.000643831	1.66402	LNX2	FALSE
1.63237	5.15873	5.11777	4.89096e-05	0.000647972	1.65688	CMTM7	FALSE
3.05282	4.84541	5.11743	4.8949e-05	0.000648022	1.65608	GLDC	TRUE
-1.50543	4.96857	-5.11578	4.91367e-05	0.000650034	1.65225	BTRC	FALSE
1.54356	4.8982	5.11467	4.92635e-05	0.000651238	1.64967	WDR90	FALSE
-1.24105	5.8945	-5.11239	4.95249e-05	0.000654218	1.64438	ADGRA3	FALSE
3.007	4.64579	5.11088	4.96986e-05	0.000656037	1.64088	DLGAP5	TRUE
-1.8073	7.61901	-5.11051	4.97407e-05	0.000656116	1.64003	PUM2	FALSE
-2.68713	3.78639	-5.10854	4.99683e-05	0.000658283	1.63547	AGTR1	TRUE
-1.43969	4.30976	-5.10846	4.99774e-05	0.000658283	1.63528	FZD8	FALSE
-1.52833	5.40464	-5.10651	5.02045e-05	0.000660724	1.63075	ACADSB	FALSE
1.4427	5.27122	5.10625	5.02354e-05	0.000660724	1.63014	GAGE2C	FALSE
-1.30908	3.71559	-5.10586	5.028e-05	0.000660834	1.62925	KLHL13	FALSE
-1.57013	3.89715	-5.10543	5.03304e-05	0.000661018	1.62825	PPWD1	FALSE
-2.2508	10.4741	-5.10497	5.03843e-05	0.000661249	1.62718	PIGY	TRUE
-1.57121	7.44444	-5.103	5.06149e-05	0.000663522	1.62261	AKAP9	FALSE
-2.38747	4.56266	-5.1027	5.06504e-05	0.000663522	1.62191	CTSO	TRUE
1.17667	4.24064	5.10256	5.06669e-05	0.000663522	1.62158	PACS2	FALSE
-2.21699	5.15156	-5.10204	5.07279e-05	0.000663842	1.62038	INTU	TRUE
-1.86808	8.19426	-5.10166	5.07728e-05	0.000663952	1.6195	ERGIC2	FALSE
0.879238	2.95943	5.09971	5.10031e-05	0.000666484	1.61497	SHANK3	FALSE
-1.22546	3.9923	-5.0989	5.10994e-05	0.000666988	1.61308	B4GALT6	FALSE
-1.62662	3.84066	-5.09877	5.1115e-05	0.000666988	1.61278	EIF5A2	FALSE
-0.921007	6.67792	-5.09616	5.14252e-05	0.000670555	1.60673	MTIF3	FALSE
-1.53912	4.18218	-5.09486	5.15804e-05	0.000672097	1.60372	LRCH2	FALSE
-1.00199	3.03393	-5.0934	5.17556e-05	0.000673897	1.60033	IGSF10	FALSE
-1.21384	5.42681	-5.09307	5.17955e-05	0.000673934	1.59956	SNUPN	FALSE
-1.64489	10.5968	-5.0915	5.1984e-05	0.000675904	1.59592	TMEM59	FALSE
-3.11768	6.09071	-5.08727	5.24974e-05	0.000682091	1.5861	UQCRC2	TRUE
-1.13789	12.3395	-5.08559	5.27027e-05	0.00068427	1.5822	SRP14	FALSE
1.09466	3.63097	5.08524	5.27457e-05	0.000684339	1.58138	TFCP2L1	FALSE
2.1146	8.19284	5.08108	5.32583e-05	0.000690497	1.57171	GAS5	TRUE
-1.1812	10.6055	-5.07789	5.36539e-05	0.000695131	1.56431	ANAPC13	FALSE
-2.28421	9.474	-5.07753	5.36991e-05	0.000695222	1.56347	NFE2L2	TRUE
1.99905	6.9255	5.07579	5.3916e-05	0.000697533	1.55944	NAV2	FALSE
-1.85463	7.8669	-5.07444	5.40851e-05	0.000699224	1.55631	HSDL2	FALSE
-2.25695	4.42695	-5.07357	5.41955e-05	0.000700154	1.55427	RBPMS2	TRUE
-1.5238	5.60966	-5.0731	5.42542e-05	0.000700414	1.55319	C6orf120	FALSE
-1.84423	3.5675	-5.07142	5.44664e-05	0.000702655	1.54929	WDFY3-AS2	FALSE
1.16747	3.08674	5.07009	5.46349e-05	0.000703875	1.5462	PARPBP	FALSE
-1.00923	7.53477	-5.07006	5.46383e-05	0.000703875	1.54614	FBXO7	FALSE
-1.39104	10.9907	-5.069	5.47738e-05	0.000705121	1.54366	CDCA7L	FALSE
-1.91216	7.76067	-5.06723	5.49993e-05	0.000707523	1.53956	THUMPD1	FALSE
-2.05289	4.36343	-5.06578	5.51853e-05	0.00070849	1.53618	FABP4	TRUE
2.764	5.73605	5.06557	5.52122e-05	0.00070849	1.5357	GAS2L3	TRUE
-2.25399	6.83581	-5.06548	5.52236e-05	0.00070849	1.53549	STX12	TRUE
0.931848	4.80171	5.06543	5.52303e-05	0.00070849	1.53537	GMEB2	FALSE
-2.02482	9.99113	-5.06427	5.53782e-05	0.000709886	1.5327	ATP5MG	TRUE
1.18153	9.47307	5.06235	5.56264e-05	0.000712137	1.52823	MEIS1	FALSE
-1.34344	8.58859	-5.06231	5.5632e-05	0.000712137	1.52812	HSD17B4	FALSE
1.33704	4.54765	5.05956	5.59883e-05	0.000716194	1.52174	ADA	FALSE
0.69475	2.48125	5.05873	5.60964e-05	0.000717071	1.51982	MTCL2	FALSE
0.705416	3.61813	5.05787	5.62092e-05	0.000717196	1.51781	CHST1	FALSE
2.18149	5.83054	5.05777	5.62216e-05	0.000717196	1.51759	CENPU	TRUE
-3.08938	7.49142	-5.05775	5.62244e-05	0.000717196	1.51754	TDP2	TRUE
1.01367	3.43304	5.05646	5.63933e-05	0.000718365	1.51454	GRHL2	FALSE
-2.20976	6.5417	-5.05645	5.6395e-05	0.000718365	1.51451	ZNF112	TRUE
1.56624	4.22414	5.05414	5.6698e-05	0.000721373	1.50915	FZD10-AS1	FALSE
3.09392	5.53591	5.05404	5.67112e-05	0.000721373	1.50892	COL13A1	TRUE
-1.50598	4.98912	-5.05375	5.67501e-05	0.000721373	1.50823	TBC1D23	FALSE
-1.4028	4.90217	-5.05317	5.68256e-05	0.000721828	1.50691	ARNT	FALSE
-3.11441	7.61829	-5.04858	5.74359e-05	0.000729071	1.49623	SGMS2	TRUE
-2.31783	5.25374	-5.04558	5.78384e-05	0.000733669	1.48925	USP47	TRUE
-2.09874	5.3519	-5.04512	5.79002e-05	0.000733941	1.48818	ECPAS	TRUE
-1.07678	4.07185	-5.04454	5.79773e-05	0.000734287	1.48685	HTR7P1	FALSE
-1.52689	3.8159	-5.04431	5.80083e-05	0.000734287	1.48632	NEBL	FALSE
1.59038	3.75979	5.04129	5.84184e-05	0.000738964	1.47928	RAB39B	FALSE
-1.82867	7.43589	-5.03967	5.86381e-05	0.000740775	1.47553	INTS10	FALSE
-1.28421	5.4099	-5.03964	5.8643e-05	0.000740775	1.47544	ARHGAP21	FALSE
-1.62516	4.28264	-5.03875	5.87636e-05	0.000741431	1.47339	PDSS2	FALSE
0.610538	3.04223	5.03866	5.87764e-05	0.000741431	1.47317	HAPLN3	FALSE
-2.02041	7.37418	-5.03828	5.88282e-05	0.00074157	1.47229	IFFO1	TRUE
1.08982	3.27667	5.03762	5.89182e-05	0.00074219	1.47076	PTTG3P	FALSE
-1.26127	10.6967	-5.03457	5.93378e-05	0.000746959	1.46367	ISCU	FALSE
-1.29876	4.32006	-5.03248	5.96279e-05	0.000750091	1.4588	NFE2L1	FALSE
-2.16866	9.08554	-5.02849	6.01833e-05	0.000756554	1.44954	PLCB1	TRUE
-1.59222	4.28742	-5.02695	6.03987e-05	0.000758738	1.44597	ARHGAP6	FALSE
-1.48106	4.89179	-5.02223	6.10668e-05	0.000766602	1.43497	LRCH3	FALSE
-2.13443	9.43168	-5.02068	6.12876e-05	0.000768439	1.43137	RHOU	TRUE
-2.3294	4.7085	-5.02061	6.12977e-05	0.000768439	1.4312	PTP4A2	TRUE
-2.01551	6.28361	-5.01853	6.15945e-05	0.000771628	1.42638	SSR1	TRUE
-1.42034	4.8987	-5.01589	6.19735e-05	0.000775701	1.42025	SOCS2	FALSE
-1.42885	7.77686	-5.01568	6.20049e-05	0.000775701	1.41974	PSMC1	FALSE
-1.64475	4.46332	-5.01492	6.21138e-05	0.00077653	1.41799	FASTKD2	FALSE
-1.9227	7.42399	-5.01268	6.24397e-05	0.000780067	1.41276	C1RL	FALSE
-1.18711	6.44883	-5.01169	6.25833e-05	0.000781324	1.41047	MTNAP1	FALSE
0.865747	4.26787	5.00966	6.28795e-05	0.000784143	1.40575	EPHB3	FALSE
-0.917574	6.34138	-5.00955	6.28952e-05	0.000784143	1.4055	FAM20B	FALSE
1.06019	6.18704	5.00482	6.35922e-05	0.00079229	1.39449	MRPS26	FALSE
-1.74377	6.50281	-5.00396	6.37196e-05	0.000793104	1.39249	INTS8	FALSE
-1.35102	3.01883	-5.00371	6.37572e-05	0.000793104	1.3919	SCN3B	FALSE
-1.39347	4.1818	-5.0035	6.37884e-05	0.000793104	1.39141	RAB7B	FALSE
-1.74849	7.84571	-5.00196	6.4017e-05	0.000795403	1.38784	MON1B	FALSE
-1.01109	13.0356	-5.00083	6.4186e-05	0.000795668	1.3852	NOP53	FALSE
2.49154	8.20113	5.0007	6.42049e-05	0.000795668	1.38491	ASS1	TRUE
-2.14504	5.54576	-5.00057	6.42249e-05	0.000795668	1.3846	SPAG9	TRUE
1.0596	3.94695	5.00036	6.42558e-05	0.000795668	1.38412	ARHGAP8	FALSE
-1.11762	4.60899	-5.00035	6.42571e-05	0.000795668	1.3841	ABHD6	FALSE
-1.40052	5.24102	-4.99726	6.47213e-05	0.000800871	1.37691	COPS3	FALSE
-1.80237	4.28015	-4.99617	6.48867e-05	0.000802371	1.37436	SLC35G2	FALSE
-1.93897	9.61651	-4.99481	6.50921e-05	0.000804365	1.3712	EGLN1	FALSE
-1.48043	10.0465	-4.99418	6.51871e-05	0.00080458	1.36974	GHITM	FALSE
1.15901	5.16268	4.99377	6.52492e-05	0.00080458	1.36879	GEN1	FALSE
-1.15936	7.29041	-4.99361	6.5274e-05	0.00080458	1.36841	NFU1	FALSE
-2.24263	6.06911	-4.99344	6.53006e-05	0.00080458	1.368	MAP3K8	TRUE
-2.75687	7.63959	-4.9931	6.53525e-05	0.00080458	1.36721	FAM110C	TRUE
-2.00403	9.30133	-4.99295	6.53749e-05	0.00080458	1.36687	UBE2D3	TRUE
-1.85955	8.82214	-4.99169	6.5567e-05	0.000805856	1.36394	IGFBP7	FALSE
-1.89969	4.94938	-4.99169	6.55672e-05	0.000805856	1.36394	PIGK	FALSE
-1.57654	3.54717	-4.98773	6.6174e-05	0.000812765	1.35473	NUDT7	FALSE
-3.09887	6.36993	-4.98707	6.62761e-05	0.00081347	1.35319	OPTN	TRUE
1.12351	3.81557	4.98585	6.64656e-05	0.000815246	1.35034	NUDT17	FALSE
1.4566	3.59704	4.98427	6.67094e-05	0.000817685	1.34668	FLT1	FALSE
-1.91944	7.60898	-4.98295	6.6915e-05	0.000819652	1.34361	RPF1	FALSE
-1.28121	3.35232	-4.98154	6.71362e-05	0.000821809	1.34031	SMPDL3A	FALSE
-1.84727	5.26089	-4.98069	6.72695e-05	0.000822649	1.33833	RBM12	FALSE
-2.37596	8.35735	-4.98026	6.73358e-05	0.000822649	1.33735	ALG5	TRUE
1.45934	5.72968	4.98021	6.73436e-05	0.000822649	1.33723	NUAK2	FALSE
1.58936	5.6903	4.97995	6.73858e-05	0.000822649	1.33661	PDIA4	FALSE
-2.356	10.9647	-4.97883	6.75607e-05	0.000824232	1.33402	MALAT1	TRUE
-2.81165	5.93574	-4.97782	6.77199e-05	0.00082562	1.33167	CFAP36	TRUE
-2.03939	8.06221	-4.9759	6.80236e-05	0.000828767	1.3272	MAT2B	TRUE
-1.64624	8.60197	-4.97424	6.82884e-05	0.000831437	1.32332	EFHC1	FALSE
1.93269	5.6387	4.97149	6.87262e-05	0.000836207	1.31694	TYMS	FALSE
-1.5106	7.48661	-4.97046	6.88917e-05	0.00083766	1.31453	EVI5	FALSE
-2.23436	6.14094	-4.96903	6.91216e-05	0.000839895	1.31121	ARHGAP5	TRUE
0.590963	3.2941	4.96839	6.92249e-05	0.000840298	1.30972	POLA2	FALSE
-2.89585	8.48055	-4.96825	6.92472e-05	0.000840298	1.30939	TFRC	TRUE
-1.89934	4.46971	-4.96764	6.93472e-05	0.00084095	1.30795	BBS9	FALSE
-3.23325	4.27592	-4.96686	6.94735e-05	0.000841921	1.30614	CLEC4M	TRUE
-1.94273	3.60298	-4.96509	6.97604e-05	0.000844834	1.30202	ITGA2	FALSE
-1.72069	9.32805	-4.96449	6.98569e-05	0.000845441	1.30064	FAM8A1	FALSE
0.607284	3.32226	4.96402	6.99335e-05	0.000845805	1.29955	PDE9A	FALSE
-1.86201	8.08134	-4.96357	7.00073e-05	0.000846135	1.29849	ERMP1	FALSE
-1.97776	3.44407	-4.96102	7.04254e-05	0.000850623	1.29254	CYP19A1	FALSE
-1.4159	5.69791	-4.96071	7.04764e-05	0.000850674	1.29182	IFTAP	FALSE
-2.71426	6.03993	-4.96014	7.057e-05	0.000851239	1.2905	GIMAP2	TRUE
-1.37811	8.60458	-4.95832	7.08699e-05	0.000854289	1.28626	ATP6V1E1	FALSE
-1.82689	7.42616	-4.95779	7.09582e-05	0.00085465	1.28502	YTHDF2	FALSE
-1.39179	5.39232	-4.95757	7.09938e-05	0.00085465	1.28452	MSRA	FALSE
1.08749	9.01902	4.95626	7.12108e-05	0.000856424	1.28147	FDPS	FALSE
-1.55369	5.98865	-4.95612	7.12353e-05	0.000856424	1.28113	CLDN12	FALSE
-0.929404	4.85054	-4.95485	7.14454e-05	0.000858252	1.27819	TRAF3IP2	FALSE
0.990872	5.72462	4.95463	7.14817e-05	0.000858252	1.27768	ING4	FALSE
-0.810351	6.70587	-4.95357	7.16588e-05	0.000859811	1.27521	CCDC174	FALSE
-1.71351	8.86151	-4.95271	7.18036e-05	0.000860981	1.27319	DENND6A	FALSE
-1.84236	6.03086	-4.95132	7.20365e-05	0.000863204	1.26996	RPL13	FALSE
2.70455	4.40436	4.95082	7.21208e-05	0.000863646	1.26879	GRAMD2A	TRUE
0.988415	3.72061	4.9504	7.21904e-05	0.000863911	1.26783	ATF6B	FALSE
-1.70005	8.08017	-4.94849	7.25132e-05	0.000867203	1.26337	ZNF655	FALSE
-1.24641	3.80822	-4.94551	7.30195e-05	0.000872684	1.25643	ELL2	FALSE
-1.69465	5.60925	-4.94099	7.3794e-05	0.000881361	1.24589	CCPG1	FALSE
-2.24553	7.8017	-4.93295	7.51918e-05	0.000896892	1.22716	ZEB1	TRUE
-2.14346	7.55494	-4.93294	7.5193e-05	0.000896892	1.22714	EML4	TRUE
-1.67082	4.30766	-4.93262	7.52483e-05	0.000896963	1.22641	FBXO30	FALSE
-1.85399	6.52774	-4.93217	7.53275e-05	0.00089732	1.22536	SUB1	FALSE
-1.83223	6.84303	-4.93084	7.55627e-05	0.000899532	1.22225	CEP15	FALSE
-2.07035	5.34731	-4.9299	7.57275e-05	0.000900904	1.22007	PTCD3	TRUE
-1.07408	6.15703	-4.92863	7.59526e-05	0.000902993	1.21711	RABGEF1	FALSE
-0.793043	4.78778	-4.92598	7.64244e-05	0.000908008	1.21092	EFL1	FALSE
1.49363	4.95297	4.92526	7.65536e-05	0.00090895	1.20924	DYRK2	FALSE
-1.55278	4.814	-4.91589	7.8246e-05	0.000928437	1.18741	THAP6	FALSE
-0.791018	4.16323	-4.9138	7.86287e-05	0.00093237	1.18254	NEDD4	FALSE
-1.38523	5.82063	-4.91141	7.90688e-05	0.000936979	1.17697	APH1B	FALSE
-2.1278	7.72379	-4.90956	7.94107e-05	0.000940417	1.17266	RRAS2	TRUE
-0.941033	4.51252	-4.909	7.95152e-05	0.000941042	1.17135	ZFYVE1	FALSE
-1.96299	7.09505	-4.90743	7.98079e-05	0.000943892	1.16768	SAT2	FALSE
-1.80518	9.30882	-4.90702	7.98833e-05	0.00094417	1.16674	KLHDC2	FALSE
-1.54812	4.10037	-4.90659	7.9963e-05	0.000944499	1.16575	ANKRD13C	FALSE
-1.61061	5.45486	-4.90489	8.02817e-05	0.000947647	1.16178	TRAPPC11	FALSE
-2.50185	4.89401	-4.90449	8.03566e-05	0.000947916	1.16085	FCHO2	TRUE
-2.36401	5.71202	-4.90384	8.04787e-05	0.000948741	1.15933	TOM1L1	TRUE
1.53345	3.61066	4.90271	8.06914e-05	0.000950633	1.1567	IGF2	FALSE
1.29229	3.2865	4.90205	8.08156e-05	0.000951479	1.15516	NSD2	FALSE
-2.10367	4.87436	-4.90105	8.10062e-05	0.000953106	1.15281	BRD3OS	TRUE
-1.76846	5.79015	-4.89942	8.13148e-05	0.000956119	1.14901	MARK3	FALSE
-1.01249	9.74793	-4.89863	8.14646e-05	0.000956642	1.14718	SRSF6	FALSE
-1.71696	10.2945	-4.8986	8.14708e-05	0.000956642	1.1471	PREPL	FALSE
-2.45745	7.38211	-4.8982	8.15461e-05	0.000956642	1.14618	USP16	TRUE
-2.56381	6.50322	-4.89808	8.15696e-05	0.000956642	1.14589	SP3	TRUE
1.55261	3.90711	4.89663	8.18467e-05	0.000959272	1.14251	POLQ	FALSE
-2.36802	7.07919	-4.89614	8.19399e-05	0.000959747	1.14137	KLF4	TRUE
0.613224	3.0002	4.89536	8.20892e-05	0.000960876	1.13956	CARD9	FALSE
-1.90153	4.46857	-4.89384	8.23824e-05	0.000963688	1.136	GATAD1	FALSE
-1.92294	9.83429	-4.89273	8.25949e-05	0.000965553	1.13343	TOB1	FALSE
-2.27762	6.06025	-4.89196	8.27438e-05	0.000966673	1.13163	NHSL1	TRUE
-1.77243	3.58612	-4.89164	8.28052e-05	0.00096677	1.13089	HECTD2	FALSE
0.556295	3.3993	4.88891	8.33362e-05	0.000972345	1.12451	LYG1	FALSE
-1.24617	7.11077	-4.88613	8.38795e-05	0.000978056	1.11803	IGBP1	FALSE
-2.1395	5.33612	-4.88581	8.39421e-05	0.000978159	1.11728	CHMP2B	TRUE
-1.46283	7.6328	-4.88144	8.48041e-05	0.000987572	1.10709	FAHD1	FALSE
-2.02956	11.3134	-4.88072	8.49472e-05	0.000988605	1.1054	PRNP	TRUE
-1.19445	8.99229	-4.88043	8.50049e-05	0.000988644	1.10473	PPP2R5C	FALSE
-1.69603	6.51762	-4.87923	8.52437e-05	0.000990787	1.10193	EIF1	FALSE
-1.29724	7.79713	-4.87351	8.63898e-05	0.00100347	1.0886	IPO8	FALSE
-1.28174	7.17816	-4.87322	8.64487e-05	0.00100351	1.08792	ERCC5	FALSE
0.892865	4.21418	4.87248	8.65984e-05	0.00100461	1.0862	CDCA4	FALSE
-1.32283	6.30989	-4.87215	8.66655e-05	0.00100475	1.08542	C11orf52	FALSE
-1.01387	5.00899	-4.87184	8.67293e-05	0.00100484	1.08469	KCTD9	FALSE
-1.76693	6.6341	-4.87117	8.68645e-05	0.00100577	1.08314	CASP4	FALSE
-1.3116	6.98834	-4.87037	8.70273e-05	0.00100673	1.08127	ZNF45	FALSE
0.998013	2.8143	4.87022	8.7058e-05	0.00100673	1.08091	KSR2	FALSE
2.79381	4.23158	4.86972	8.71603e-05	0.00100727	1.07974	CENPA	TRUE
-1.39307	8.75568	-4.86847	8.74151e-05	0.00100958	1.07683	TP53INP1	FALSE
-1.23332	8.63121	-4.86668	8.77804e-05	0.00101282	1.07267	NSMCE4A	FALSE
-2.34055	4.40093	-4.86653	8.78118e-05	0.00101282	1.07231	ARLN	TRUE
1.06204	4.66339	4.86602	8.79162e-05	0.00101282	1.07113	CKB	FALSE
2.02271	6.14866	4.86601	8.79186e-05	0.00101282	1.0711	NEDD9	TRUE
-2.44501	6.1672	-4.86552	8.80196e-05	0.00101307	1.06996	GLIDR	TRUE
1.10394	5.17549	4.86492	8.81438e-05	0.00101307	1.06855	ZMYND19	FALSE
-1.6659	8.10921	-4.86486	8.81548e-05	0.00101307	1.06842	EIF4B	FALSE
-2.99524	6.99483	-4.86482	8.81634e-05	0.00101307	1.06833	ARPC2	TRUE
1.17174	3.51682	4.86157	8.88367e-05	0.00102016	1.06074	CDC25C	FALSE
-2.16169	6.39955	-4.86082	8.8993e-05	0.00102131	1.05898	PPM1D	TRUE
-1.6326	3.40752	-4.85927	8.93147e-05	0.00102436	1.05538	MTUS2	FALSE
-1.68933	5.07579	-4.85792	8.95973e-05	0.00102695	1.05223	TMEM163	FALSE
1.32438	4.27879	4.85675	8.98439e-05	0.00102913	1.04949	MYB	FALSE
-2.24592	6.115	-4.85598	9.00061e-05	0.00103034	1.04769	SCFD1	TRUE
-1.7188	8.40431	-4.85529	9.015e-05	0.00103134	1.0461	SEC22C	FALSE
-2.43349	5.23884	-4.85478	9.02574e-05	0.00103192	1.04491	HSPA8	TRUE
-1.53746	3.98632	-4.85366	9.04955e-05	0.00103399	1.04228	ZEB2	FALSE
0.683546	2.71193	4.85291	9.06543e-05	0.00103515	1.04053	ABCA4	FALSE
-2.0306	7.51881	-4.85168	9.09144e-05	0.001037	1.03767	RPS15A	TRUE
-2.20661	5.6312	-4.85161	9.09295e-05	0.001037	1.03751	ZNF398	TRUE
1.09097	5.14342	4.85109	9.10417e-05	0.00103762	1.03628	ZNF707	FALSE
-2.18985	9.56233	-4.85059	9.11468e-05	0.00103817	1.03513	CD59	TRUE
3.25996	5.2443	4.84978	9.13208e-05	0.0010395	1.03323	LOC440895	TRUE
1.01343	3.50238	4.84873	9.15456e-05	0.00104141	1.03077	HOOK2	FALSE
-1.2261	4.12985	-4.84829	9.16398e-05	0.00104183	1.02975	GPHN	FALSE
-1.49048	8.55331	-4.84791	9.17207e-05	0.00104185	1.02887	TMEM9B	FALSE
1.35936	7.27284	4.84774	9.17563e-05	0.00104185	1.02848	PUS7	FALSE
-0.85428	2.87994	-4.84313	9.27517e-05	0.0010525	1.01772	CCDC110	FALSE
-1.64009	3.14671	-4.84137	9.31351e-05	0.0010558	1.0136	PABPC5	FALSE
-0.849405	8.20895	-4.84126	9.3159e-05	0.0010558	1.01335	SUZ12	FALSE
-1.91339	5.37075	-4.84011	9.34091e-05	0.00105798	1.01067	GIN1	FALSE
-1.73532	7.1192	-4.83792	9.38902e-05	0.00106276	1.00555	GMEB1	FALSE
-2.11534	6.95797	-4.83525	9.44779e-05	0.00106851	0.999327	YIPF5	TRUE
-1.04095	5.80473	-4.83508	9.45152e-05	0.00106851	0.998933	POGLUT1	FALSE
-2.51134	8.132	-4.83373	9.48156e-05	0.00107046	0.995768	ARID5B	TRUE
1.23526	4.37189	4.8336	9.4844e-05	0.00107046	0.99547	FANCI	FALSE
1.83927	7.07689	4.83351	9.48645e-05	0.00107046	0.995254	GGCX	FALSE
-1.22517	4.86384	-4.83039	9.55604e-05	0.00107765	0.987965	ABCB7	FALSE
-1.35897	8.83891	-4.82905	9.58597e-05	0.00108035	0.984846	TAF7	FALSE
0.930684	3.96738	4.82792	9.61136e-05	0.00108254	0.982208	PREX1	FALSE
-1.30814	5.5715	-4.82492	9.67917e-05	0.00108885	0.975198	RNF10	FALSE
-0.823153	4.91881	-4.82491	9.67931e-05	0.00108885	0.975183	MAP2K4	FALSE
-2.11006	11.1627	-4.82449	9.68884e-05	0.00108925	0.974201	CCNG1	TRUE
1.79863	3.05811	4.82205	9.74427e-05	0.0010948	0.968513	KIF20A	FALSE
0.611535	2.54059	4.81965	9.79936e-05	0.00110031	0.962891	NUP153-AS1	FALSE
-1.48149	5.17942	-4.8173	9.85332e-05	0.00110569	0.957415	TRAPPC10	FALSE
-1.72165	11.0917	-4.81569	9.89056e-05	0.00110918	0.953653	TMBIM4	FALSE
-1.56026	4.01189	-4.8153	9.89951e-05	0.0011095	0.952752	ARHGAP32	FALSE
-1.95243	8.19835	-4.81474	9.91252e-05	0.00111028	0.951442	MBD2	FALSE
-2.67641	9.06201	-4.81373	9.93606e-05	0.00111223	0.949078	AMIGO2	TRUE
1.59262	5.96912	4.8118	9.98103e-05	0.00111636	0.944575	KMT2D	FALSE
-0.739683	3.71282	-4.8116	9.98582e-05	0.00111636	0.944097	GOLGA1	FALSE
-1.28177	10.8113	-4.81136	9.99139e-05	0.00111636	0.94354	PTTG1IP	FALSE
-2.01813	8.12701	-4.80979	0.000100281	0.00111978	0.93988	RNF146	TRUE
-0.795365	6.54338	-4.80724	0.000100883	0.0011258	0.933918	PEX11A	FALSE
-1.39409	8.72896	-4.80693	0.000100956	0.00112588	0.933198	SPG11	FALSE
-1.46492	12.1945	-4.80668	0.000101013	0.00112588	0.932627	RPL6	FALSE
-1.59663	10.4225	-4.8064	0.000101082	0.00112595	0.931952	AAMDC	FALSE
-1.5045	4.80792	-4.8055	0.000101293	0.00112761	0.929871	SYNJ1	FALSE
-1.16887	3.50039	-4.80443	0.000101548	0.00112976	0.92737	LYVE1	FALSE
-2.37095	6.32172	-4.80053	0.000102481	0.00113826	0.918247	DCTD	TRUE
3.08735	4.05473	4.8003	0.000102534	0.00113826	0.917727	FOLR1	TRUE
1.00262	5.60696	4.80026	0.000102545	0.00113826	0.917628	ATP6V1F	FALSE
-1.7266	5.14882	-4.80019	0.000102562	0.00113826	0.917458	THAP1	FALSE
-1.38341	4.05491	-4.79973	0.000102673	0.0011388	0.916377	SOAT1	FALSE
1.28728	5.11766	4.79755	0.000103199	0.00114393	0.911291	EIF6	FALSE
0.97314	3.44477	4.79602	0.000103568	0.00114543	0.907728	CDYL2	FALSE
-2.56804	7.42039	-4.79602	0.000103569	0.00114543	0.907724	TMED5	TRUE
-1.54802	4.32454	-4.79597	0.000103581	0.00114543	0.907606	CDC37L1	FALSE
2.43019	5.37163	4.79595	0.000103586	0.00114543	0.907552	CACNA1A	TRUE
-1.47687	4.93425	-4.79322	0.00010425	0.00115171	0.901188	DPP4	FALSE
-1.64396	5.08449	-4.7931	0.000104281	0.00115171	0.900893	SGCB	FALSE
-1.56759	2.72859	-4.79246	0.000104436	0.00115272	0.899411	SH3GL2	FALSE
-1.33917	3.8045	-4.79073	0.000104862	0.00115672	0.895355	PLD1	FALSE
-1.47193	8.9383	-4.78954	0.000105152	0.00115923	0.892594	ADSL	FALSE
-1.48428	4.30511	-4.78603	0.000106022	0.0011681	0.884384	ZNF502	FALSE
-1.12126	8.34677	-4.78426	0.000106461	0.00117224	0.880261	SUCO	FALSE
1.54664	4.32482	4.78081	0.000107328	0.00118106	0.872181	SOX9	FALSE
-1.98627	5.19227	-4.77991	0.000107553	0.00118283	0.87009	MOSMO	FALSE
3.02044	6.42152	4.77933	0.000107701	0.00118373	0.868726	RAD51AP1	TRUE
-2.21049	10.3155	-4.77674	0.000108355	0.00119021	0.862687	GJA1	TRUE
-1.91811	5.04673	-4.7761	0.000108519	0.00119128	0.861184	FYN	FALSE
-2.25189	9.6053	-4.77539	0.0001087	0.00119255	0.859519	C11orf58	TRUE
-2.04301	6.37344	-4.7739	0.000109078	0.00119598	0.856057	LRRC49	TRUE
0.50139	2.76271	4.77195	0.000109579	0.00120035	0.85149	CEL	FALSE
-0.614544	3.72208	-4.77183	0.000109609	0.00120035	0.851222	FBXL2	FALSE
-1.95729	6.78325	-4.77	0.000110082	0.00120423	0.846933	OSBPL8	FALSE
-1.42534	4.23802	-4.76995	0.000110095	0.00120423	0.846809	GNE	FALSE
-1.5901	7.30025	-4.76808	0.000110577	0.00120847	0.842457	EIF3K	FALSE
-1.84548	6.07991	-4.76794	0.000110615	0.00120847	0.842111	OTUD1	FALSE
2.45232	8.49741	4.76642	0.00011101	0.00121189	0.838565	SRD5A1	TRUE
1.60671	4.09834	4.76622	0.000111062	0.00121189	0.838092	OLFML2A	FALSE
-0.784715	4.42729	-4.76358	0.000111751	0.00121826	0.831933	ZNF30	FALSE
0.695945	3.09988	4.76347	0.00011178	0.00121826	0.831677	DTX1	FALSE
-1.09004	3.10378	-4.76237	0.000112068	0.00122067	0.829108	FGF7P3	FALSE
1.73805	4.978	4.76069	0.000112511	0.00122477	0.825174	NEURL1B	FALSE
1.14729	4.18188	4.75975	0.000112758	0.00122672	0.82299	HES6	FALSE
0.6047	3.40072	4.75852	0.000113084	0.00122952	0.820119	DHRS13	FALSE
-1.43914	4.35977	-4.75583	0.000113802	0.00123659	0.813814	ZNF394	FALSE
-1.75578	4.45411	-4.75353	0.000114416	0.00124252	0.80845	SNX2	FALSE
-2.47796	6.58772	-4.75181	0.000114878	0.00124679	0.804435	PJA2	TRUE
1.19707	3.08739	4.75145	0.000114975	0.0012471	0.803596	MICALL2	FALSE
-2.83349	8.15246	-4.75113	0.000115061	0.0012473	0.802842	ARAP2	TRUE
1.28762	7.4348	4.75059	0.000115207	0.00124813	0.801581	RTN3	FALSE
-1.67465	6.70696	-4.74978	0.000115427	0.00124944	0.799679	SLC25A27	FALSE
1.00533	6.94564	4.74964	0.000115465	0.00124944	0.799351	CDC42SE1	FALSE
-2.40988	5.95887	-4.74935	0.000115543	0.00124954	0.798681	UBXN10	TRUE
-1.28754	5.52912	-4.74677	0.000116244	0.00125637	0.792657	PDGFRL	FALSE
0.702866	3.86953	4.74503	0.000116721	0.00126079	0.78857	TSKU	FALSE
-1.58081	5.43121	-4.74459	0.000116841	0.00126133	0.787548	GALNT10	FALSE
-1.49284	5.29519	-4.74413	0.000116968	0.00126195	0.786471	ZNF211	FALSE
-2.37587	5.20239	-4.7413	0.000117746	0.00126959	0.779862	TNFAIP8	TRUE
-1.76931	5.83026	-4.73982	0.000118156	0.00127292	0.776399	CIBAR1	FALSE
-1.68403	8.16846	-4.73968	0.000118195	0.00127292	0.776073	LSM14A	FALSE
4.72266	6.50437	4.73859	0.000118498	0.00127544	0.773517	S100A2	TRUE
-2.06604	7.46853	-4.73713	0.000118903	0.00127904	0.77012	CFDP1	TRUE
-1.12621	10.6516	-4.73476	0.000119568	0.00128542	0.764568	GYG1	FALSE
-1.79364	6.45077	-4.73365	0.000119879	0.00128801	0.761978	HLA-E	FALSE
-1.92959	6.22416	-4.7327	0.000120145	0.0012901	0.75977	DRAM2	FALSE
0.880193	4.0978	4.73198	0.000120348	0.00129153	0.758085	IGFLR1	FALSE
1.11547	8.36283	4.73108	0.000120605	0.00129349	0.755966	SRPK1	FALSE
1.58241	3.56558	4.73083	0.000120674	0.00129349	0.755393	ERCC6L	FALSE
1.02032	3.65839	4.73043	0.000120788	0.00129396	0.754451	GALNT6	FALSE
1.15333	5.76865	4.72962	0.000121018	0.00129566	0.752556	PIGW	FALSE
-1.91324	6.22562	-4.72918	0.000121142	0.00129622	0.751533	AIMP1	FALSE
0.613541	4.0607	4.7284	0.000121365	0.00129758	0.749704	S1PR2	FALSE
-1.07777	4.66917	-4.72813	0.000121442	0.00129758	0.749073	RAB32	FALSE
-1.69588	8.0881	-4.72798	0.000121483	0.00129758	0.748733	PAFAH1B1	FALSE
-1.31937	6.13463	-4.7269	0.000121794	0.00129946	0.746191	ANKFY1	FALSE
-2.12418	7.17252	-4.72687	0.000121802	0.00129946	0.746122	CDC26	TRUE
-1.61424	3.71236	-4.72522	0.000122273	0.00130338	0.742278	FAM162A	FALSE
1.08477	3.79209	4.72508	0.000122313	0.00130338	0.741953	SUSD4	FALSE
-1.41422	6.06679	-4.72461	0.00012245	0.00130365	0.740836	DCTN6	FALSE
2.1458	3.98454	4.7245	0.000122481	0.00130365	0.740586	APOLD1	TRUE
-1.50964	4.78606	-4.72297	0.000122922	0.00130758	0.737004	THNSL1	FALSE
-1.73793	11.0797	-4.72119	0.000123437	0.00131229	0.732841	SARAF	FALSE
3.08581	7.29286	4.72052	0.000123631	0.00131358	0.731276	KLK7	TRUE
1.00116	6.66393	4.71955	0.000123912	0.0013158	0.729015	U2AF2	FALSE
-1.51669	3.6359	-4.71869	0.000124162	0.0013171	0.727012	WDR17	FALSE
-1.271	10.7581	-4.71843	0.000124237	0.0013171	0.726405	GOLM2	FALSE
1.59343	5.05593	4.71829	0.000124279	0.0013171	0.726069	MCAM	FALSE
-1.44979	5.26385	-4.71814	0.000124324	0.0013171	0.725709	GNA13	FALSE
1.50869	3.95767	4.71775	0.000124438	0.00131754	0.724796	UCKL1	FALSE
-1.88973	4.39879	-4.71731	0.000124566	0.00131812	0.723775	PLRG1	FALSE
-2.36171	5.60743	-4.71676	0.000124726	0.00131905	0.722496	LAMTOR3	TRUE
-2.25336	8.92715	-4.71648	0.000124808	0.00131915	0.721838	HACD3	TRUE
-1.56342	4.52583	-4.71581	0.000125003	0.00132045	0.720282	SYNE1	FALSE
-1.3323	6.31316	-4.71541	0.000125123	0.00132094	0.71933	RPP30	FALSE
-2.32403	4.8035	-4.71515	0.0001252	0.00132094	0.718721	SCARB2	TRUE
0.784968	3.93116	4.71492	0.000125267	0.00132094	0.718182	TIMM17B	FALSE
0.848627	8.55375	4.71266	0.000125932	0.00132718	0.712908	YARS2	FALSE
-0.825247	3.94159	-4.71086	0.000126467	0.00133178	0.708686	ENOX1	FALSE
-1.37298	8.53775	-4.71069	0.000126515	0.00133178	0.708307	MON2	FALSE
0.81928	5.35334	4.7095	0.00012687	0.00133474	0.705522	TRIM11	FALSE
-1.05153	3.43203	-4.70843	0.000127188	0.00133732	0.703024	ARG1	FALSE
-1.68584	6.22668	-4.70786	0.000127358	0.00133833	0.701693	ICA1L	FALSE
-1.62127	7.01137	-4.70723	0.000127548	0.00133886	0.700212	MRPS9	FALSE
-1.56004	5.05708	-4.7072	0.000127556	0.00133886	0.700147	CENPC	FALSE
-0.896426	4.57601	-4.70657	0.000127745	0.00134007	0.698674	ZC3H6	FALSE
-3.59025	10.8883	-4.70555	0.000128054	0.00134253	0.696272	C3	TRUE
-0.944879	8.12729	-4.70515	0.000128174	0.00134302	0.69534	UBE2Q1	FALSE
0.968506	5.34859	4.70477	0.000128286	0.00134343	0.694463	SNHG21	FALSE
-1.04983	10.3373	-4.70384	0.000128567	0.00134559	0.692288	SYF2	FALSE
0.607146	4.26622	4.70135	0.000129322	0.00135271	0.686456	CRB3	FALSE
-1.49116	6.28498	-4.70028	0.000129648	0.00135534	0.68395	BBS7	FALSE
-2.23125	8.84933	-4.69949	0.000129889	0.00135708	0.682102	TOR1AIP1	TRUE
1.6561	3.67058	4.69814	0.000130299	0.00136059	0.678961	UBE2C	FALSE
-3.41711	9.57345	-4.69782	0.000130399	0.00136084	0.678201	EIF3M	TRUE
-1.89189	5.45055	-4.6969	0.00013068	0.001363	0.676051	PRKD3	FALSE
-1.86506	5.48641	-4.695	0.000131264	0.00136831	0.671611	ZNF280D	FALSE
-0.965124	3.54971	-4.69253	0.000132029	0.00137472	0.665827	AQP1	FALSE
-0.766537	2.72591	-4.69252	0.000132031	0.00137472	0.665816	PAK5	FALSE
-1.10329	3.00479	-4.69095	0.000132518	0.00137893	0.662147	GABRB1	FALSE
-1.37669	7.99122	-4.69073	0.000132587	0.00137893	0.661632	PALS1	FALSE
0.469194	3.13882	4.69	0.000132816	0.00138052	0.659914	RHPN1-AS1	FALSE
3.05858	5.54024	4.68941	0.000133	0.00138165	0.658529	DACH1	TRUE
-0.877999	4.35329	-4.68894	0.000133147	0.00138239	0.657429	PPP1R3C	FALSE
-1.3378	7.34906	-4.68693	0.000133777	0.00138774	0.652731	NUCB2	FALSE
0.852218	5.76839	4.68672	0.000133842	0.00138774	0.652247	PGS1	FALSE
-2.64835	5.47049	-4.68657	0.000133891	0.00138774	0.651883	HINT3	TRUE
1.25126	4.74844	4.68594	0.000134089	0.0013883	0.650415	FAM83H	FALSE
0.874349	4.22182	4.68591	0.000134098	0.0013883	0.650348	NECAB3	FALSE
-2.12858	9.3171	-4.68507	0.000134364	0.00139026	0.648373	C1S	TRUE
-1.29014	6.34471	-4.68481	0.000134446	0.00139032	0.647767	LPIN1	FALSE
-0.96618	8.09176	-4.68306	0.000135	0.00139525	0.643672	RAD17	FALSE
1.35536	4.56419	4.68201	0.000135331	0.00139788	0.641232	BSPRY	FALSE
-1.73809	4.9941	-4.68154	0.000135483	0.00139866	0.640117	SUPT7L	FALSE
-1.29294	5.67791	-4.68125	0.000135574	0.0013988	0.639447	RTF1	FALSE
-1.78537	6.64366	-4.68053	0.000135804	0.00140039	0.637756	MORF4	FALSE
-2.04245	6.87575	-4.67976	0.000136051	0.00140213	0.635952	EBPL	TRUE
-1.67085	11.3872	-4.67761	0.000136737	0.00140808	0.630945	EIF3E	FALSE
1.18669	2.56443	4.67747	0.000136783	0.00140808	0.630608	KIF14	FALSE
-1.37774	4.30175	-4.67705	0.000136917	0.00140824	0.62963	ALS2	FALSE
-2.55185	6.35236	-4.67694	0.000136953	0.00140824	0.629368	CDK7	TRUE
0.810319	3.73849	4.67659	0.000137067	0.00140862	0.628541	KCNMB3	FALSE
-1.50493	5.48175	-4.67579	0.000137325	0.00141003	0.626674	UIMC1	FALSE
-2.68962	6.95815	-4.67568	0.000137359	0.00141003	0.626421	ENPP5	TRUE
-1.84623	4.31472	-4.67453	0.000137732	0.00141262	0.623725	ZC3H12C	FALSE
-2.14357	5.80221	-4.67442	0.000137767	0.00141262	0.62347	DPH3	TRUE
-2.73437	6.19613	-4.67341	0.000138094	0.00141517	0.62111	GET1	TRUE
-1.85403	5.17374	-4.67288	0.000138266	0.00141552	0.619875	LRRN4CL	FALSE
-2.06251	4.17806	-4.67279	0.000138297	0.00141552	0.619648	DIRAS3	TRUE
-2.30169	6.43414	-4.67259	0.000138362	0.00141552	0.619185	SMOC2	TRUE
1.38107	7.01239	4.66886	0.000139578	0.00142717	0.610468	TRIM8	FALSE
0.820493	3.73872	4.66815	0.000139813	0.00142877	0.608794	ATF5	FALSE
0.466051	2.80201	4.66628	0.000140429	0.00143318	0.604422	PDE4DIPP2	FALSE
1.00761	5.26846	4.66621	0.000140451	0.00143318	0.604262	MXD3	FALSE
-2.27268	5.61764	-4.66612	0.000140482	0.00143318	0.604047	WDR36	TRUE
-0.71566	2.60999	-4.66466	0.000140962	0.00143695	0.600651	TINCR	FALSE
-1.60424	7.2394	-4.66452	0.000141009	0.00143695	0.60032	MXI1	FALSE
-3.08017	6.47835	-4.66391	0.000141212	0.0014382	0.598887	YTHDC2	TRUE
-1.38378	2.99513	-4.66364	0.000141302	0.0014382	0.598251	LRP1B	FALSE
1.29804	11.0045	4.66332	0.000141408	0.0014382	0.597504	CFL1	FALSE
[truncated: 16,402 more rows]
