# Supplementary material for: Machine Learning-Guided Multi-Cohort Transcriptomic Profiling Identifies SPON1 and ALDH1A2 as Diagnostic and Prognostic Biomarkers Linked to the Immune Microenvironment in High-Grade Serous Carcinoma
Source: Int J Mol Sci. 2026 Jul 14;27(14):6263. doi: 10.3390/ijms27146263 (PMC13412053; doi:10.3390/ijms27146263)
Supplement: Supplementary file 1 [file ijms-27-06263-s001.zip › Table S2.xlsx]

## Sheet: META_all_genes
gene	k	meta_logFC	meta_se	meta_p	tau2	I2	dir_all_same	dir_majority	logFC_GSE14407	fdr_GSE14407	logFC_GSE38666	fdr_GSE38666	logFC_GSE52037	fdr_GSE52037	meta_FDR
NELL2	3	-5.54544	0.696692	1.72484e-15	1.34417	92.7151	TRUE	-1	-4.86404	3.89685e-11	-4.86007	6.15615e-15	-6.99424	1.37846e-10	6.25364e-14
ALDH1A2	3	-8.3291	0.22167	0	0	0	TRUE	-1	-8.002	4.36836e-11	-8.17545	6.15615e-15	-8.49404	1.65333e-14	1.20162e-304
TXNIP	3	-4.74819	0.534148	6.15094e-19	0.707818	83.093	TRUE	-1	-4.08619	1.15595e-09	-4.40471	8.4049e-10	-5.8618	8.31198e-09	3.07619e-17
AOX1	3	-5.39747	0.668097	6.537e-16	1.19852	89.6971	TRUE	-1	-4.906	1.37889e-08	-4.55018	4.58126e-10	-6.67503	2.76459e-12	2.4577e-14
AQP9	3	-5.01802	0.669345	6.5343e-14	1.24257	92.8014	TRUE	-1	-4.2939	1.44066e-08	-4.37877	7.69104e-11	-6.30853	4.71853e-14	1.91676e-12
PEX5L	3	-5.43864	1.06963	3.68432e-07	3.1707	92.603	TRUE	-1	-6.65454	1.51413e-08	-6.39029	3.4869e-10	-3.36481	3.70106e-06	3.90078e-06
ITLN1	3	-7.99322	0.736084	1.80485e-27	1.3701	85.6823	TRUE	-1	-7.32417	2.01161e-08	-7.10664	8.52146e-11	-9.28877	8.5291e-16	2.19116e-25
EFEMP1	3	-5.37585	0.460886	1.94306e-31	0.407607	64.1242	TRUE	-1	-4.96721	5.67354e-08	-4.9112	6.56061e-10	-6.39895	3.75101e-08	3.31952e-29
SSPN-AS1	2	5.62158	0.385819	4.3259e-48	0	0	TRUE	1	5.85631	5.67354e-08	5.39297	8.40152e-09	NA	NA	2.30949e-45
REEP1	3	-6.4303	0.344848	1.34075e-77	0.184981	51.0011	TRUE	-1	-5.88107	7.07269e-08	-6.10246	9.0073e-11	-6.89431	4.12695e-14	3.18131e-74
DPYD	3	-4.32633	0.693131	4.32764e-10	1.25909	88.4424	TRUE	-1	-3.63476	7.07269e-08	-3.69171	2.8639e-09	-5.84415	2.00113e-07	7.51356e-09
SLC4A4	3	-5.11087	0.653993	5.50182e-15	1.09584	85.4227	TRUE	-1	-4.59918	8.88264e-08	-4.31675	9.80124e-09	-6.39144	5.90962e-10	1.84445e-13
SPON1	3	4.87254	0.26865	1.62273e-73	0	0	TRUE	1	5.11918	1.02218e-07	4.96155	6.89605e-10	4.55576	4.35307e-07	3.1503e-70
CENPF	3	4.03709	0.210804	9.49805e-82	0	0	TRUE	1	3.90445	1.23424e-07	3.93445	1.72133e-09	4.2409	2.15835e-08	3.38052e-78
TMT1A	3	-3.43789	0.197714	1.01395e-67	0.0153888	13.0883	TRUE	-1	-3.18563	1.23424e-07	-3.31621	1.72133e-09	-3.87054	4.98933e-08	1.44352e-64
PWWP3B	3	-4.89193	0.372955	2.64228e-39	0.214567	51.424	TRUE	-1	-4.71222	1.69533e-07	-4.36649	7.91859e-09	-5.59167	1.13727e-08	7.42446e-37
MTUS1	3	-3.70858	0.554783	2.31343e-11	0.791769	86.155	TRUE	-1	-3.1864	2.51534e-07	-3.15398	8.60564e-09	-4.8874	6.31422e-08	4.90265e-10
RERG	3	-4.39947	0.373513	5.03128e-32	0.243506	58.9775	TRUE	-1	-3.74992	2.51534e-07	-4.56129	5.20935e-07	-4.86911	5.90962e-10	9.02882e-30
FAM153B	3	-4.68909	0.494474	2.47135e-21	0.518741	70.9821	TRUE	-1	-4.26894	2.7771e-07	-4.17039	5.5478e-09	-5.77577	1.21337e-07	1.59642e-19
WNT2B	3	-5.68832	0.324655	9.88319e-69	0	0	TRUE	-1	-5.93037	2.7771e-07	-5.42709	9.96562e-08	-5.69371	2.78197e-08	1.50754e-65
MUC1	3	4.91288	0.280058	6.80407e-69	0	0	TRUE	1	5.00959	2.7771e-07	4.8718	8.87833e-09	4.8764	9.70038e-08	1.1177e-65
OVOS2P	3	3.20852	0.167014	2.9899e-82	0	0	TRUE	1	3.42287	2.88127e-07	3.3645	1.72133e-09	3.02046	1.13727e-08	1.27699e-78
BNC1	3	-7.32788	0.261127	2.80824e-173	0	0	TRUE	-1	-7.10952	3.04493e-07	-6.89556	8.60564e-09	-7.4461	3.10281e-13	2.9985e-169
DTL	3	2.96716	0.291762	2.70481e-24	0.14488	56.7532	TRUE	1	3.22301	3.68624e-07	3.27463	1.72133e-09	2.3541	4.53996e-05	2.3576e-22
LGALS2	3	-4.72081	0.27726	5.20896e-65	0	0	TRUE	-1	-4.80515	3.72384e-07	-4.78727	1.5275e-08	-4.60901	1.50103e-07	6.17985e-62
HBB	3	-4.5516	2.37084	0.0548803	16.4946	98.3116	FALSE	-1	-7.13318	3.92466e-07	-6.75948	2.05282e-08	0.0848826	0.51592	0.101778
ZIC1	3	5.79224	0.672249	6.92052e-18	0.56567	41.5689	TRUE	1	6.85684	5.48553e-07	5.48599	1.91095e-05	4.56198	0.00305133	3.16462e-16
MCM10	3	3.39284	1.13146	0.00271189	3.68483	96.4929	TRUE	1	4.48513	5.49387e-07	4.59754	3.41619e-09	1.20048	0.000113771	0.0101851
ARHGAP18	3	-5.01549	0.657718	2.42909e-14	1.07086	82.5762	TRUE	-1	-4.01383	5.87051e-07	-4.81116	1.86776e-08	-6.24128	7.7538e-09	7.60603e-13
TMOD2	3	-3.49426	0.524471	2.69311e-11	0.665834	81.1027	TRUE	-1	-4.14594	5.87051e-07	-3.93356	2.51376e-08	-2.53113	4.63601e-06	5.65499e-10
EMB	3	-3.69227	0.548689	1.70532e-11	0.809026	89.798	TRUE	-1	-3.19183	5.87051e-07	-3.08351	5.6325e-09	-4.75564	5.26247e-11	3.68594e-10
LHX9	3	-6.59771	0.475894	1.0493e-43	0.439451	64.9907	TRUE	-1	-6.1601	5.87051e-07	-5.89297	1.31544e-08	-7.24884	8.5291e-16	3.8634e-41
FRY	3	-3.57907	0.359751	2.55409e-23	0.244904	63.4856	TRUE	-1	-3.24864	6.29625e-07	-3.13073	6.67885e-06	-4.21336	5.50366e-09	1.9979e-21
OGN	3	-6.4073	0.417645	4.03685e-53	0	0	TRUE	-1	-6.56326	6.43569e-07	-6.11564	1.2532e-07	-6.5442	1.04669e-06	2.78087e-50
CDCA3	3	3.64118	0.217909	1.11472e-62	1.94606e-06	0.00132386	TRUE	1	3.40002	6.43569e-07	3.54377	1.96578e-09	4.1636	9.22993e-07	1.19025e-59
MMP28	3	-4.60621	0.244859	6.05262e-79	0	0	TRUE	-1	-4.55238	6.43569e-07	-4.71512	1.73596e-09	-4.55777	1.36626e-08	1.61567e-75
LOC100129098	2	3.41474	0.279877	3.07591e-34	0	0	TRUE	1	3.60013	6.46117e-07	3.24205	1.63e-07	NA	NA	6.56861e-32
FLRT2	3	-4.01795	0.417183	5.90696e-22	0.338269	64.8212	TRUE	-1	-3.836	6.46117e-07	-3.43016	1.04816e-07	-4.8492	1.31567e-07	4.09556e-20
BUB1B	3	2.97018	0.20465	9.95626e-48	0	0	TRUE	1	3.08858	6.46117e-07	2.91719	1.79686e-07	2.8955	6.57499e-06	5.18576e-45
DLG2	3	-2.88582	0.523604	3.55865e-08	0.711833	87.0474	TRUE	-1	-3.44409	7.13138e-07	-3.41007	1.47485e-08	-1.90364	8.23045e-06	4.54787e-07
ZWINT	3	3.52089	0.233522	2.28359e-51	1.70516e-06	0.00098936	TRUE	1	3.26608	7.28374e-07	3.43629	1.64563e-08	4.26826	7.55951e-06	1.43429e-48
CELF2	3	-3.83528	0.281167	2.29715e-42	0.100366	42.3034	TRUE	-1	-3.41137	8.46928e-07	-3.70131	2.71756e-09	-4.38174	3.39125e-08	7.78661e-40
RNASE4	3	-3.25482	1.04731	0.00188496	3.09186	94.414	TRUE	-1	-4.35891	8.46928e-07	-4.28357	2.23961e-07	-1.23568	0.00263169	0.00756783
SEMA3C	3	-4.25709	0.388641	6.37248e-28	0.212227	46.9519	TRUE	-1	-3.85922	8.51174e-07	-3.98216	1.52838e-08	-5.3328	4.32399e-06	8.05233e-26
NBEA	3	-3.47544	0.215037	9.33978e-59	0	0	TRUE	-1	-3.21837	9.04503e-07	-3.50072	2.12847e-07	-3.67363	9.72448e-08	8.67179e-56
GSDME	3	-4.08659	0.646808	2.64807e-10	1.14754	91.9041	TRUE	-1	-3.40761	9.56543e-07	-3.44269	7.99953e-09	-5.3252	9.98105e-13	4.71937e-09
PTTG3P	3	2.32791	0.638694	0.000267598	1.14191	93.6046	TRUE	1	2.90905	9.56543e-07	3.03922	5.5478e-09	1.08982	0.00074219	0.00143907
CAV1	3	-3.52911	0.259213	3.27394e-42	0.0864947	42.8376	TRUE	-1	-3.20605	9.66677e-07	-3.29514	2.07842e-08	-3.98181	6.7808e-09	1.07561e-39
STK31	3	-5.03312	0.220891	6.37355e-115	0	0	TRUE	-1	-4.9919	9.97407e-07	-5.13269	8.40152e-09	-5.01481	3.77174e-11	4.5369e-111
S100A1	3	3.152	0.808474	9.67119e-05	1.79373	91.8035	TRUE	1	4.01151	9.97407e-07	3.94109	4.96234e-08	1.59612	0.000553173	0.000589071
CSGALNACT1	3	-4.21598	0.261736	2.25012e-58	0.0170993	8.27928	TRUE	-1	-4.01199	1.07085e-06	-3.87983	4.74424e-08	-4.67184	4.4942e-08	2.00214e-55
IQGAP3	3	3.27205	0.545885	2.04693e-09	0.702133	78.7097	TRUE	1	3.67032	1.09892e-06	3.92178	8.40152e-09	2.13269	0.00255984	3.22124e-08
ALDH1A3	3	-4.42927	0.269305	8.80472e-61	0	0	TRUE	-1	-4.18605	1.15689e-06	-4.06256	7.666e-07	-4.80819	2.97903e-08	8.54658e-58
SLC4A11	3	5.10321	0.28964	1.75571e-69	0	0	TRUE	1	5.07975	1.16046e-06	4.9019	1.00229e-08	5.27379	2.84972e-08	3.12443e-66
GALC	3	-2.57692	0.395532	7.26523e-11	0.362858	79.6253	TRUE	-1	-2.21218	1.24552e-06	-2.22605	3.47348e-08	-3.56085	1.17885e-05	1.43128e-09
FGF13	3	-4.10942	0.472774	3.55655e-18	0.499572	74.5355	TRUE	-1	-3.68853	1.42199e-06	-3.58448	4.42631e-08	-5.04093	1.41281e-08	1.66193e-16
SOX17	3	5.82285	0.569395	1.5106e-24	0.658419	67.8097	TRUE	1	5.25235	1.52877e-06	5.23713	8.40152e-09	6.92188	8.19715e-09	1.35989e-22
SLITRK5	3	-3.15067	0.789613	6.60324e-05	1.58371	84.7744	TRUE	-1	-3.99655	1.56069e-06	-3.86998	6.21755e-06	-1.56019	0.0352873	0.000422699
CLIP4	3	-3.24923	0.388443	6.0238e-17	0.343989	76.0823	TRUE	-1	-2.88164	1.56084e-06	-2.85226	1.37975e-08	-4.04684	3.87212e-08	2.50757e-15
FYB2	3	-5.31487	0.608838	2.55741e-18	0.827113	74.4591	TRUE	-1	-4.83732	1.58456e-06	-4.56923	8.88061e-08	-6.47511	7.52183e-09	1.20826e-16
PRG4	3	-5.42877	0.351742	9.67688e-54	0	0	TRUE	-1	-5.48447	1.60457e-06	-5.19839	6.87151e-08	-5.6069	5.49016e-07	6.88833e-51
EPCIP	3	-4.68129	0.436356	7.50922e-27	0.369605	65.0072	TRUE	-1	-4.44108	1.61522e-06	-4.02778	1.26214e-07	-5.39626	5.23661e-10	8.52975e-25
MTUS2	3	-2.90738	0.678316	1.81775e-05	1.20348	87.4684	TRUE	-1	-3.79539	1.85574e-06	-3.38922	1.45133e-06	-1.6326	0.00102436	0.000133167
UBL3	3	-2.77115	0.340793	4.24126e-16	0.254931	73.3315	TRUE	-1	-2.39869	1.97685e-06	-2.48585	5.73946e-08	-3.50026	2.41586e-07	1.62607e-14
GADL1	3	-5.4133	0.373437	1.28632e-47	0	0	TRUE	-1	-6.07201	1.97747e-06	-5.62349	2.45477e-07	-4.90244	1.66771e-06	6.54034e-45
TCEAL7	3	-4.53738	0.331294	1.07403e-42	0	0	TRUE	-1	-4.97009	1.98002e-06	-4.43839	1.0512e-06	-4.28082	5.57596e-06	3.69934e-40
SFRP1	3	-6.40272	0.764556	5.54944e-17	1.39007	79.8375	TRUE	-1	-5.88642	2.02371e-06	-5.36145	1.26178e-07	-7.76057	1.1432e-10	2.32369e-15
APOLD1	3	2.76848	0.312379	7.81907e-19	0.119728	40.8735	TRUE	1	3.26337	2.14828e-06	2.80625	2.8558e-06	2.1458	0.00130365	3.87416e-17
KIF20A	3	2.91519	0.564187	2.37798e-07	0.808663	84.7741	TRUE	1	3.41784	2.16061e-06	3.53867	8.40152e-09	1.79863	0.0010948	2.61223e-06
CHRDL1	3	-6.06392	0.662307	5.39819e-20	0.970346	73.9254	TRUE	-1	-5.42328	2.27519e-06	-5.34914	2.10934e-08	-7.31731	3.26814e-09	2.97877e-18
PITPNC1	3	-3.82845	0.267765	2.2584e-46	0.0678783	31.2211	TRUE	-1	-3.49058	2.3344e-06	-3.55659	1.02931e-07	-4.251	6.83867e-09	1.02613e-43
PDE7B	3	-5.48912	0.263754	3.40225e-96	0.0406259	15.5085	TRUE	-1	-5.05866	2.3344e-06	-5.04799	4.74424e-08	-5.73002	1.54458e-12	1.81637e-92
PRAME	3	2.90424	1.01105	0.00407245	2.87846	94.3235	TRUE	1	4.1165	2.3344e-06	3.74295	6.71069e-07	0.966259	0.0115661	0.0142057
ESPL1	3	2.85494	0.288994	5.13981e-23	0.132027	52.7117	TRUE	1	3.03725	2.3344e-06	3.23498	1.00229e-08	2.31503	2.6059e-05	3.92002e-21
SLC2A1	3	3.63086	0.429591	2.86637e-17	0.333134	60.8559	TRUE	1	3.27269	2.3344e-06	3.22496	3.43242e-07	4.7416	1.03222e-05	1.22668e-15
GPRASP1	3	-2.77347	0.195414	1.01474e-45	0.0114738	9.95121	TRUE	-1	-2.71394	2.3344e-06	-2.43547	2.14778e-06	-3.08289	1.62717e-07	4.42242e-43
LRP8	3	2.03479	0.606391	0.000791988	1.03769	94.8207	TRUE	1	2.56582	2.46506e-06	2.73932	1.64481e-08	0.880762	3.01337e-05	0.00364345
DEPDC1	3	3.53284	0.459713	1.53138e-14	0.309542	48.8305	TRUE	1	4.17192	2.52327e-06	3.68948	6.81934e-06	2.54381	0.00526598	4.8737e-13
RRM2	3	3.31885	0.22772	4.0954e-48	0	0	TRUE	1	3.21271	2.58115e-06	3.21525	2.05099e-08	3.66643	8.47874e-06	2.2425e-45
NEK2	3	3.25657	0.219274	6.79067e-50	0	0	TRUE	1	3.12679	2.61112e-06	3.36685	8.87833e-09	3.24015	9.43941e-06	3.81618e-47
ABCA8	3	-6.47593	0.426167	3.77178e-52	0.0922541	16.3553	TRUE	-1	-6.42841	2.61112e-06	-5.66115	6.35608e-07	-7.00786	1.03166e-08	2.4408e-49
ADH5	3	-2.97291	0.21239	1.61689e-44	5.68222e-06	0.00397106	TRUE	-1	-2.79591	2.67332e-06	-2.82272	5.33459e-08	-3.69207	1.29698e-05	6.16582e-42
SBSPON	3	-3.93062	0.656469	2.13065e-09	1.0642	83.7304	TRUE	-1	-3.27901	2.70202e-06	-3.35026	3.36e-08	-5.43264	3.19419e-06	3.34313e-08
ARX	3	-4.97409	0.387068	8.52523e-38	0	0	TRUE	-1	-5.21282	2.76266e-06	-4.54389	1.9698e-06	-5.26787	2.46517e-05	2.19345e-35
RAB27B	3	-4.41223	0.784946	1.89788e-08	1.62037	88.017	TRUE	-1	-3.50729	2.76266e-06	-3.79275	3.4364e-08	-6.05493	1.36932e-07	2.53307e-07
ABHD12B	3	-4.6979	0.257373	1.94987e-74	0	0	TRUE	-1	-4.79426	2.76266e-06	-4.84029	4.74424e-08	-4.61352	3.65084e-09	4.16395e-71
TCF21	3	-3.00848	0.597318	4.73752e-07	0.815278	76.45	TRUE	-1	-3.94868	2.89995e-06	-3.17501	0.000118056	-1.97412	0.00178872	4.88979e-06
CYP39A1	3	-2.83528	0.231351	1.5732e-34	0.0683128	42.5057	TRUE	-1	-2.66136	2.91219e-06	-2.53832	1.35041e-07	-3.24753	3.67773e-08	3.41176e-32
EPB42	3	-3.82321	0.676883	1.62084e-08	1.14734	84.2118	TRUE	-1	-4.5885	2.91219e-06	-4.47852	5.72031e-08	-2.58695	7.78855e-06	2.18516e-07
CPE	3	-3.18381	0.183719	2.8034e-67	0	0	TRUE	-1	-3.04246	2.91219e-06	-3.11914	6.31425e-08	-3.28308	1.13727e-08	3.52156e-64
SOSTDC1	3	-3.99422	0.595129	1.92597e-11	0.724604	68.3722	TRUE	-1	-4.80509	2.92974e-06	-4.39853	5.3064e-06	-2.93479	0.000150729	4.12528e-10
SMARCA2	3	-3.40898	0.279613	3.43745e-34	0	0	TRUE	-1	-3.59659	2.92974e-06	-3.40229	1.41207e-06	-3.13617	0.000263727	7.26799e-32
TRPA1	3	-3.99095	0.446657	4.066e-19	0.378958	63.6194	TRUE	-1	-4.46673	2.94919e-06	-4.48436	2.70001e-08	-3.23023	1.59848e-06	2.05757e-17
N4BP2L2	3	-3.35786	0.382742	1.73712e-18	0.242463	55.1763	TRUE	-1	-3.60374	2.94919e-06	-3.84455	3.42675e-08	-2.59064	0.000240865	8.31755e-17
LIPA	3	-3.02438	0.482377	3.61673e-10	0.58991	84.931	TRUE	-1	-2.48948	2.94919e-06	-2.62443	1.52838e-08	-4.05013	2.03045e-07	6.33076e-09
CDT1	3	2.50192	1.17564	0.0333257	4.01174	97.3307	TRUE	1	3.75342	2.9506e-06	3.63485	3.89838e-08	0.215323	0.249572	0.0708783
TPX2	3	2.76778	0.576896	1.60486e-06	0.844265	84.6164	TRUE	1	3.24541	2.96042e-06	3.42813	1.64563e-08	1.60796	0.00504272	1.49658e-05
LHX2	3	-7.19704	0.577337	1.14525e-35	0.65118	65.5888	TRUE	-1	-6.395	2.97046e-06	-6.59073	3.31797e-08	-8.01713	1.65333e-14	2.60179e-33
DCN	3	-4.9884	0.287485	1.90976e-67	0	0	TRUE	-1	-4.90639	3.08523e-06	-4.76771	1.00359e-07	-5.13521	9.78035e-09	2.54894e-64
HLF	3	-3.34364	0.47237	1.45779e-12	0.451936	67.7724	TRUE	-1	-4.06716	3.09804e-06	-3.59561	3.69353e-06	-2.5477	3.01584e-05	3.67544e-11
KIF4A	3	3.26886	0.378594	5.91319e-18	0.262658	61.1405	TRUE	1	3.53357	3.09804e-06	3.74677	1.31544e-08	2.55017	5.98477e-05	2.72147e-16
CAV2	3	-4.47636	0.457759	1.3877e-22	0.446902	71.5687	TRUE	-1	-3.95632	3.41408e-06	-4.00902	6.79079e-08	-5.27169	1.96518e-10	1.02541e-20
ADH1B	3	-6.6209	0.433858	1.40166e-52	0	0	TRUE	-1	-6.45016	3.45054e-06	-6.64103	2.17061e-08	-6.73398	9.7711e-07	9.35391e-50
CAST	3	-2.71549	0.404451	1.89348e-11	0.391704	80.326	TRUE	-1	-2.22229	3.67512e-06	-2.44328	4.98892e-08	-3.58986	7.28463e-07	4.05977e-10
TMEM255A	3	-4.67908	0.425063	3.49815e-28	0.309404	57.1434	TRUE	-1	-4.24674	3.71847e-06	-4.19959	1.65974e-07	-5.41733	5.50366e-09	4.50018e-26
KCNT2	3	-4.46452	0.321897	9.70664e-44	0	0	TRUE	-1	-4.86153	3.71847e-06	-4.4597	2.85665e-07	-4.20225	4.24333e-06	3.63658e-41
LIFR	3	-3.43127	0.359791	1.47281e-21	0.231025	59.495	TRUE	-1	-2.96601	3.76358e-06	-3.20337	3.90448e-07	-4.14788	2.17539e-07	9.9217e-20
TFPI	3	-3.18201	0.261074	3.59384e-34	0.0552037	26.9772	TRUE	-1	-2.89319	3.8327e-06	-2.96953	5.97392e-07	-3.73806	9.22993e-07	7.52417e-32
DIXDC1	3	-3.11789	0.258944	2.16882e-33	0.044779	22.1347	TRUE	-1	-3.40937	3.87945e-06	-3.38664	9.73255e-08	-2.67056	1.38763e-05	4.17253e-31
PPM1E	3	-3.80012	0.263321	3.2774e-47	0	0	TRUE	-1	-4.30733	3.87945e-06	-3.681	3.56595e-06	-3.64092	2.78379e-07	1.59065e-44
KIF18B	3	2.66566	0.201857	8.13433e-40	0	0	TRUE	1	2.61704	3.87945e-06	2.736	2.31477e-08	2.57349	0.000483234	2.4466e-37
TFAP2A	3	4.33426	0.390028	1.08824e-28	0	0	TRUE	1	4.76594	3.96798e-06	4.38912	3.31652e-06	3.42925	0.00417698	1.48021e-26
KIF2C	3	2.82885	0.201203	6.71782e-45	0	0	TRUE	1	2.93229	3.98098e-06	2.99305	7.13822e-08	2.60061	6.59213e-06	2.70677e-42
AURKA	3	3.42893	0.335053	1.39611e-24	0.19725	58.5945	TRUE	1	3.09375	3.98098e-06	3.08636	9.36742e-08	4.08167	5.9735e-08	1.26331e-22
GHR	3	-3.7847	0.395245	1.01286e-21	0.343885	74.0869	TRUE	-1	-3.35999	3.98098e-06	-3.35685	4.44291e-08	-4.46782	6.69747e-11	6.88844e-20
ANXA8L1	3	-5.38132	0.648415	1.04828e-16	0.996045	80.2891	TRUE	-1	-4.96028	3.98098e-06	-4.42841	1.68046e-06	-6.44736	4.37149e-13	4.23174e-15
GFPT2	3	-3.83649	0.271712	2.87378e-45	0	0	TRUE	-1	-4.12103	3.98098e-06	-3.56448	2.82203e-06	-3.84814	6.094e-07	1.20332e-42
PDGFD	3	-5.36958	0.89907	2.33821e-09	2.19275	91.1114	TRUE	-1	-4.58077	3.98098e-06	-4.32112	1.04816e-07	-7.06236	1.49332e-12	3.63675e-08
DOCK11	3	-4.11817	0.833204	7.71008e-07	1.94106	93.251	TRUE	-1	-3.15805	3.98158e-06	-3.40763	2.51376e-08	-5.76351	2.14812e-10	7.66827e-06
BMP2	3	-3.9147	0.425383	3.48808e-20	0.300781	55.4744	TRUE	-1	-4.29167	4.03269e-06	-4.40293	2.05533e-08	-3.12678	3.24529e-05	1.94486e-18
SERTM1	3	-5.37034	0.634756	2.66282e-17	0.936469	77.8079	TRUE	-1	-4.63378	4.14915e-06	-4.78419	3.89838e-08	-6.54679	8.14008e-10	1.14416e-15
PCDH17	3	-4.40191	0.43606	5.82949e-24	0.314383	55.1218	TRUE	-1	-3.70684	4.17702e-06	-4.34	2.5904e-07	-5.17839	1.98148e-07	4.90113e-22
C12orf56	3	2.67704	0.747935	0.000344584	1.53519	92.179	TRUE	1	3.5101	4.18327e-06	3.38291	2.83297e-07	1.26353	0.000333479	0.00177358
POLR2M	3	-2.83163	0.28869	1.03453e-22	0.152888	61.1959	TRUE	-1	-2.57499	4.23652e-06	-2.49408	4.60654e-07	-3.36726	2.92557e-08	7.69767e-21
UGP2	3	-2.92211	0.302547	4.53052e-22	0.147128	53.7595	TRUE	-1	-2.55484	4.27532e-06	-2.74386	4.98892e-08	-3.65856	3.70106e-06	3.19305e-20
SEL1L2	3	-4.14184	0.426768	2.86732e-22	0.208974	38.2046	TRUE	-1	-4.70861	4.35535e-06	-4.43115	1.9754e-07	-3.27512	0.000324725	2.04105e-20
MNDA	3	-3.842	0.53195	5.10448e-13	0.674545	79.6885	TRUE	-1	-3.54734	4.51651e-06	-3.08226	2.56476e-06	-4.80975	4.22814e-09	1.35076e-11
ADH1C	3	-3.63828	0.275758	9.53364e-40	0	0	TRUE	-1	-3.95084	4.51949e-06	-3.90825	1.9417e-07	-3.16107	2.54473e-05	2.82765e-37
PPM1K	3	-2.87705	0.548344	1.54766e-07	0.693404	77.3043	TRUE	-1	-2.93538	4.72658e-06	-1.80124	0.0116632	-3.77509	2.2098e-06	1.76834e-06
PROS1	3	-3.18957	0.287657	1.43285e-28	0.136219	54.9093	TRUE	-1	-2.8047	4.84336e-06	-2.97428	3.60352e-08	-3.72178	2.49323e-08	1.92444e-26
BUB1	3	3.15743	0.972606	0.00116891	2.63491	93.1589	TRUE	1	3.95333	4.84336e-06	4.32381	3.99466e-08	1.28646	0.00629035	0.00505348
BCL2	3	-3.20548	0.252034	4.67192e-37	0	0	TRUE	-1	-3.34831	4.84336e-06	-3.17991	7.09639e-06	-3.10594	8.36495e-06	1.14677e-34
BCHE	3	-6.09356	0.592421	8.16089e-25	0.686006	65.4921	TRUE	-1	-5.51658	4.85099e-06	-5.41213	5.52034e-08	-7.12527	1.52576e-09	7.51188e-23
CYBRD1	3	-4.06499	0.458129	7.11926e-19	0.403968	64.3586	TRUE	-1	-3.47338	4.8778e-06	-3.79829	3.70905e-08	-5.07391	9.87274e-07	3.54387e-17
ARRDC4	3	-3.16923	0.241298	2.09956e-39	0.0046884	2.64954	TRUE	-1	-2.97179	4.94932e-06	-2.9379	8.51871e-07	-3.79095	5.4647e-06	6.05893e-37
HMGA1	3	3.70667	0.262244	2.33056e-45	0	0	TRUE	1	4.1344	5.01811e-06	3.85715	1.42393e-06	3.44439	6.50172e-07	9.95381e-43
GPM6A	3	-4.4888	0.31115	3.52723e-47	0	0	TRUE	-1	-4.83693	5.22022e-06	-4.3223	1.26581e-06	-4.41716	3.91245e-07	1.67387e-44
PTPRZ1	3	-3.33332	0.271999	1.58166e-34	0	0	TRUE	-1	-3.51994	5.32616e-06	-3.69086	1.69347e-06	-2.88549	6.29133e-05	3.41176e-32
PGR	3	-4.38602	0.34031	5.23904e-38	0	0	TRUE	-1	-4.36153	5.44881e-06	-4.0023	1.223e-06	-5.01798	1.29384e-05	1.38123e-35
SGCG	3	-5.44806	0.325846	9.41003e-63	0	0	TRUE	-1	-5.70905	5.50066e-06	-5.75107	4.96234e-08	-5.22501	2.5247e-08	1.05764e-59
POC1A	3	2.64283	0.684896	0.000113976	1.23102	88.5039	TRUE	1	3.59097	5.53923e-06	3.09361	2.8349e-05	1.41833	0.000143521	0.000679118
LINC01977	2	4.4612	0.433075	6.95668e-25	0	0	TRUE	1	4.64725	5.55314e-06	4.28355	2.75746e-06	NA	NA	6.48733e-23
CFAP221	3	-2.93949	0.188572	8.76528e-55	0	0	TRUE	-1	-3.36164	5.6323e-06	-2.97578	2.33502e-06	-2.80688	3.58319e-08	6.45457e-52
CCNE1	3	3.72075	0.280014	2.72776e-40	0	0	TRUE	1	3.70945	5.86112e-06	3.91888	3.42675e-08	3.408	0.000105084	8.3216e-38
VIM	3	-3.19605	0.311058	9.15733e-25	0.106137	36.3052	TRUE	-1	-2.77821	5.86112e-06	-3.14439	1.28342e-07	-4.08386	3.48942e-05	8.39291e-23
ORC6	2	2.38791	0.226524	5.5596e-26	0	0	TRUE	1	2.46133	5.86112e-06	2.32219	1.20934e-06	NA	NA	5.70794e-24
KITLG	3	-3.47657	0.613946	1.49037e-08	0.972063	86.0792	TRUE	-1	-2.79846	5.88176e-06	-2.94942	4.8745e-07	-4.74138	1.21337e-07	2.01819e-07
DSC3	3	-5.10468	0.459961	1.28184e-28	0.360154	56.8697	TRUE	-1	-4.61968	5.94149e-06	-4.60259	6.57548e-08	-5.90173	5.44071e-09	1.73252e-26
CCNB2	3	2.94812	0.253599	3.0717e-31	0.0299897	15.4806	TRUE	1	3.20763	6.32149e-06	3.19051	1.12257e-07	2.43144	0.000154635	4.96941e-29
CCNDBP1	3	-2.56749	0.190076	1.40932e-41	7.92076e-07	0.000717071	TRUE	-1	-2.31754	6.32149e-06	-2.54093	1.69987e-07	-2.99235	8.40471e-06	4.56e-39
NHERF4	3	-2.30349	0.905946	0.0110021	2.33431	95.6025	TRUE	-1	-3.37045	6.68456e-06	-3.08484	6.35116e-07	-0.574298	0.00836494	0.0311852
NDNF	3	-4.01856	0.282388	5.91491e-46	0.0419377	16.7007	TRUE	-1	-3.99194	6.83718e-06	-3.45068	3.89308e-06	-4.35002	1.41281e-08	2.63152e-43
AIF1L	3	3.91498	0.277373	3.09096e-45	0	0	TRUE	1	3.87575	6.97201e-06	3.62096	3.43242e-07	4.26561	1.20645e-06	1.26937e-42
BNC2	3	-3.86814	0.295207	3.15827e-39	0.0247429	9.455	TRUE	-1	-3.53804	6.97201e-06	-3.62843	8.09709e-07	-4.49697	1.46023e-06	8.75907e-37
PDE8B	3	-4.10445	0.599229	7.40814e-12	0.808219	75.6712	TRUE	-1	-3.81594	6.97201e-06	-3.13283	0.000409481	-5.13704	9.78129e-09	1.69743e-10
GLDC	3	3.82002	0.331271	9.16342e-31	0.0367759	11.0772	TRUE	1	4.01895	6.97201e-06	4.20037	1.10854e-07	3.05282	0.000648022	1.4078e-28
CCDC28A	3	-2.42616	0.177067	9.88532e-43	0	0	TRUE	-1	-2.19585	7.13052e-06	-2.41802	7.81559e-08	-2.77274	8.73329e-06	3.46067e-40
PLCL2	3	-3.18721	0.322075	4.3393e-23	0.186029	59.8627	TRUE	-1	-2.90335	7.13052e-06	-2.79311	9.00405e-07	-3.75574	1.41281e-08	3.3333e-21
BOLA2	3	1.65492	0.756729	0.0287466	1.63321	95.6892	TRUE	1	2.53047	7.14866e-06	2.31746	6.21003e-06	0.202787	0.260607	0.0638929
CKS2	3	2.91807	0.226965	7.86363e-38	0	0	TRUE	1	2.8687	7.30858e-06	2.76029	3.24735e-07	3.29394	3.09681e-05	2.0479e-35
UBE2C	3	2.30919	0.321541	6.88851e-13	0.195059	62.9081	TRUE	1	2.53923	7.38364e-06	2.69992	1.27159e-07	1.6561	0.00136059	1.79834e-11
MGARP	3	-5.0812	0.499184	2.46088e-24	0.376697	50.3874	TRUE	-1	-4.87475	7.38364e-06	-4.31808	3.25037e-06	-5.93831	1.12173e-07	2.16264e-22
HSD17B2	3	-4.27119	0.309334	2.29013e-43	0	0	TRUE	-1	-4.3808	7.48753e-06	-4.48306	9.73255e-08	-3.99945	5.92285e-06	8.15097e-41
ILDR2	2	-3.52867	0.34695	2.68358e-24	0	0	TRUE	-1	-3.61363	7.48753e-06	-3.44562	2.80977e-06	NA	NA	2.34868e-22
ZFPM2	3	-3.7286	0.635217	4.36313e-09	1.00964	83.7296	TRUE	-1	-2.94957	7.48753e-06	-3.29198	3.39895e-07	-5.06153	5.5529e-07	6.46149e-08
CXXC5	3	3.12412	0.334752	1.03258e-20	0.165926	49.4221	TRUE	1	3.71217	7.66449e-06	2.56562	1.90096e-06	3.29307	3.1512e-06	6.19406e-19
TACC1	3	-3.3941	0.264177	8.84362e-38	0	0	TRUE	-1	-3.79557	8.78122e-06	-3.53584	7.31783e-07	-3.03745	1.3675e-05	2.24828e-35
LINC01770	2	3.1341	0.277281	1.26818e-29	0	0	TRUE	1	3.02113	9.45857e-06	3.22275	7.62254e-08	NA	NA	1.81759e-27
SH3GLB1	3	-2.42629	0.329484	1.78586e-13	0.235897	72.57	TRUE	-1	-2.01635	9.49811e-06	-2.2094	5.97392e-07	-3.11941	8.26804e-07	4.92727e-12
HOXD8	3	-3.87784	0.756161	2.9233e-07	1.48006	86.5485	TRUE	-1	-2.92505	9.68017e-06	-3.3869	3.69353e-06	-5.42469	4.31436e-07	3.15129e-06
RAD51	3	1.67419	0.493045	0.000684741	0.666664	91.96	TRUE	1	2.16649	9.68017e-06	2.19185	2.23965e-07	0.734641	0.00254431	0.00321912
LGALS8	3	-3.13462	0.669837	2.87326e-06	1.25351	93.2808	TRUE	-1	-2.51204	1.00163e-05	-2.40859	2.56684e-07	-4.44887	1.37846e-10	2.52297e-05
PKD2	3	-2.53811	0.344245	1.66884e-13	0.251239	70.8543	TRUE	-1	-2.15976	1.11011e-05	-2.25741	9.54386e-07	-3.28401	1.44243e-06	4.63294e-12
RSPO1	3	-3.50844	0.23341	4.58703e-51	0	0	TRUE	-1	-3.49536	1.12065e-05	-3.64724	1.65974e-07	-3.43396	2.05847e-07	2.73579e-48
SERINC1	3	-2.98546	0.23585	1.00661e-36	4.16873e-06	0.00236513	TRUE	-1	-2.79408	1.12143e-05	-2.88263	2.23961e-07	-3.6021	4.93906e-05	2.44274e-34
KLK8	3	2.53559	0.684847	0.000213556	1.2636	90.8536	TRUE	1	3.31858	1.20314e-05	3.17821	1.55875e-06	1.27074	6.29133e-05	0.00118209
LRP11	3	-2.65837	0.241884	4.25559e-28	0	0	TRUE	-1	-2.58978	1.20314e-05	-2.61937	1.36853e-05	-2.86391	0.000359317	5.40942e-26
PRR11	2	2.98135	0.276125	3.55218e-27	0	0	TRUE	1	2.99641	1.20314e-05	2.97003	2.56684e-07	NA	NA	4.19099e-25
CPVL	3	-2.56003	0.189583	1.49135e-41	0	0	TRUE	-1	-2.42111	1.24909e-05	-2.38303	2.90332e-07	-2.97399	3.70684e-06	4.7534e-39
SPOCK1	3	-5.19956	0.62966	1.48477e-16	0.887226	75.4739	TRUE	-1	-4.82942	1.25147e-05	-4.26211	3.27257e-06	-6.23122	7.87274e-11	5.8717e-15
EIF3D	3	-2.16454	0.156167	1.10131e-43	0.0016795	2.28111	TRUE	-1	-2.00626	1.2594e-05	-2.01799	2.55184e-07	-2.49185	1.1498e-06	3.98617e-41
RAB38	3	-3.84149	0.274165	1.32389e-44	0	0	TRUE	-1	-4.35684	1.27805e-05	-4.10082	8.54501e-07	-3.53102	6.23247e-07	5.14031e-42
KIAA1217	3	2.87332	0.240125	5.35829e-33	0.0552378	31.0235	TRUE	1	3.07521	1.34236e-05	3.22805	8.05528e-08	2.5462	4.35307e-07	9.95012e-31
PMP22	3	-3.48817	0.260477	6.78387e-41	0	0	TRUE	-1	-3.48354	1.40757e-05	-3.35156	8.72247e-07	-3.61753	2.65798e-06	2.13043e-38
FZD2	3	2.77008	1.04491	0.00802454	3.05594	93.9033	TRUE	1	3.95801	1.41373e-05	3.71752	2.68666e-06	0.775493	0.0374279	0.0244039
IRAK3	3	-2.48214	0.487868	3.62368e-07	0.570434	80.3706	TRUE	-1	-3.0554	1.42416e-05	-2.93189	2.54766e-06	-1.59412	0.000288618	3.84802e-06
PCM1	3	-2.57902	0.220337	1.20312e-31	0	0	TRUE	-1	-2.38884	1.43477e-05	-2.54249	2.75746e-06	-3.03508	9.47211e-05	2.07199e-29
CRNDE	3	-4.4984	0.417905	5.0815e-27	0.234078	44.622	TRUE	-1	-4.25267	1.44423e-05	-3.90353	2.07554e-06	-5.20629	9.59972e-08	5.8657e-25
NR2F6	3	2.68557	0.294221	6.99486e-20	0.123391	47.5069	TRUE	1	2.9507	1.44423e-05	3.02983	1.35356e-07	2.16036	6.13877e-05	3.78165e-18
AKAP11	3	-2.54269	0.466685	5.0821e-08	0.546948	84.2682	TRUE	-1	-2.09233	1.45976e-05	-2.09467	8.2792e-07	-3.55245	1.55232e-06	6.31712e-07
SLC30A4	3	-1.92443	0.841553	0.0222095	2.01918	95.7311	TRUE	-1	-2.70012	1.50173e-05	-2.86439	1.45133e-06	-0.310715	0.101649	0.052751
ERCC6L	3	2.89462	0.697842	3.3546e-05	1.26417	86.9609	TRUE	1	3.55632	1.51942e-05	3.66926	6.90104e-07	1.58241	0.00129349	0.000229607
NCAPH	3	2.68206	0.980119	0.00621027	2.70981	94.9239	TRUE	1	3.68055	1.52609e-05	3.6942	4.13171e-07	0.817699	0.00173681	0.0199466
RBPMS	3	-3.49203	0.280364	1.30826e-35	0	0	TRUE	-1	-3.56363	1.5632e-05	-3.78382	1.1826e-07	-3.04118	0.000146465	2.94084e-33
DMRTC1	3	-3.25414	0.639302	3.57787e-07	0.947665	77.4121	TRUE	-1	-4.03346	1.62429e-05	-3.78132	2.14778e-06	-2.03551	0.00291068	3.80315e-06
BSPRY	3	2.4197	0.56311	1.73095e-05	0.81572	86.1894	TRUE	1	3.02453	1.68612e-05	2.97509	3.54284e-07	1.35536	0.00139788	0.00012764
SORT1	3	2.82944	0.34069	9.98122e-17	0.209166	60.3326	TRUE	1	3.18517	1.69708e-05	3.22043	1.5315e-07	2.26511	6.48816e-06	4.04457e-15
CP	3	4.73018	0.509622	1.66737e-20	0.0696549	8.82571	TRUE	1	5.53471	1.69708e-05	4.71114	3.12495e-05	3.59111	0.00844551	9.8361e-19
LRRN4	3	-4.315	0.272252	1.42108e-56	0	0	TRUE	-1	-4.38916	1.71791e-05	-4.71997	7.81559e-08	-4.1108	5.3826e-08	1.21389e-53
GGCX	3	2.04889	0.192813	2.24875e-26	0	0	TRUE	1	2.21643	1.74692e-05	2.03095	1.00249e-05	1.83927	0.00107046	2.4501e-24
CCDC80	3	-2.81778	0.537913	1.62021e-07	0.713204	82.6845	TRUE	-1	-2.33178	1.74692e-05	-2.20454	0.000826295	-3.86098	1.21317e-07	1.83942e-06
ARHGAP28	3	-2.76236	0.331828	8.45669e-17	0.201158	60.9085	TRUE	-1	-2.4789	1.7522e-05	-2.37176	1.52019e-05	-3.40317	3.69739e-07	3.47963e-15
ANXA4	3	-2.65637	0.276774	8.18097e-22	0.0991966	43.0647	TRUE	-1	-2.36413	1.77558e-05	-2.46341	1.9754e-07	-3.41608	1.72614e-05	5.59951e-20
NKX3-1	3	-3.99904	0.285008	1.00302e-44	0.0251272	9.85323	TRUE	-1	-3.87432	1.78529e-05	-3.49349	4.56005e-06	-4.36229	4.70092e-08	3.96657e-42
MICALL2	3	2.81459	0.885756	0.00148494	2.14197	92.0281	TRUE	1	4.08922	1.79346e-05	3.3435	4.474e-06	1.19707	0.0012471	0.00619595
SILC1	2	-4.74405	0.485166	1.39663e-22	0	0	TRUE	-1	-4.93992	1.84039e-05	-4.57883	3.56595e-06	NA	NA	1.02845e-20
ANKRD29	3	-4.30589	0.274099	1.30682e-55	0	0	TRUE	-1	-4.44289	1.85011e-05	-4.59438	3.86591e-07	-4.15521	3.61475e-08	1.07335e-52
TFPI2	3	-5.00899	0.435587	1.32864e-30	0.168815	29.6447	TRUE	-1	-4.39323	1.85488e-05	-4.78472	4.8745e-07	-5.8877	1.20645e-06	2.02666e-28
SNTB1	3	2.27838	0.565678	5.63263e-05	0.829885	86.7281	TRUE	1	2.84616	1.91037e-05	2.8662	4.43538e-07	1.195	0.00484008	0.00036661
MAOA	3	-2.81263	0.242845	5.08558e-31	0	0	TRUE	-1	-2.77731	2.00343e-05	-2.55091	1.15022e-05	-3.23085	3.40582e-05	7.98548e-29
GSTM3	3	-3.4387	0.311381	2.3599e-28	0	0	TRUE	-1	-3.61632	2.05791e-05	-2.96012	7.83777e-05	-3.78362	4.25701e-05	3.05429e-26
HBA1	2	-5.18245	0.562426	3.12843e-20	0	0	TRUE	-1	-5.62095	2.07843e-05	-4.79828	1.89874e-05	NA	NA	1.75348e-18
PDLIM3	3	-3.10738	0.323648	7.91022e-22	0.143578	45.5589	TRUE	-1	-3.23048	2.09478e-05	-3.6319	1.45014e-07	-2.60375	1.13804e-05	5.4316e-20
DSE	3	-1.82288	1.77461	0.304326	9.21278	97.911	FALSE	-1	-2.72776	2.09478e-05	1.67468	0.0431165	-4.30647	1.41281e-08	0.389761
BCAR3	3	-2.50391	0.210259	1.06609e-32	0.0246216	18.5255	TRUE	-1	-2.36365	2.09478e-05	-2.24656	1.93933e-06	-2.91947	1.66771e-06	1.94585e-30
ZNF540	3	-2.5897	0.589628	1.12264e-05	0.898259	87.4614	TRUE	-1	-3.28469	2.1112e-05	-3.1451	1.69361e-06	-1.53552	5.92285e-06	8.64741e-05
INAVA	3	3.1151	0.207796	8.39523e-51	0	0	TRUE	1	3.29382	2.1112e-05	3.46219	1.39578e-07	2.89896	1.68744e-07	4.84541e-48
DIPK1B	3	2.55268	0.532414	1.63047e-06	0.57817	68.138	TRUE	1	3.48275	2.14971e-05	2.50717	0.0016874	1.70976	0.00868056	1.5165e-05
HDDC2	3	-2.36261	0.25236	7.81919e-21	0.0915743	47.9223	TRUE	-1	-2.10167	2.1881e-05	-2.155	5.40131e-07	-2.95976	5.4647e-06	4.77082e-19
HBG1	2	-3.97071	0.394593	8.06804e-24	0	0	TRUE	-1	-4.12786	2.19448e-05	-3.85604	1.2431e-06	NA	NA	6.73019e-22
ARMCX1	3	-2.19493	0.186653	6.31688e-32	0	0	TRUE	-1	-2.20694	2.37827e-05	-2.09164	3.89308e-06	-2.31533	4.24195e-05	1.12414e-29
PAPSS2	3	-3.4283	0.536291	1.63074e-10	0.71777	83.5289	TRUE	-1	-2.99172	2.38346e-05	-2.77704	1.76835e-06	-4.43481	2.63982e-09	3.01511e-09
GATM	3	-2.76563	0.280622	6.49706e-23	0	0	TRUE	-1	-3.1023	2.38346e-05	-2.74128	2.45367e-05	-2.27056	0.0054397	4.90264e-21
TTK	3	2.97849	0.277381	6.75852e-27	0	0	TRUE	1	3.14724	2.41599e-05	3.12656	7.0999e-07	2.27501	0.0112539	7.75958e-25
PLEKHG2	3	2.56551	1.07904	0.0174263	3.32041	95.9743	TRUE	1	3.63724	2.45751e-05	3.70041	3.99198e-07	0.50266	0.0106276	0.0439403
GOLM1	3	-2.92679	0.564272	2.13883e-07	0.80019	84.0939	TRUE	-1	-2.18162	2.54629e-05	-2.61817	8.54346e-06	-4.07933	1.33029e-06	2.37518e-06
UFM1	3	-2.60429	0.206782	2.2684e-36	0.00927962	7.1679	TRUE	-1	-2.40723	2.54681e-05	-2.41443	6.53886e-07	-3.07553	3.78507e-06	5.38241e-34
CENPU	3	2.0069	0.181626	2.20211e-28	0	0	TRUE	1	2.04945	2.54921e-05	1.90838	2.14778e-06	2.18149	0.000717196	2.86744e-26
CHGB	3	-3.28739	0.27118	8.02597e-34	0.0466769	20.8058	TRUE	-1	-3.1785	2.55228e-05	-2.82679	1.46885e-05	-3.67861	1.77375e-07	1.61693e-31
CBX2	3	2.12578	0.433113	9.19463e-07	0.462851	83.1344	TRUE	1	2.5817	2.71123e-05	2.58657	1.13041e-06	1.34956	5.47897e-05	8.99869e-06
NAV3	3	-3.66761	0.253902	2.69709e-47	0	0	TRUE	-1	-3.52977	2.71123e-05	-3.44237	1.68046e-06	-3.87137	1.50103e-07	1.33945e-44
PCDH19	3	3.04653	0.488746	4.56564e-10	0.541778	76.4396	TRUE	1	3.45929	2.71123e-05	3.67142	2.71865e-07	2.21112	6.85738e-06	7.88829e-09
PRKAR2B	3	-3.96881	0.634127	3.88205e-10	1.01083	84.1325	TRUE	-1	-3.43492	2.74686e-05	-3.21354	1.93933e-06	-5.16257	2.51641e-09	6.77297e-09
SNCA	3	-4.15115	0.26486	2.31521e-55	0	0	TRUE	-1	-3.75423	2.74905e-05	-4.20197	1.41994e-05	-4.28097	1.13727e-08	1.83116e-52
PSAT1	3	4.13711	0.590584	2.46762e-12	0.831154	79.8008	TRUE	1	3.55272	2.77121e-05	3.49405	2.14778e-06	5.22835	2.63982e-09	6.09203e-11
LZTS3	3	2.88939	0.686008	2.53245e-05	1.23218	88.5764	TRUE	1	3.64861	2.83674e-05	3.57515	5.98122e-07	1.64506	1.5489e-05	0.000178837
RARRES1	3	-5.56174	0.424511	3.22661e-39	0	0	TRUE	-1	-5.04666	2.91283e-05	-5.44789	2.1114e-07	-6.31579	7.68196e-06	8.83389e-37
RMI2	3	2.3764	0.445414	9.54091e-08	0.449899	75.7483	TRUE	1	2.84972	2.92924e-05	2.81171	5.98122e-07	1.5174	0.00275335	1.13571e-06
PTGER4	3	-3.55353	0.59713	2.66489e-09	0.88227	82.5122	TRUE	-1	-2.76252	2.92924e-05	-3.19071	1.05569e-06	-4.7447	1.87064e-07	4.103e-08
FGF9	3	-3.95996	0.537424	1.72683e-13	0.337434	38.9103	TRUE	-1	-4.88263	2.9516e-05	-3.9979	0.000225954	-3.08858	0.00174501	4.78294e-12
ADCYAP1	3	-3.42824	0.459527	8.62821e-14	0.368579	58.2669	TRUE	-1	-3.87577	3.04049e-05	-3.95156	9.59952e-07	-2.61397	0.000164018	2.48658e-12
TCEAL2	3	-4.9837	0.588397	2.45476e-17	0.582023	56.0787	TRUE	-1	-4.5192	3.04157e-05	-4.34129	2.10029e-06	-6.2668	3.3261e-06	1.06548e-15
BBOX1-AS1	2	3.10312	0.32034	3.42572e-22	0	0	TRUE	1	3.15543	3.10856e-05	3.05995	2.76318e-06	NA	NA	2.43044e-20
MBNL3	3	-3.03816	0.51351	3.28933e-09	0.667245	84.3515	TRUE	-1	-2.36835	3.16449e-05	-2.69376	8.09709e-07	-4.04112	3.43209e-08	4.97477e-08
ZNF222	2	-2.72019	0.312313	3.04357e-18	0	0	TRUE	-1	-2.87787	3.18964e-05	-2.55298	6.42773e-05	NA	NA	1.42847e-16
CNGB3	3	-3.03236	0.241371	3.36911e-36	0.0116042	6.12571	TRUE	-1	-3.20999	3.21805e-05	-3.47649	1.78839e-06	-2.74599	2.04564e-06	7.90631e-34
VGLL3	3	-3.08788	0.279271	2.02922e-28	0	0	TRUE	-1	-3.20962	3.22808e-05	-2.82326	0.00011139	-3.18643	2.68704e-05	2.65853e-26
MYZAP	3	-2.36946	0.182243	1.19758e-38	0	0	TRUE	-1	-2.15441	3.25639e-05	-2.23297	1.21124e-06	-2.73676	2.79991e-06	3.23725e-36
BICC1	3	-1.61666	0.766741	0.0349891	1.67342	95.6755	TRUE	-1	-2.3504	3.2776e-05	-2.45041	6.67885e-06	-0.150327	0.31745	0.0733403
SULT1C2	3	4.42174	0.42772	4.74672e-25	0.0557336	10.0429	TRUE	1	5.2156	3.30512e-05	4.5876	9.0056e-06	3.74589	0.000171681	4.48523e-23
UHRF1	3	3.12414	0.323845	5.06113e-22	0.114207	36.147	TRUE	1	3.41978	3.39131e-05	3.5155	3.98842e-07	2.57836	5.52484e-05	3.53204e-20
PLPP1	3	-3.73033	0.343522	1.80587e-27	0.184087	51.6938	TRUE	-1	-3.34348	3.39131e-05	-3.31306	2.61168e-06	-4.24392	1.52576e-09	2.19116e-25
MEIS2	3	-3.25193	0.618311	1.44548e-07	0.962458	83.9653	TRUE	-1	-2.63055	3.40202e-05	-2.64874	2.435e-05	-4.51221	3.43721e-07	1.66406e-06
LGALS3	3	-1.99198	0.165941	3.37966e-33	0	0	TRUE	-1	-1.76241	3.43459e-05	-1.98217	3.82035e-05	-2.23437	4.19441e-06	6.38696e-31
SLC46A3	3	-1.85443	0.154627	3.87014e-33	0	0	TRUE	-1	-1.89379	3.45468e-05	-1.62784	2.67252e-05	-2.0232	5.26934e-06	7.24972e-31
RADX	3	-2.91193	0.416362	2.67629e-12	0.352505	68.2328	TRUE	-1	-3.1391	3.47859e-05	-3.56741	8.68189e-07	-2.24711	6.85077e-06	6.56168e-11
STK26	3	-3.22848	0.477223	1.33189e-11	0.547129	80.2873	TRUE	-1	-2.74393	3.47859e-05	-2.73764	8.47759e-07	-4.14153	1.13727e-08	2.94435e-10
LXN	3	-3.75045	0.560725	2.25361e-11	0.67289	72.2437	TRUE	-1	-3.11972	3.5432e-05	-3.34768	2.92285e-07	-5.07963	1.17885e-05	4.78865e-10
MIR23AHG	2	2.59286	0.259243	1.49886e-23	0	0	TRUE	1	2.62904	3.55103e-05	2.56698	9.00405e-07	NA	NA	1.20331e-21
CDC25A	3	2.52127	0.829093	0.00235793	1.90746	93.5389	TRUE	1	3.31499	3.55103e-05	3.4342	3.926e-07	0.963242	0.000509402	0.00910151
CLEC4M	3	-3.14974	0.323933	2.39573e-22	0	0	TRUE	-1	-3.43726	3.59368e-05	-2.80074	0.000174513	-3.23325	0.000841921	1.71681e-20
SNX13	3	-2.80101	0.458793	1.02682e-09	0.478005	75.9831	TRUE	-1	-2.26276	3.62042e-05	-2.46987	7.79972e-06	-3.78584	3.66975e-06	1.69326e-08
KLF10	3	-2.24221	0.195388	1.74856e-30	0	0	TRUE	-1	-2.33514	3.6942e-05	-2.18054	6.79423e-06	-2.22574	4.44733e-05	2.62961e-28
MEDAG	3	-2.81331	0.403491	3.11537e-12	0.339794	69.6028	TRUE	-1	-2.52636	3.6942e-05	-2.31998	1.36272e-05	-3.63576	1.36235e-06	7.50043e-11
RTN4	3	-2.21204	0.170653	2.004e-38	0	0	TRUE	-1	-2.04076	3.75248e-05	-2.08722	4.81409e-07	-2.56417	4.95879e-06	5.34944e-36
SLC26A7	3	3.31144	0.568002	5.54369e-09	0.644631	66.6595	TRUE	1	4.00941	3.84063e-05	3.77442	4.94296e-06	2.22285	0.00366038	8.11415e-08
EID1	3	-2.97571	0.375814	2.41264e-15	0.239293	56.5598	TRUE	-1	-2.46373	3.84063e-05	-2.83564	6.57407e-06	-3.78064	9.28056e-06	8.63013e-14
CPED1	3	-2.43934	0.221869	4.06216e-28	0	0	TRUE	-1	-2.73762	3.84063e-05	-2.36709	4.44583e-05	-2.29403	4.2693e-05	5.19446e-26
CHN2	3	-3.09784	0.270056	1.8428e-30	0	0	TRUE	-1	-3.10038	3.91698e-05	-3.36675	6.01887e-07	-2.74133	0.000335931	2.75196e-28
ANKRD12	3	-2.66069	0.219367	7.41991e-34	0	0	TRUE	-1	-2.43032	3.91698e-05	-2.58201	1.73821e-06	-3.06173	1.68512e-05	1.50907e-31
MREG	3	2.02701	0.679435	0.00285093	1.25549	91.1639	TRUE	1	2.77233	3.96713e-05	2.67543	3.56595e-06	0.734164	0.0305005	0.0106158
GPRASP2	3	-2.34604	0.203032	6.96339e-31	0	0	TRUE	-1	-2.3743	4.00999e-05	-2.19204	2.19434e-05	-2.45896	1.56573e-05	1.08542e-28
DAPK1	3	-2.79279	0.696507	6.07939e-05	1.36664	93.9626	TRUE	-1	-2.12773	4.06363e-05	-2.06064	2.00549e-06	-4.17399	9.61362e-10	0.00039234
RGS4	3	-4.9059	0.493773	2.91606e-23	0.406743	55.6468	TRUE	-1	-4.34521	4.09778e-05	-4.37252	2.04214e-06	-5.7225	1.08864e-08	2.27272e-21
AMIGO2	3	-2.71562	0.259195	1.10047e-25	0	0	TRUE	-1	-2.75486	4.10353e-05	-2.70099	6.67885e-06	-2.67641	0.00111223	1.10331e-23
EIF1	3	-2.08826	0.251174	9.2544e-17	0.0343796	17.4943	TRUE	-1	-2.21161	4.12316e-05	-2.70009	0.000583088	-1.69603	0.000990787	3.77152e-15
LAMP2	3	-2.51154	0.265098	2.69234e-21	0.0859676	40.6186	TRUE	-1	-2.24873	4.16137e-05	-2.29533	7.666e-07	-3.18217	1.32833e-05	1.73178e-19
SLC41A2	3	-2.86619	0.403772	1.26094e-12	0.333389	68.198	TRUE	-1	-2.44139	4.17329e-05	-2.50054	1.10032e-05	-3.7058	1.6123e-06	3.19803e-11
NPY1R	3	-3.77455	0.25112	4.61196e-51	0	0	TRUE	-1	-3.49385	4.22505e-05	-3.74975	1.76835e-06	-3.89575	4.59104e-08	2.73579e-48
CELSR3	3	1.82927	0.349197	1.61867e-07	0.286315	78.6836	TRUE	1	2.11404	4.36101e-05	2.26352	6.3311e-07	1.19419	0.000432096	1.83874e-06
BLM	3	2.51094	0.434459	7.49369e-09	0.390149	69.1944	TRUE	1	3.12888	4.45396e-05	2.8137	1.10185e-05	1.74882	0.000612874	1.06828e-07
PHLPP2	3	-3.09517	0.249989	3.30347e-35	0.0424429	22.2859	TRUE	-1	-2.73298	4.45396e-05	-2.88361	3.41016e-06	-3.47785	1.11546e-07	7.34851e-33
NUF2	3	2.70017	0.297246	1.0471e-19	0.071404	26.807	TRUE	1	2.92428	4.45396e-05	3.01933	7.666e-07	2.03706	0.00298839	5.58581e-18
PRC1	3	2.43093	0.233034	1.77759e-25	9.34722e-07	0.000560301	TRUE	1	2.69378	4.47484e-05	2.57873	1.80683e-06	1.87264	0.00398275	1.74933e-23
NBR1	3	-2.72181	0.238458	3.55167e-30	0	0	TRUE	-1	-2.49525	4.47484e-05	-2.83447	4.37112e-06	-2.88694	5.85577e-05	5.23076e-28
SCRIB	3	2.46312	0.215806	3.57849e-30	0	0	TRUE	1	2.47413	4.49665e-05	2.41934	3.38659e-06	2.50832	7.65918e-05	5.23415e-28
PRKAR1A	3	-3.77672	0.300796	3.69611e-36	0	0	TRUE	-1	-3.38668	4.77091e-05	-3.6212	2.68666e-06	-4.3213	3.89516e-06	8.57939e-34
CREBRF	3	-2.60638	0.512849	3.73158e-07	0.671832	85.2247	TRUE	-1	-1.99611	4.81322e-05	-2.21472	1.24061e-05	-3.6469	3.57353e-07	3.94299e-06
XKR4	3	2.87054	0.779718	0.000231855	1.55362	85.6129	TRUE	1	3.82092	4.8635e-05	3.52821	1.40948e-05	1.41563	0.00997483	0.00126988
FAM83D	3	2.71648	0.250341	1.96994e-27	0	0	TRUE	1	2.62816	4.87123e-05	2.72965	1.21124e-06	2.87842	0.00146168	2.36337e-25
FLRT3	3	-3.45144	0.535635	1.16644e-10	0.668766	77.889	TRUE	-1	-2.84167	4.92197e-05	-3.01479	3.93803e-07	-4.57666	7.41669e-07	2.21614e-09
GLI4	3	1.77452	0.752376	0.0183463	1.60299	95.3362	TRUE	1	2.46325	5.00892e-05	2.62582	1.85868e-06	0.346921	0.0201089	0.0456148
RPRM	3	-2.59192	0.239876	3.25016e-27	0	0	TRUE	-1	-2.64447	5.18904e-05	-2.3617	9.41997e-05	-2.74892	3.74349e-05	3.87749e-25
HTRA1	3	-2.51802	0.21679	3.45786e-31	0	0	TRUE	-1	-2.49155	5.24733e-05	-2.18438	3.48738e-05	-2.87908	7.78855e-06	5.46983e-29
PLSCR4	3	-3.79236	0.309301	1.46534e-34	4.50217e-06	0.00153303	TRUE	-1	-3.39077	5.24733e-05	-3.6878	6.36566e-07	-4.52086	1.82271e-05	3.22602e-32
GINS4	3	1.97999	0.783786	0.011531	1.71722	94.1032	TRUE	1	2.85905	5.24733e-05	2.71317	4.1543e-06	0.497706	0.027739	0.0322796
IL18	3	-3.16882	0.266822	1.57444e-32	0	0	TRUE	-1	-2.93163	5.42963e-05	-3.07155	2.78984e-06	-3.56629	1.92409e-05	2.84934e-30
PIMREG	3	2.26761	0.690531	0.00102394	1.24564	87.7552	TRUE	1	3.11248	5.50027e-05	2.85029	5.28672e-05	0.99422	0.0118058	0.0045085
PAX8	3	3.91672	0.207579	2.06802e-79	0	0	TRUE	1	3.85556	5.59595e-05	3.97836	5.63413e-07	3.91244	3.56206e-10	6.30894e-76
BAMBI	3	-2.98143	0.383998	8.21829e-15	0.282484	63.9353	TRUE	-1	-2.76163	5.59595e-05	-2.43763	3.17048e-05	-3.67137	2.15213e-07	2.70404e-13
NAP1L3	3	-3.37979	0.55136	8.79294e-10	0.726095	79.7153	TRUE	-1	-2.98686	5.64927e-05	-2.68016	1.23229e-05	-4.43697	8.26451e-08	1.46813e-08
OMD	3	-4.55302	0.346878	2.34581e-39	0	0	TRUE	-1	-4.64468	5.65615e-05	-4.60758	3.36525e-06	-4.48229	1.04096e-06	6.6793e-37
SPAG5	3	1.88293	0.320983	4.46094e-09	0.214901	69.7055	TRUE	1	2.20253	5.70717e-05	2.22311	1.05311e-06	1.2793	0.00152443	6.60176e-08
GABRG1	3	-3.58905	0.450763	1.69043e-15	0.385579	63.3986	TRUE	-1	-3.37254	5.70717e-05	-2.90945	3.61478e-05	-4.35733	9.72448e-08	6.13932e-14
PCNX1	3	-2.58771	0.213876	1.06736e-33	0	0	TRUE	-1	-2.53432	5.73989e-05	-2.48996	2.26605e-06	-2.74152	1.29712e-05	2.09115e-31
GAS1RR	2	-3.2986	0.352713	8.59522e-21	0	0	TRUE	-1	-3.35246	5.74236e-05	-3.25629	3.88197e-06	NA	NA	5.22166e-19
CD24	3	6.0699	0.522542	3.41421e-31	0	0	TRUE	1	6.19664	5.79787e-05	5.89431	2.96269e-06	6.16882	3.87226e-05	5.46983e-29
ATP10D	3	-2.16238	0.222416	2.42401e-22	0.058928	39.686	TRUE	-1	-1.97011	5.79787e-05	-1.91972	4.93035e-06	-2.61314	2.33461e-06	1.73127e-20
GSPT2	3	-3.0266	0.282054	7.31256e-27	0	0	TRUE	-1	-3.00353	5.80269e-05	-2.9487	2.13761e-05	-3.14331	0.000114752	8.35078e-25
HBG2	2	-4.68094	0.466344	1.04267e-23	0	0	TRUE	-1	-4.68195	6.12431e-05	-4.68029	4.958e-07	NA	NA	8.49857e-22
RAB31	3	-2.57065	0.346509	1.18249e-13	0.233718	65.0803	TRUE	-1	-2.14919	6.12431e-05	-2.33783	1.3115e-06	-3.33632	4.95424e-06	3.34022e-12
FYCO1	3	-2.21375	0.197427	3.52191e-29	4.41391e-07	0.000359685	TRUE	-1	-2.04158	6.12486e-05	-2.09747	3.00357e-06	-2.80166	9.15051e-05	4.98083e-27
ESD	3	-2.29991	0.495918	3.52335e-06	0.652788	88.5951	TRUE	-1	-1.7748	6.28422e-05	-1.84661	3.4824e-06	-3.31819	2.19828e-07	3.03148e-05
SDC2	3	-2.9175	0.275546	3.38587e-26	8.64259e-07	0.000368164	TRUE	-1	-2.62512	6.32946e-05	-2.78252	4.4365e-05	-3.65499	7.09558e-05	3.63343e-24
CFI	3	-2.80927	0.458927	9.27651e-10	0.439528	70.9553	TRUE	-1	-2.24252	6.33157e-05	-2.577	2.85022e-06	-3.93873	5.91872e-05	1.54295e-08
TNFSF13B	3	-3.80483	0.286129	2.38991e-40	0	0	TRUE	-1	-3.42837	6.48239e-05	-3.82393	2.72735e-06	-4.02147	7.13952e-07	7.3966e-38
MYO10	3	2.35	0.261915	2.90186e-19	0	0	TRUE	1	2.62411	6.54699e-05	2.23284	0.000326428	2.10309	0.00361952	1.49324e-17
NFATC2IP	3	0.197702	1.07718	0.854377	3.34384	96.34	FALSE	1	1.74092	6.73755e-05	0.700811	0.2049	-1.85765	0.000511169	0.889013
ITM2B	3	-1.80239	0.165472	1.25211e-27	0	0	TRUE	-1	-1.73076	6.9152e-05	-1.74262	7.77147e-06	-1.99687	0.000129861	1.56368e-25
PPP1R3B	3	-3.1075	0.248093	5.41402e-36	0	0	TRUE	-1	-3.09397	6.9152e-05	-2.67083	3.41354e-05	-3.41756	9.99851e-07	1.24319e-33
CLDN1	3	-3.08735	0.267215	7.06309e-31	1.27578e-06	0.000562823	TRUE	-1	-2.8549	6.92978e-05	-2.96154	9.00405e-07	-3.78985	8.90878e-05	1.09299e-28
KLHL14	3	4.89462	0.40721	2.79375e-33	0	0	TRUE	1	4.70181	7.05731e-05	4.57356	3.69353e-06	5.43346	9.50356e-06	5.32684e-31
LINC01133	2	-2.18273	0.254257	9.10271e-18	0	0	TRUE	-1	-2.3057	7.21308e-05	-2.07491	3.48738e-05	NA	NA	4.12714e-16
CNRIP1	3	-2.5151	0.414963	1.35255e-09	0.396932	76.9394	TRUE	-1	-2.08496	7.23044e-05	-2.13371	7.41932e-06	-3.38365	1.4448e-06	2.19816e-08
ASS1	3	2.52786	0.243158	2.58707e-25	0	0	TRUE	1	2.5762	7.23306e-05	2.5091	6.67885e-06	2.49154	0.000795668	2.4886e-23
ANGPT2	3	1.82125	0.992552	0.0665184	2.64377	90.5746	TRUE	1	3.75744	7.37175e-05	1.33533	0.125138	0.485993	0.198344	0.116951
PNRC2	3	-2.16094	0.246539	1.86607e-18	0.0844053	46.2503	TRUE	-1	-1.91661	7.37562e-05	-1.94773	2.48655e-06	-2.74311	1.12118e-05	8.91498e-17
PTTG1	2	2.7499	0.307623	3.91988e-19	0	0	TRUE	1	2.81619	7.37562e-05	2.69426	1.10185e-05	NA	NA	1.98834e-17
WNT7A	3	2.06319	0.912487	0.0237552	2.3255	94.2665	TRUE	1	3.17261	7.38046e-05	2.8308	7.44074e-05	0.361682	0.0398212	0.0554903
NR3C2	3	-2.94722	0.291223	4.49726e-24	0.0803988	31.5641	TRUE	-1	-2.54026	7.45536e-05	-2.78746	1.79134e-05	-3.47167	1.86495e-06	3.81107e-22
MCTP2	3	-2.9151	0.253881	1.62161e-30	0	0	TRUE	-1	-2.65467	7.60094e-05	-2.75834	4.91674e-05	-3.2851	7.55951e-06	2.45599e-28
PABPC1L	3	2.38441	0.32219	1.35538e-13	0.15976	51.3042	TRUE	1	2.52831	7.60094e-05	1.78463	0.000663511	2.8487	1.18355e-05	3.82354e-12
TUSC3	3	-2.72806	0.225102	8.35286e-34	0.00459929	3.01529	TRUE	-1	-2.52432	7.70654e-05	-2.47839	6.67885e-06	-3.15371	3.10871e-06	1.66706e-31
MAP1LC3B	3	-2.08971	0.275546	3.35408e-14	0.0793243	34.7952	TRUE	-1	-2.51559	7.90408e-05	-2.21721	2.61898e-05	-1.56076	0.00424269	1.02323e-12
RACGAP1	3	2.43188	0.229917	3.79969e-26	0	0	TRUE	1	2.38067	7.90408e-05	2.27934	7.77147e-06	2.85912	0.000290323	4.03693e-24
GNGT1	3	2.33392	0.83291	0.00507673	1.89514	92.1673	TRUE	1	3.30012	7.91707e-05	3.09627	1.93985e-05	0.789489	0.00500276	0.0170247
MICU3	3	-2.39274	0.221556	3.45386e-27	0	0	TRUE	-1	-2.33035	7.91707e-05	-2.39864	9.51878e-06	-2.45773	0.000136714	4.09762e-25
SH3BGRL	3	-1.96927	0.18501	1.85662e-26	0	0	TRUE	-1	-2.08176	7.91801e-05	-2.14419	7.41176e-06	-1.72586	0.000233952	2.0543e-24
PODXL	3	-2.4148	0.28513	2.47209e-17	0.149737	61.479	TRUE	-1	-2.09387	7.9572e-05	-2.13743	4.03538e-06	-2.93667	1.08691e-07	1.07082e-15
DPY19L3	3	-1.88879	0.203633	1.76869e-20	0	0	TRUE	-1	-1.96624	8.0008e-05	-1.92465	3.14769e-05	-1.65036	0.010337	1.03765e-18
ANXA1	3	-2.84806	0.367751	9.59294e-15	0.174275	42.7379	TRUE	-1	-2.31829	8.10001e-05	-2.96158	1.48979e-05	-3.66265	0.000241885	3.14198e-13
GUCY1A1	3	2.74903	0.296437	1.80021e-20	0	0	TRUE	1	3.16866	8.11405e-05	2.67694	0.000173069	2.40411	0.00146516	1.05325e-18
CDC25C	3	1.82589	0.547983	0.000862198	0.735399	82.6773	TRUE	1	2.97518	8.12173e-05	1.48036	0.0164315	1.17174	0.00102016	0.00391833
CD302	3	-2.42068	0.389939	5.37225e-10	0.344196	75.4557	TRUE	-1	-2.03982	8.12173e-05	-2.02188	3.06712e-05	-3.20094	5.93552e-07	9.18529e-09
BCL11A	3	2.71587	0.690294	8.34136e-05	1.14414	80.1359	TRUE	1	3.55892	8.12173e-05	3.27504	2.3927e-05	1.39043	0.0336316	0.000517368
VEGFA	3	3.07103	0.355054	5.17312e-18	0.123952	32.6255	TRUE	1	3.42549	8.12173e-05	3.48491	6.24579e-06	2.46902	0.000314306	2.39635e-16
JKAMP	3	-2.29336	0.215677	2.0858e-26	0	0	TRUE	-1	-2.18803	8.23433e-05	-2.17243	6.81934e-06	-2.75619	0.000244338	2.28553e-24
ZBTB42	3	1.87117	0.472325	7.44431e-05	0.52689	79.3009	TRUE	1	2.55592	8.23433e-05	2.15226	0.000382411	1.04818	0.00628212	0.000469363
HEBP1	3	-2.05626	0.17548	1.03181e-31	0	0	TRUE	-1	-1.96276	8.23433e-05	-2.01017	6.21755e-06	-2.1791	1.38522e-05	1.79141e-29
ARAP3	3	1.81658	0.377108	1.45642e-06	0.250225	59.1124	TRUE	1	2.49427	8.23433e-05	1.05517	0.116094	1.72912	0.000440509	1.37193e-05
PIF1	3	1.4912	0.693866	0.0316249	1.19923	83.6744	TRUE	1	2.83168	8.23433e-05	0.947734	0.199857	0.670421	0.187437	0.0681929
MTHFD2	3	3.02597	0.286306	4.14833e-26	0	0	TRUE	1	2.96201	8.23433e-05	2.84102	6.67885e-06	3.56551	0.000320231	4.31441e-24
GJC1	3	2.52865	0.562115	6.84488e-06	0.750649	79.3815	TRUE	1	3.07682	8.23433e-05	3.12372	1.58829e-06	1.44818	0.00950656	5.56212e-05
FHL1	3	-2.72006	0.282308	5.68565e-22	0.0676348	28.0021	TRUE	-1	-2.34822	8.23433e-05	-2.6183	2.68666e-06	-3.46282	4.24233e-05	3.95495e-20
ADGRD1	3	-2.71155	0.363836	9.14588e-14	0.176454	43.2253	TRUE	-1	-3.44119	8.23433e-05	-2.77871	0.000731429	-2.27239	1.68512e-05	2.62161e-12
RASSF3	2	-2.02448	0.234099	5.24123e-18	0	0	TRUE	-1	-2.10565	8.23433e-05	-1.95484	2.37945e-05	NA	NA	2.42265e-16
PILRB	3	2.19531	0.233361	5.08859e-21	0	0	TRUE	1	2.38619	8.916e-05	2.1196	0.000889849	2.07246	0.000291259	3.19608e-19
MAL	3	4.64722	0.408602	5.66931e-30	0	0	TRUE	1	4.60962	9.11389e-05	4.41711	8.27097e-06	4.9311	2.6059e-05	8.18028e-28
MIB1	3	-2.5001	0.263239	2.15055e-21	0.0663391	31.787	TRUE	-1	-2.17753	9.11389e-05	-2.34739	5.24624e-06	-3.13033	1.89561e-05	1.40443e-19
SYT13	3	2.36682	0.606658	9.56344e-05	0.936475	86.1735	TRUE	1	3.12405	9.11743e-05	2.90167	2.14791e-05	1.2969	9.19825e-05	0.000583173
NDN	3	-3.59151	0.320743	4.19582e-29	0	0	TRUE	-1	-3.58743	9.1773e-05	-3.49892	1.83342e-05	-3.67479	2.52777e-05	5.85633e-27
MECOM	3	4.51609	0.342886	1.29206e-39	0	0	TRUE	1	5.03963	9.35794e-05	4.71407	5.15295e-07	4.21408	1.86495e-06	3.77972e-37
RTN1	3	-3.457	0.302314	2.79048e-30	0	0	TRUE	-1	-3.28499	9.49657e-05	-3.17454	8.19535e-06	-4.01292	1.87133e-05	4.13824e-28
LEPROTL1	3	-2.45826	0.334943	2.14654e-13	0.179892	53.6977	TRUE	-1	-2.21284	9.49657e-05	-2.11226	1.6473e-05	-3.30841	5.2744e-05	5.88439e-12
TDRKH-AS1	2	1.8961	0.225918	4.74389e-17	0	0	TRUE	1	2.03253	9.59958e-05	1.78376	4.48244e-05	NA	NA	1.99421e-15
SLC31A2	3	-2.50997	0.262495	1.1553e-21	0.0623551	29.7243	TRUE	-1	-2.66315	9.61784e-05	-2.92491	2.20658e-06	-2.12364	3.77932e-05	7.83222e-20
EZH2	3	2.50584	0.23234	4.04189e-27	0	0	TRUE	1	2.52354	9.61784e-05	2.43039	5.23201e-06	2.60331	0.000191988	4.71664e-25
PDE10A	3	-1.82349	0.174352	1.33771e-25	0	0	TRUE	-1	-1.9934	9.61784e-05	-1.84515	1.80066e-05	-1.67575	0.00017874	1.33489e-23
SEMA5A	3	-3.53987	0.334916	4.12951e-26	0.10201	30.1705	TRUE	-1	-3.16811	9.61784e-05	-3.18137	1.72085e-05	-4.10941	5.9637e-07	4.31441e-24
WBP4	3	-2.04567	0.202093	4.39269e-24	0	0	TRUE	-1	-2.00396	9.61784e-05	-1.96635	2.30302e-05	-2.2496	0.000436149	3.75223e-22
HAND2-AS1	3	-4.00425	0.243345	7.71439e-61	0	0	TRUE	-1	-4.05204	9.63795e-05	-3.91011	1.10032e-05	-4.0169	3.26814e-09	7.8448e-58
CAVIN2	3	-3.73931	0.30719	4.34881e-34	0.00827701	2.64052	TRUE	-1	-4.17099	9.72093e-05	-4.15063	2.75746e-06	-3.37923	3.83332e-06	9.01639e-32
ALDH3A2	3	-2.3503	0.236749	3.16481e-23	0.072431	43.0514	TRUE	-1	-2.0579	9.77529e-05	-2.14572	2.33502e-06	-2.78912	5.35425e-07	2.45762e-21
UFSP2	3	-2.19382	0.277835	2.8768e-15	0.1255	54.2679	TRUE	-1	-1.95863	9.80118e-05	-1.91811	3.69353e-06	-2.84167	1.3678e-05	1.01544e-13
CCNB1	3	2.12098	0.224454	3.40331e-21	6.4729e-08	3.9606e-05	TRUE	1	2.18239	9.84175e-05	2.34378	2.72735e-06	1.31176	0.0786658	2.16948e-19
MELK	3	3.31034	0.310037	1.30085e-26	0	0	TRUE	1	3.3373	9.88233e-05	3.30682	2.96269e-06	3.2829	0.000461023	1.45443e-24
LOC102724701	2	2.67912	0.310405	6.07854e-18	0	0	TRUE	1	2.77123	9.90912e-05	2.60223	2.05725e-05	NA	NA	2.78556e-16
PTPRG	3	2.11373	0.222087	1.77246e-21	0	0	TRUE	1	2.24627	0.00010008	2.2095	1.49365e-05	1.75867	0.00575355	1.17186e-19
SLC44A1	3	-2.7909	0.266376	1.09857e-25	0	0	TRUE	-1	-2.75855	0.000104557	-2.49927	5.80123e-05	-3.20326	6.24568e-05	1.10331e-23
CRIM1	3	-3.47706	0.560363	5.4693e-10	0.743927	79.2074	TRUE	-1	-2.60098	0.000107116	-3.3152	9.68571e-06	-4.46462	4.9564e-08	9.33629e-09
EMC3-AS1	2	2.15461	0.240233	2.99621e-19	0	0	TRUE	1	2.14541	0.000109156	2.16211	6.67885e-06	NA	NA	1.53808e-17
BORCS7	3	-2.34937	0.262389	3.43657e-19	0.0860398	41.6355	TRUE	-1	-2.04382	0.000109465	-2.15279	8.56789e-06	-2.91925	7.78855e-06	1.7515e-17
PTX3	3	2.88296	0.306182	4.69358e-21	0	0	TRUE	1	2.94939	0.000110022	2.8143	3.68848e-05	2.89805	0.00320506	2.95668e-19
GATA6	3	-4.24755	0.84223	4.57768e-07	1.88966	89.442	TRUE	-1	-3.50612	0.000110423	-3.26039	1.93985e-05	-5.8226	7.87274e-11	4.74085e-06
L1CAM	3	2.84017	0.486681	5.35324e-09	0.457821	64.5346	TRUE	1	3.31661	0.000110731	3.37838	8.66713e-06	1.94899	0.00222218	7.84616e-08
ADGRG1	3	3.25881	0.299995	1.73199e-27	0	0	TRUE	1	3.66757	0.000110793	3.2483	4.67727e-05	3.05847	2.71561e-05	2.12567e-25
SEMA3F	3	2.73732	0.292701	8.60699e-21	0	0	TRUE	1	2.97076	0.00011092	2.7779	3.48738e-05	2.36524	0.00382257	5.22166e-19
PRXL2A	3	-3.38734	0.746687	5.7197e-06	1.47084	88.1336	TRUE	-1	-2.5481	0.000111402	-2.76366	4.1543e-06	-4.93178	5.71464e-07	4.7308e-05
NIPAL3	3	-1.99948	0.164776	6.92757e-34	0	0	TRUE	-1	-2.23	0.00011174	-1.81017	0.000686463	-1.98266	6.21121e-07	1.42248e-31
NEIL3	3	1.96417	0.707164	0.00547741	1.37731	92.7001	TRUE	1	2.64157	0.000112978	2.74116	2.00549e-06	0.633018	0.0165347	0.0180677
PKHD1L1	3	-4.02017	0.454235	8.71937e-19	0.137489	21.5828	TRUE	-1	-4.81695	0.00011407	-4.30628	8.30096e-05	-3.39	0.000129761	4.30028e-17
CDYL	3	1.50194	0.997154	0.13201	2.73854	92.0329	FALSE	1	2.65943	0.00011407	2.29728	0.000235559	-0.543463	0.455143	0.197608
PRIMA1	3	2.67856	0.235479	5.5766e-30	0	0	TRUE	1	2.72492	0.000114623	2.71788	3.56595e-06	2.60735	3.94563e-05	8.10124e-28
KCNB1	3	-2.1162	0.225111	5.4206e-21	0	0	TRUE	-1	-2.29806	0.000114623	-2.16495	2.25915e-05	-1.79121	0.00480647	3.39463e-19
CAB39L	3	-2.29379	0.332978	5.62968e-12	0.217558	65.5511	TRUE	-1	-2.02848	0.000114623	-1.92986	9.86741e-06	-3.01637	6.84725e-06	1.31247e-10
PSRC1	3	2.4626	0.236641	2.31705e-25	0	0	TRUE	1	2.54194	0.000118244	2.6027	2.0238e-06	2.14273	0.00146249	2.23895e-23
RNF128	3	-3.68967	0.314438	8.5146e-32	0	0	TRUE	-1	-3.44529	0.000119345	-3.68337	6.49678e-06	-3.88398	1.03432e-05	1.4904e-29
OIP5	3	2.00861	0.424804	2.26387e-06	0.416582	77.4582	TRUE	1	2.48499	0.000119974	2.42908	7.82352e-06	1.24056	0.00169116	2.03901e-05
OAT	3	-1.99418	0.191304	1.92406e-25	0	0	TRUE	-1	-1.87904	0.000120156	-1.83414	5.79592e-05	-2.35176	6.28894e-05	1.87618e-23
DNMT3B	3	1.43104	0.239477	2.29112e-09	0.11126	65.0361	TRUE	1	1.67491	0.00012071	1.72739	4.8429e-05	1.04712	8.66638e-05	3.57914e-08
MEF2C	3	-2.40527	0.206443	2.26721e-31	0	0	TRUE	-1	-2.15041	0.000121467	-2.56302	9.0056e-06	-2.50196	9.78096e-06	3.78252e-29
TMEM150C	3	-2.60218	0.262771	4.04606e-23	0	0	TRUE	-1	-2.44521	0.000122265	-2.45191	7.13068e-05	-3.12146	0.000244338	3.11927e-21
NR3C1	3	-2.34475	0.56047	2.8699e-05	0.760997	81.5653	TRUE	-1	-1.76059	0.000122696	-1.83196	0.00816888	-3.47943	7.78855e-06	0.000200153
PCDH20	3	-2.44112	0.294687	1.19322e-16	0.0817143	31.0056	TRUE	-1	-2.81508	0.000122893	-2.74123	3.40863e-05	-1.97943	0.000274928	4.77178e-15
S100A10	3	-2.60383	0.215091	9.84848e-34	0	0	TRUE	-1	-2.68344	0.000123673	-2.79429	2.9028e-06	-2.45035	6.6871e-06	1.94735e-31
RALGAPB	3	1.10082	1.05425	0.296404	3.20848	96.234	FALSE	1	2.18399	0.000128799	2.12933	3.02947e-05	-1.00091	0.0291424	0.381193
TRPC1	3	-2.93819	0.29286	1.09418e-23	0	0	TRUE	-1	-3.04079	0.000128932	-2.60498	8.60888e-05	-3.28051	0.000145427	8.88449e-22
GINS2	3	1.6817	0.297025	1.4978e-08	0.0996802	37.3984	TRUE	1	2.18825	0.000132227	1.03878	0.126503	1.56248	0.00150601	2.02697e-07
CYSTM1	3	-2.13245	0.182915	2.08592e-31	0.034549	33.6661	TRUE	-1	-1.89455	0.000134281	-1.92684	3.35973e-06	-2.39488	2.1382e-08	3.53531e-29
FABP4	3	-2.87928	0.487843	3.58986e-09	0.448184	62.9981	TRUE	-1	-3.55641	0.000134817	-3.26555	3.2768e-05	-2.05289	0.00070849	5.38732e-08
PCNX4	3	-1.01817	0.854666	0.233535	2.01787	92.9792	FALSE	-1	-1.96255	0.000136963	0.791438	0.237857	-1.72808	0.000546451	0.313459
GAS2L3	3	2.75666	0.276032	1.74243e-23	0	0	TRUE	1	2.8356	0.000137897	2.69058	1.58565e-05	2.764	0.00070849	1.38382e-21
EEF1A1	3	-3.04078	0.489432	5.20252e-10	0.516191	72.2764	TRUE	-1	-2.50019	0.000137949	-2.65644	3.56595e-06	-4.14118	1.03222e-05	8.90936e-09
HMMR	3	3.40136	0.320911	3.01003e-26	0	0	TRUE	1	3.27283	0.00014464	3.34594	4.36521e-06	3.67862	0.000279854	3.24642e-24
MIR200CHG	2	2.91814	0.315822	2.46919e-20	0	0	TRUE	1	2.84251	0.000146488	2.97316	2.25606e-06	NA	NA	1.41366e-18
GLS	3	-2.41544	0.223816	3.75081e-27	6.92387e-06	0.00436884	TRUE	-1	-2.11792	0.00014803	-2.37067	3.35973e-06	-3.13259	0.000137775	4.40102e-25
POLQ	3	2.50028	0.525522	1.95815e-06	0.652351	79.352	TRUE	1	2.96166	0.000150609	3.12985	1.76835e-06	1.55261	0.000959272	1.78018e-05
ALDH1A1	3	-2.15113	0.225082	1.21119e-21	0	0	TRUE	-1	-2.4818	0.000150609	-2.2118	9.01354e-05	-1.87316	0.000491299	8.18515e-20
ANXA8	2	-3.67824	0.470484	5.36692e-15	0	0	TRUE	-1	-4.05093	0.000150609	-3.36356	0.000178901	NA	NA	1.80489e-13
NDFIP1	3	-2.1013	0.19878	4.06117e-26	3.96366e-06	0.0032218	TRUE	-1	-1.88138	0.000150609	-1.9964	1.10185e-05	-2.71153	9.86138e-05	4.29338e-24
ZNF385B	3	-1.9139	0.376523	3.71346e-07	0.219168	51.7329	TRUE	-1	-2.54672	0.000150609	-1.03922	0.157628	-1.89531	0.00041118	3.92968e-06
KAT2B	3	-2.57761	0.248953	4.02189e-25	0	0	TRUE	-1	-2.2461	0.000150893	-2.62076	5.10604e-05	-3.02356	6.71919e-05	3.83426e-23
CDC20	3	1.92742	0.501321	0.000120708	0.621398	82.6819	TRUE	1	2.44012	0.000152421	2.44005	4.1543e-06	0.968913	0.0238702	0.000714645
PNMA8A	3	-2.2026	0.25367	3.85621e-18	0.0790399	40.8483	TRUE	-1	-1.88558	0.000153392	-2.06154	3.69353e-06	-2.82202	2.71811e-05	1.79802e-16
CDKN2A	3	4.50883	0.494108	7.16054e-20	0	0	TRUE	1	4.87824	0.000153392	4.46916	0.000108882	4.11217	0.00209196	3.86145e-18
CALB2	3	-3.60538	0.384639	7.0221e-21	0.162858	36.1517	TRUE	-1	-3.57006	0.000155842	-2.86129	0.000488052	-4.11619	3.78882e-07	4.30911e-19
FOLR1	3	3.55786	0.353687	8.355e-24	0	0	TRUE	1	3.82734	0.000155842	3.71576	6.18941e-06	3.08735	0.00113826	6.91554e-22
H3-3B	3	-3.24115	0.30333	1.19349e-26	0.0527049	18.8506	TRUE	-1	-2.69171	0.000156216	-3.3845	2.70823e-05	-3.6195	2.19517e-06	1.34142e-24
SPAG9	3	-0.856847	1.10169	0.436711	3.50205	96.3014	FALSE	-1	-1.76663	0.000159097	1.33862	0.00714354	-2.14504	0.000795668	0.524668
TSPAN12	3	3.01425	0.324817	1.69756e-20	0	0	TRUE	1	3.21387	0.000159097	2.99827	5.44647e-05	2.78095	0.00220525	9.98663e-19
SEC61A1	3	1.52136	0.620688	0.0142425	1.0366	90.3978	TRUE	1	2.33299	0.000162247	1.97814	0.000321074	0.373013	0.174213	0.0377788
NXPH2	3	-4.00698	0.384991	2.27989e-25	0.0227805	4.91351	TRUE	-1	-4.6173	0.000162247	-4.36896	9.82747e-06	-3.46391	7.78793e-05	2.21305e-23
MSX1	3	3.37244	0.401113	4.18111e-17	0	0	TRUE	1	3.48222	0.000164796	3.67218	6.32938e-05	2.3935	0.0640492	1.76477e-15
MEOX2	3	-3.73111	0.665609	2.07593e-08	0.839483	63.2024	TRUE	-1	-4.36061	0.000165467	-4.4443	7.77878e-06	-2.43775	0.00930294	2.75693e-07
SPART	3	-2.51981	0.262886	9.23034e-22	0.0473866	22.7388	TRUE	-1	-2.1276	0.000165627	-2.49842	8.45538e-05	-2.96826	1.10308e-05	6.29757e-20
ACTR10	3	-2.07268	0.209874	5.29939e-23	0	0	TRUE	-1	-2.11933	0.000166906	-2.03368	2.6587e-05	-2.07298	0.000539604	4.02735e-21
RPL22	3	-2.3365	0.240154	2.26432e-22	4.64972e-06	0.00252753	TRUE	-1	-2.05109	0.000168105	-2.34701	3.99826e-05	-3.03972	0.000422799	1.6336e-20
CENPA	3	3.19328	0.312269	1.51559e-24	0	0	TRUE	1	3.3416	0.000169817	3.37541	3.56595e-06	2.79381	0.00100727	1.35989e-22
OLFML1	3	-3.28289	0.424365	1.02596e-14	0.328807	60.9579	TRUE	-1	-2.8606	0.0001725	-2.79693	9.24194e-05	-4.028	1.56483e-07	3.34493e-13
SMTNL2	3	-1.7339	0.481451	0.000316493	0.563785	81.9373	TRUE	-1	-2.40754	0.000172757	-2.06413	0.00047157	-0.896444	0.00613812	0.00165361
ACVRL1	3	2.11013	0.601541	0.000451704	0.932747	87.3381	TRUE	1	2.86397	0.000172757	2.63361	3.8536e-05	1.04304	0.000337493	0.00225324
PCLAF	3	3.17166	0.297568	1.58991e-26	0	0	TRUE	1	3.04261	0.000174973	2.93522	1.58437e-05	3.671	6.29133e-05	1.76836e-24
ASH2L	3	-2.12179	0.254633	7.90031e-17	0.0707745	35.9673	TRUE	-1	-2.31737	0.000175084	-2.49653	1.09852e-05	-1.73562	0.000120251	3.26327e-15
RAB39B	3	2.44399	0.486976	5.20221e-07	0.52759	74.689	TRUE	1	2.90045	0.000176047	3.02266	1.02136e-05	1.59038	0.000738964	5.32821e-06
TSPAN13	3	-2.38176	0.212927	4.78621e-29	0	0	TRUE	-1	-2.38233	0.000179029	-2.47787	1.40663e-05	-2.31599	1.93816e-05	6.63698e-27
DUXAP8	3	2.26456	0.331951	8.98152e-12	0.108253	32.547	TRUE	1	2.65938	0.000179868	2.47543	3.29611e-05	1.4407	0.05115	2.02749e-10
FZD7	3	-2.79152	0.288772	4.17013e-22	0	0	TRUE	-1	-2.70409	0.000181262	-2.66823	0.000233486	-3.01756	0.000180211	2.94878e-20
CLK1	3	-2.72493	0.42259	1.13212e-10	0.30235	56.5491	TRUE	-1	-2.10177	0.000181576	-2.81118	8.96259e-05	-3.56172	0.00014694	2.16053e-09
BNIP2	3	-1.84038	0.193186	1.62727e-21	0	0	TRUE	-1	-1.89249	0.000182087	-1.96921	1.62551e-05	-1.59873	0.00249948	1.08595e-19
FOXA3	3	1.98434	0.737129	0.0071028	1.47928	91.9408	TRUE	1	2.82417	0.000182722	2.67882	2.61898e-05	0.620974	0.010849	0.0221755
FANCA	3	2.03658	0.808137	0.0117324	1.799	92.4082	TRUE	1	2.80707	0.00018307	2.91772	3.69353e-06	0.496176	0.14615	0.0327083
ST13	3	-2.20105	0.250104	1.36172e-18	0.0740708	39.3907	TRUE	-1	-1.87435	0.000185455	-2.06957	4.94296e-06	-2.78095	1.98313e-05	6.57908e-17
METTL25	3	-2.40262	0.215467	7.10159e-29	0	0	TRUE	-1	-2.31886	0.000187399	-2.34627	1.08339e-05	-2.52211	2.45182e-05	9.72143e-27
SYBU	3	-3.00627	0.325621	2.64582e-20	0.104829	32.9349	TRUE	-1	-2.66693	0.000187399	-2.70987	2.19434e-05	-3.69318	9.28056e-06	1.5027e-18
SPC24	3	2.64185	0.735213	0.000326507	1.37396	85.8049	TRUE	1	3.50279	0.000187646	3.33702	3.457e-05	1.32338	0.0017359	0.00169649
PROCR	3	-3.47173	0.541275	1.41756e-10	0.699456	80.2767	TRUE	-1	-2.96357	0.000189907	-2.85009	8.28835e-06	-4.44941	2.51641e-09	2.64846e-09
TMEM38A	3	1.31806	0.462892	0.00440705	0.57604	90.7631	TRUE	1	1.82026	0.000196002	1.78264	3.46703e-05	0.466647	0.00779085	0.0151306
SCD5	3	-3.02332	0.492652	8.41856e-10	0.517546	71.5792	TRUE	-1	-2.35325	0.000197025	-2.80268	3.71452e-06	-4.1049	1.65299e-05	1.41224e-08
ATOSA	3	-2.19488	0.284539	1.22103e-14	0.0962848	39.3717	TRUE	-1	-1.79489	0.000197716	-2.21147	7.13068e-05	-2.80647	0.000123734	3.93884e-13
RAB11FIP2	3	-2.33482	0.220613	3.56048e-26	0.0106596	7.18375	TRUE	-1	-2.06009	0.000197716	-2.21353	6.67885e-06	-2.90325	3.71153e-05	3.8017e-24
ADCY4	3	1.9993	0.807852	0.01333	1.77407	91.8813	TRUE	1	3.0463	0.000198992	2.62468	0.000205988	0.525666	0.0272739	0.0359325
STIL	3	2.23682	0.223174	1.2108e-23	0	0	TRUE	1	2.25886	0.000199503	2.24339	1.40502e-05	2.20306	0.000504918	9.7942e-22
ATAD2	3	2.05744	0.248671	1.29794e-16	0	0	TRUE	1	2.29642	0.000199731	1.98459	0.000140488	1.71522	0.0352481	5.16153e-15
NFKB1	3	-1.92803	0.645983	0.00283905	1.12351	90.773	TRUE	-1	-2.52338	0.00020333	-2.67148	7.77147e-06	-0.734931	0.00615826	0.0105789
CFH	3	-3.49367	0.300365	2.85325e-31	0	0	TRUE	-1	-3.57782	0.000204328	-3.21395	5.61134e-05	-3.62102	3.24158e-06	4.72335e-29
PTH2R	3	3.45832	0.518721	2.61073e-11	0.192236	23.7811	TRUE	1	4.20538	0.000205071	3.61688	0.00113464	2.46083	0.0238702	5.49823e-10
GLDN	3	2.29187	0.520306	1.05859e-05	0.601276	74.1644	TRUE	1	2.90191	0.000205537	2.74261	1.47663e-05	1.28313	0.0284208	8.21442e-05
FAM171A1	3	2.27323	0.308071	1.59611e-13	0.148698	52.2661	TRUE	1	2.05836	0.000205537	1.92661	3.64929e-05	2.97498	2.71811e-05	4.43814e-12
PRDM5	3	-3.1873	0.291793	8.93375e-28	0	0	TRUE	-1	-3.39488	0.000205537	-3.32443	1.57799e-05	-2.98705	3.1027e-05	1.12224e-25
OSBPL1A	3	-0.951442	1.15535	0.410217	3.80775	95.4984	FALSE	-1	-1.79477	0.000208124	1.32858	0.016693	-2.41612	0.00265563	0.498616
GINS1	3	2.31955	0.219474	4.16188e-26	0	0	TRUE	1	2.22136	0.000208538	2.16766	1.93985e-05	2.6325	6.31788e-05	4.31441e-24
OR7E37P	2	2.27825	0.266696	1.31361e-17	0	0	TRUE	1	2.20285	0.000208829	2.34509	1.27335e-05	NA	NA	5.85641e-16
AKR1C2	3	-2.01416	1.1053	0.0684131	3.48439	96.0065	FALSE	-1	-3.11332	0.000211229	-3.17643	8.46846e-06	0.0972043	0.565567	0.119487
GDF11	3	2.27254	0.666865	0.000654902	1.1066	83.9723	TRUE	1	3.25258	0.000212294	2.68045	0.00042008	1.11834	0.00537396	0.00310374
RNPEPL1	3	1.62337	0.473744	0.000610985	0.585441	87.6995	TRUE	1	2.01596	0.000213282	2.20645	4.79899e-06	0.752886	0.00614185	0.00293204
ARHGAP44	3	-3.00856	0.220782	2.7726e-42	0	0	TRUE	-1	-2.88151	0.000215205	-3.39018	1.87263e-06	-2.90461	2.58997e-07	9.25139e-40
HSPA8	3	-2.75645	0.280216	7.81081e-23	0	0	TRUE	-1	-2.93524	0.000215411	-2.87984	1.08083e-05	-2.43349	0.00103192	5.83216e-21
MPZL2	3	3.27898	0.404669	5.36817e-16	0.209661	42.5785	TRUE	1	3.04321	0.000216483	2.80308	2.67836e-05	4.19523	2.91148e-05	2.03981e-14
LYPLAL1	3	-3.19438	0.298442	9.79983e-27	0.0117131	4.35477	TRUE	-1	-3.08191	0.000220872	-2.79344	3.61435e-05	-3.75495	1.42149e-05	1.10728e-24
SPANXA1	3	-2.51265	0.474774	1.20786e-07	0.455758	67.9025	TRUE	-1	-3.20269	0.000222973	-2.87521	0.000125009	-1.74619	0.000335574	1.41181e-06
ADGRL4	3	2.27822	0.711545	0.00136571	1.24995	82.9058	TRUE	1	3.30964	0.000222973	2.69791	0.000850138	1.01927	0.0384592	0.0057729
FAM13A	3	-1.66584	0.238255	2.71255e-12	0.0755955	44.3759	TRUE	-1	-1.80227	0.000222973	-2.00674	1.40502e-05	-1.23486	0.00289103	6.63533e-11
COL4A1	3	2.39387	0.279514	1.08643e-17	0	0	TRUE	1	2.64354	0.000222973	2.29867	0.000228793	2.19178	0.00527355	4.89468e-16
FLT1	3	1.06308	1.01468	0.294777	2.91069	94.5788	FALSE	1	2.59935	0.000222973	-0.900061	0.131388	1.4566	0.000817685	0.379603
GAS1	3	-3.5662	0.71559	6.24199e-07	1.27298	83.2746	TRUE	-1	-2.70267	0.000231268	-3.0556	3.69353e-06	-5.08566	3.69936e-06	6.30547e-06
HBA2	2	-3.23308	0.383491	3.43697e-17	0	0	TRUE	-1	-3.31908	0.000231416	-3.17064	1.61779e-05	NA	NA	1.45918e-15
ACAA2	3	-3.16392	0.28081	1.90722e-29	0	0	TRUE	-1	-3.1936	0.000232795	-3.36895	9.68571e-06	-3.01708	1.65787e-05	2.71525e-27
EXO1	3	1.84249	0.661495	0.00534719	1.18271	91.3777	TRUE	1	2.60513	0.000236729	2.46143	2.37945e-05	0.625709	0.00679186	0.0177368
BCO2	3	-2.36352	0.185392	3.16859e-37	0	0	TRUE	-1	-2.09864	0.000237339	-2.19371	0.000181617	-2.53988	2.18639e-07	7.86804e-35
NSD2	3	1.83851	0.314494	5.03743e-09	0.189178	64.019	TRUE	1	2.17423	0.000237478	2.17881	1.09968e-05	1.29229	0.000951479	7.41381e-08
DDR2	3	-3.07292	0.419442	2.36736e-13	0.317803	60.2278	TRUE	-1	-2.68505	0.000238206	-2.62695	3.02947e-05	-3.91212	2.6966e-06	6.44834e-12
MCM2	3	1.61327	0.170412	2.88273e-21	0	0	TRUE	1	1.74408	0.000240245	1.69665	1.57799e-05	1.37151	0.00227295	1.84867e-19
BTF3	3	-1.59611	0.824356	0.0528441	1.92835	95.4173	TRUE	-1	-2.2796	0.000240245	-2.59016	7.87769e-06	-0.0317131	0.857759	0.0991118
TPCN2	3	1.33556	0.681943	0.0501766	1.28691	93.1279	TRUE	1	2.13645	0.000244154	1.9352	0.000463955	0.0560577	0.795434	0.095535
ALG5	3	-1.91919	0.192745	2.34698e-23	0	0	TRUE	-1	-1.79101	0.000247024	-1.85972	7.0861e-06	-2.37596	0.000822649	1.84944e-21
RELT	3	1.61534	0.669634	0.0158537	1.22322	92.2217	TRUE	1	2.40162	0.00024714	2.22266	0.000169605	0.38412	0.0326929	0.0409278
PGRMC2	3	-2.27142	0.205282	1.85807e-28	4.26997e-07	0.000335107	TRUE	-1	-2.00441	0.00024714	-2.18227	7.77147e-06	-2.69737	2.61715e-05	2.44933e-26
EPCAM	3	2.95538	0.303757	2.25847e-22	0	0	TRUE	1	2.90959	0.000249454	2.72392	3.14591e-05	3.51621	0.00044183	1.6336e-20
PLA2G4A	3	-2.71216	0.251802	4.71932e-27	0	0	TRUE	-1	-2.91842	0.000249454	-2.90451	0.000158574	-2.55284	1.11914e-05	5.47724e-25
AADACL2	3	-3.37221	0.564039	2.24939e-09	0.599668	63.1675	TRUE	-1	-4.21062	0.000251595	-3.84118	6.85211e-05	-2.51049	4.92067e-05	3.52167e-08
BBS2	3	-1.84291	0.209194	1.25578e-18	0.0344327	25.8091	TRUE	-1	-1.62373	0.000254966	-1.70568	1.40502e-05	-2.45768	0.000119597	6.1087e-17
MTMR6	3	-2.0481	0.262651	6.29989e-15	0.0753193	35.5332	TRUE	-1	-2.41321	0.000260413	-2.32284	8.68193e-05	-1.67711	0.000106493	2.09555e-13
THSD4	3	2.59592	0.594058	1.24356e-05	0.736793	69.7624	TRUE	1	3.05184	0.000264709	3.26884	1.29258e-05	1.31563	0.113659	9.4742e-05
ABI3BP	3	-3.26603	0.366279	4.80042e-19	0.165712	41.1468	TRUE	-1	-2.92635	0.000264709	-2.85335	3.46351e-05	-3.9449	2.243e-06	2.42347e-17
FANCI	3	1.92019	0.390104	8.55508e-07	0.336787	74.3767	TRUE	1	2.33023	0.00026633	2.3437	1.09952e-05	1.23526	0.00107046	8.43851e-06
CATIP-AS1	2	2.17894	0.273054	1.46503e-15	0	0	TRUE	1	2.3001	0.000268077	2.0864	5.57979e-05	NA	NA	5.34798e-14
COL12A1	3	2.19806	0.899391	0.0145278	2.00205	82.9497	TRUE	1	3.33919	0.000268077	2.76716	0.000395099	0.29265	0.774168	0.038344
CFHR1	3	-3.18785	0.287978	1.7584e-28	0	0	TRUE	-1	-3.16227	0.000268077	-2.94728	4.91674e-05	-3.38635	9.78096e-06	2.33233e-26
DPP10	3	-3.15086	0.311327	4.46938e-24	0.0560827	19.2761	TRUE	-1	-2.74308	0.000268077	-2.92578	3.457e-05	-3.73334	6.09542e-06	3.80254e-22
CREBL2	3	-1.90514	0.272076	2.51925e-12	0.139003	62.688	TRUE	-1	-1.59217	0.000271332	-1.69446	8.44184e-06	-2.49534	8.23045e-06	6.198e-11
EZR	3	-3.88222	0.717517	6.28055e-08	1.16324	75.4065	TRUE	-1	-3.25064	0.000271332	-3.11415	0.000169277	-5.38519	6.10019e-06	7.71146e-07
SAP18	3	-1.78882	0.190465	5.89459e-21	0	0	TRUE	-1	-1.62946	0.000273263	-1.69961	0.000296285	-2.15211	0.000204185	3.66994e-19
KCNMB3	3	1.94408	0.635588	0.00222298	1.05785	88.736	TRUE	1	2.73817	0.000273263	2.49271	0.000119078	0.810319	0.00140862	0.00866431
CNTN4	3	-4.08913	0.260945	2.4079e-55	0	0	TRUE	-1	-3.74634	0.000273263	-4.45967	2.83383e-06	-4.07109	9.78035e-09	1.83645e-52
CRABP2	3	1.71193	0.420873	4.75037e-05	0.436313	83.3249	TRUE	1	2.09301	0.000275666	2.22914	1.93985e-05	0.980456	0.000204185	0.000315632
DNPH1	3	1.79703	0.476807	0.000163973	0.552315	81.311	TRUE	1	2.2625	0.000278877	2.3174	2.23669e-05	0.90756	0.0220628	0.000937021
OVOL2	3	1.65163	0.192524	9.58727e-18	0.037554	33.5047	TRUE	1	1.74785	0.000279129	1.94645	3.27237e-06	1.35546	0.000174655	4.33763e-16
CHTF18	3	2.00232	0.374009	8.61938e-08	0.280847	67.0613	TRUE	1	2.30992	0.000280761	2.45552	6.67885e-06	1.31056	0.00534656	1.03234e-06
RNF183	3	2.55488	0.287248	5.87707e-19	0	0	TRUE	1	2.76659	0.000280842	2.60972	3.58716e-05	2.17364	0.00749128	2.94612e-17
SRI	3	-1.58433	0.206528	1.70331e-14	0	0	TRUE	-1	-1.77636	0.000280909	-1.33962	0.00283773	-1.65719	0.00906863	5.37285e-13
SCN3B	3	-2.23849	0.502886	8.53589e-06	0.598583	79.8304	TRUE	-1	-2.76567	0.000282024	-2.78286	7.87769e-06	-1.35102	0.000793104	6.79404e-05
TROAP	3	2.1159	0.61088	0.00053283	0.974612	88.0644	TRUE	1	2.60993	0.000285466	2.88307	3.83615e-06	1.00811	0.00206326	0.00260917
RIPOR2	3	-2.48874	0.235462	4.12303e-26	0	0	TRUE	-1	-2.89857	0.000287748	-2.61081	5.20995e-05	-2.27047	2.70138e-05	4.31441e-24
CTXN3	3	-1.8905	0.809272	0.0194888	1.68616	86.0223	TRUE	-1	-3.30978	0.000287794	-0.497074	0.376436	-1.96579	0.00623952	0.0477603
PAQR4	3	1.9192	0.82753	0.0203844	1.89621	93.6387	TRUE	1	2.85918	0.000291316	2.6972	3.46351e-05	0.380664	0.0301655	0.0494614
SCARB2	3	-1.84859	0.189506	1.75982e-22	0	0	TRUE	-1	-1.61429	0.000291602	-1.91141	7.0861e-06	-2.32403	0.00132094	1.29144e-20
FAS	3	-2.02513	0.586064	0.000549336	0.834642	81.288	TRUE	-1	-1.97617	0.000294133	-0.99697	0.0965456	-3.09604	6.03525e-05	0.00268077
STT3B	3	-1.74674	0.206118	2.36134e-17	0	0	TRUE	-1	-1.75519	0.000294158	-1.69125	0.000204609	-1.85115	0.00650773	1.02911e-15
ULK1	3	1.49118	0.685743	0.0296639	1.28912	92.7638	TRUE	1	2.42538	0.000294158	1.96713	0.000582509	0.247262	0.0943789	0.0652507
IRX3	3	-3.3694	0.432851	7.01583e-15	0.32517	57.948	TRUE	-1	-3.06026	0.000297088	-2.79772	5.4187e-05	-4.12922	4.40195e-07	2.31924e-13
FBXO8	3	-2.22878	0.218561	2.03361e-24	3.17122e-06	0.00215171	TRUE	-1	-1.95997	0.000300847	-2.14436	1.91648e-05	-2.83003	0.000114578	1.80198e-22
LINC01215	2	3.30571	0.403369	2.50083e-16	0	0	TRUE	1	3.37439	0.000301341	3.25399	2.57128e-05	NA	NA	9.72774e-15
WASF3	3	-2.0317	0.349741	6.27873e-09	0.236902	64.6556	TRUE	-1	-1.88146	0.000306541	-1.54129	0.000886225	-2.75667	3.37826e-05	9.07187e-08
LIMK1	3	1.4364	0.756213	0.0575027	1.60089	94.0445	FALSE	1	2.20219	0.000306712	2.2218	7.85974e-05	-0.00252626	0.992287	0.105207
LAMA4	3	-2.91578	0.440848	3.7404e-11	0.401026	68.8586	TRUE	-1	-2.35889	0.000307364	-2.61547	5.96331e-06	-3.83261	3.68854e-06	7.69618e-10
CD93	3	2.34588	0.274399	1.23963e-17	0	0	TRUE	1	2.69432	0.000307364	2.508	7.83777e-05	1.80367	0.00843356	5.53812e-16
VLDLR	3	-2.786	0.382326	3.17012e-13	0.218228	49.7934	TRUE	-1	-2.33356	0.000307675	-2.54335	6.71512e-05	-3.66017	3.94161e-05	8.51547e-12
FOXM1	2	3.02315	0.343426	1.33333e-18	0	0	TRUE	1	2.86266	0.000307675	3.14461	3.88197e-06	NA	NA	6.45653e-17
DHRS7	3	-2.58788	0.233576	1.57932e-28	0	0	TRUE	-1	-2.26348	0.000309263	-2.87311	1.29114e-05	-2.65154	1.70405e-05	2.1079e-26
LRP2	3	-2.3153	0.334143	4.23613e-12	0.191014	57.0564	TRUE	-1	-2.22864	0.000309263	-1.76131	0.00114848	-2.87385	2.61993e-06	1.00403e-10
C11orf58	3	-2.17972	0.228679	1.54623e-21	0	0	TRUE	-1	-2.14837	0.000314503	-2.16478	2.06766e-05	-2.25189	0.00119255	1.03836e-19
CASD1	3	-1.54288	1.18901	0.19442	4.05095	95.5313	FALSE	-1	-2.21657	0.000315697	0.777957	0.155996	-3.18225	2.32547e-05	0.269669
KAZALD1	3	1.6733	0.740305	0.0238035	1.51033	92.7327	TRUE	1	2.48092	0.000316288	2.39296	4.12741e-05	0.279495	0.257148	0.0555638
NAP1L2	3	-3.40472	0.284677	5.75858e-33	0	0	TRUE	-1	-3.30425	0.00031674	-3.18503	2.51875e-05	-3.58643	1.86495e-06	1.06012e-30
DNMT3A	3	1.6882	0.166354	3.37464e-24	0	0	TRUE	1	1.78497	0.000317716	1.79486	2.06652e-05	1.54266	0.000151799	2.92949e-22
TLE4	3	-3.06169	0.295978	4.44135e-25	0	0	TRUE	-1	-3.14254	0.00032092	-3.0784	2.46411e-05	-2.99252	8.03704e-05	4.21534e-23
ESM1	2	2.7575	0.327974	4.18157e-17	0	0	TRUE	1	2.77167	0.000321279	2.74742	1.27248e-05	NA	NA	1.76477e-15
TGFBR3	3	-2.05158	0.3235	2.27058e-10	0.21941	69.9837	TRUE	-1	-1.67291	0.000322433	-1.80132	1.10295e-05	-2.73363	4.86773e-06	4.09105e-09
WFDC1	3	2.3097	0.960919	0.0162331	2.55429	93.6326	TRUE	1	3.26007	0.000324734	3.35607	2.37945e-05	0.530273	0.00198082	0.0416406
SHANK3	3	2.28657	0.789366	0.0037709	1.64951	89.8691	TRUE	1	3.29273	0.000326518	2.94688	0.000132529	0.879238	0.000666484	0.0133434
ELOVL6	3	1.92151	0.225319	1.48964e-17	0	0	TRUE	1	2.016	0.000331517	1.76281	0.000187983	2.12116	0.00455571	6.58618e-16
KLF4	3	-2.27875	0.24635	2.24379e-20	0	0	TRUE	-1	-2.17011	0.000331517	-2.32924	6.73708e-05	-2.36802	0.000959747	1.29503e-18
PIP5K1B	3	-2.54033	0.243616	1.85509e-25	0	0	TRUE	-1	-2.38395	0.000331517	-2.50848	0.000176797	-2.67188	1.97241e-05	1.81722e-23
RC3H1	3	1.45056	0.813197	0.0744602	1.85409	94.1768	FALSE	1	2.37384	0.000331517	2.19217	0.000151308	-0.096352	0.696212	0.127116
FILIP1	3	2.64513	0.481561	3.95567e-08	0.368664	53.0048	TRUE	1	3.3611	0.000331517	2.91661	0.000246761	1.77028	0.0151309	5.01623e-07
CDCA5	3	2.11151	0.200929	7.8729e-26	0	0	TRUE	1	2.25347	0.000331517	2.31277	9.18181e-06	1.88944	9.15051e-05	8.04429e-24
CACNB2	3	-2.79898	0.195566	1.83668e-46	0	0	TRUE	-1	-3.18356	0.000337033	-3.17008	2.25915e-05	-2.67	3.3358e-08	8.5266e-44
RHEX	3	4.1491	0.557853	1.02518e-13	0.459087	48.3378	TRUE	1	5.04719	0.000346947	4.67	3.52718e-05	3.39073	9.26631e-06	2.90739e-12
SNX7	3	-3.01422	0.299656	8.39088e-24	0	0	TRUE	-1	-2.72479	0.0003483	-2.80948	6.545e-05	-3.65415	6.73711e-05	6.91842e-22
CDH6	3	3.68252	0.528688	3.27506e-12	0.493528	58.944	TRUE	1	3.19519	0.0003483	3.16825	2.17223e-05	4.85704	1.61245e-05	7.86714e-11
TRIM68	3	-1.88275	0.374362	4.92494e-07	0.328223	78.3949	TRUE	-1	-1.60768	0.000348712	-1.44776	8.09515e-05	-2.68177	1.10308e-05	5.06365e-06
JUP	3	1.584	0.324756	1.07439e-06	0.239476	76.5132	TRUE	1	1.85149	0.000349664	2.00366	6.67885e-06	1.02836	0.000340224	1.041e-05
BBS12	3	-2.41833	0.227431	2.087e-26	0	0	TRUE	-1	-2.21425	0.000349664	-2.25691	1.10185e-05	-2.90811	4.9138e-05	2.28553e-24
SLC39A8	3	-3.74907	0.607711	6.86513e-10	0.846538	76.4691	TRUE	-1	-2.96288	0.0003511	-3.30823	1.00249e-05	-4.91347	2.02186e-07	1.15985e-08
SMAD9	3	-2.63325	0.364044	4.71338e-13	0.250117	63.0139	TRUE	-1	-2.32917	0.000351412	-2.19951	3.89027e-05	-3.31016	6.81563e-07	1.25192e-11
SNCAIP	3	-2.80595	0.280221	1.33189e-23	0.0393784	15.679	TRUE	-1	-3.02511	0.0003524	-3.27275	9.68571e-06	-2.46238	1.77556e-05	1.07331e-21
ECRG4	3	-3.90369	0.383406	2.39539e-24	0	0	TRUE	-1	-3.67527	0.000355344	-3.68363	2.29989e-05	-4.4957	0.000111719	2.11378e-22
TOM1L1	3	-1.71955	0.184043	9.346e-21	4.50199e-07	0.000403457	TRUE	-1	-1.6349	0.000358088	-1.59036	3.04757e-05	-2.36401	0.000948741	5.65393e-19
SPC25	3	2.36798	0.426658	2.8557e-08	0.334594	61.4051	TRUE	1	2.84283	0.000362269	2.78501	1.66309e-05	1.57963	0.00644411	3.7093e-07
NOMO2	2	1.61179	0.208435	1.05189e-14	0	0	TRUE	1	1.6941	0.000363432	1.54723	8.84682e-05	NA	NA	3.42425e-13
NEAT1	3	3.33497	0.361269	2.67498e-20	0	0	TRUE	1	3.43988	0.00036872	3.47425	3.03392e-05	3.02918	0.00190481	1.51523e-18
HSPB3	3	-3.00367	0.461033	7.26529e-11	0.305856	46.5902	TRUE	-1	-4.00376	0.000369879	-3.08391	0.00158733	-2.46099	2.81355e-05	1.43128e-09
PNPLA4	3	-2.38909	0.235695	3.81113e-24	0	0	TRUE	-1	-2.28119	0.000372509	-2.19113	8.09515e-05	-2.70858	5.18643e-05	3.29021e-22
CTNNAL1	3	-2.29194	0.338044	1.20178e-11	0.204093	59.6295	TRUE	-1	-2.26094	0.000375545	-1.7888	6.42991e-05	-2.90909	1.19455e-05	2.67055e-10
PANK1	3	2.00513	0.192044	1.61101e-25	0	0	TRUE	1	1.80609	0.000375545	1.93657	8.04327e-06	2.38917	0.000106493	1.59274e-23
FAM133A	3	-3.06818	0.313	1.09812e-22	0	0	TRUE	-1	-3.37064	0.000377169	-2.98777	0.000193464	-2.95489	7.81397e-05	8.14246e-21
CTPS2	3	1.64483	0.660942	0.012824	1.18718	91.3133	TRUE	1	2.31172	0.000384126	2.33937	2.05725e-05	0.398764	0.157663	0.0349444
ATP6V0E1	3	-1.86218	0.32931	1.56027e-08	0.168386	51.7678	TRUE	-1	-1.71405	0.000384251	-1.39756	0.00857764	-2.64035	0.000336848	2.1075e-07
RNF157-AS1	2	3.17286	0.412931	1.54492e-14	0	0	TRUE	1	3.38294	0.000386532	3.01562	9.64897e-05	NA	NA	4.90949e-13
NR2C2AP	3	1.44167	0.299152	1.44143e-06	0.182918	68.5472	TRUE	1	1.82677	0.000387163	1.70987	0.000207347	0.938774	0.00214091	1.35842e-05
SFMBT1	3	1.46664	0.277176	1.21411e-07	0.158498	69.3055	TRUE	1	1.74351	0.000389421	1.79569	2.57128e-05	1.00382	0.000440509	1.41835e-06
RAD51AP1	3	2.51621	0.27954	2.23138e-19	0	0	TRUE	1	2.42806	0.000391651	2.36269	0.000100598	3.02044	0.00118373	1.15658e-17
PLAC1	3	1.88374	0.712669	0.00821237	1.38	92.0407	TRUE	1	2.65092	0.000409598	2.60727	2.57128e-05	0.575813	0.00391033	0.0248618
KCNG1	3	2.54894	0.598384	2.04695e-05	0.851127	80.4686	TRUE	1	3.07757	0.000412769	3.31505	3.89941e-05	1.53754	0.000140771	0.000147678
NES	3	1.95828	0.829328	0.0182116	1.85265	91.0241	TRUE	1	3.07539	0.000416157	2.55687	0.000472423	0.455906	0.0958347	0.0453908
ITGAV	3	-2.06802	0.190537	1.91618e-27	0	0	TRUE	-1	-1.82569	0.000421007	-1.95179	6.04867e-05	-2.36073	1.0051e-05	2.31187e-25
ST6GALNAC1	3	3.93696	0.479478	2.19481e-16	0.0732703	10.5206	TRUE	1	4.41778	0.000423534	4.36592	2.06766e-05	2.86493	0.0130762	8.58427e-15
SYNM	3	1.78644	0.433263	3.73597e-05	0.439797	78.8017	TRUE	1	2.28123	0.000423884	2.21239	2.91033e-05	1.01158	0.00494934	0.000252873
EPS8	3	-2.32208	0.344267	1.53041e-11	0.203227	57.1664	TRUE	-1	-2.16405	0.00042464	-1.83845	0.000357832	-2.9854	1.10308e-05	3.34514e-10
KBTBD11	3	-2.42471	0.236755	1.29344e-24	0	0	TRUE	-1	-3.0216	0.000433213	-2.56562	0.000581472	-2.21906	1.28965e-05	1.17538e-22
LMBRD1	3	-1.52235	0.910996	0.0947061	2.27989	92.4652	FALSE	-1	-1.51791	0.000435327	0.144336	0.844637	-3.10033	3.69879e-05	0.152811
CYYR1	3	2.97929	0.358212	9.01441e-17	0	0	TRUE	1	3.38079	0.000435327	3.0816	7.24535e-05	2.30384	0.0180181	3.68074e-15
GIPC2	3	-3.20529	0.275713	3.05936e-31	0.0619709	24.6716	TRUE	-1	-3.02404	0.000435327	-2.68719	0.000116638	-3.5022	1.06514e-08	4.96941e-29
TNF	3	0.471779	1.1922	0.692312	4.1094	96.9753	FALSE	1	2.60935	0.000440022	-1.58496	0.0077772	0.412458	0.0486938	0.757665
FMNL3	3	1.95363	0.920136	0.0337377	2.31952	92.7501	TRUE	1	3.15279	0.000440378	2.65866	0.000595837	0.277525	0.131532	0.0715105
TRAK2	3	-1.9942	0.370874	7.57234e-08	0.318071	77.475	TRUE	-1	-1.53399	0.000445283	-1.75071	8.66713e-06	-2.79424	9.95548e-06	9.1827e-07
C5orf34	3	1.30522	0.15814	1.53741e-16	0	0	TRUE	1	1.45118	0.000445283	1.36373	8.11057e-05	1.00751	0.0204501	6.06867e-15
AFF1	3	-1.57459	0.20441	1.32802e-14	0.0283475	22.6064	TRUE	-1	-1.69752	0.000445283	-1.84575	2.79434e-05	-1.18088	0.00650615	4.27107e-13
CARNS1	3	-2.26672	0.438736	2.38565e-07	0.389377	68.0877	TRUE	-1	-2.90473	0.000445283	-2.64056	0.000292443	-1.60104	4.58313e-05	2.61931e-06
SAC3D1	3	2.23056	0.283125	3.31707e-15	0	0	TRUE	1	2.64378	0.000447551	2.2306	0.00195514	1.89452	0.00328804	1.16125e-13
LINC00523	3	1.4453	0.653603	0.0270165	1.16483	92.3329	TRUE	1	2.29786	0.000449335	1.9485	0.000508753	0.257968	0.0774445	0.0611059
NTN4	3	-2.69454	0.315937	1.47963e-17	0	0	TRUE	-1	-2.40731	0.000453052	-2.75455	0.000212066	-3.40944	0.00244977	6.55551e-16
ELF3	3	3.24534	0.32977	7.48033e-23	0	0	TRUE	1	3.20215	0.000460743	3.2799	1.16096e-05	3.23938	0.000516242	5.605e-21
TMEM98	3	-2.66164	0.253403	8.31663e-26	0	0	TRUE	-1	-2.75422	0.000461693	-2.96018	6.22039e-05	-2.48421	2.2793e-05	8.41713e-24
PCDH9	3	-4.5187	0.387767	2.21159e-31	0	0	TRUE	-1	-4.70981	0.000467358	-4.99937	1.47663e-05	-4.25177	3.7954e-06	3.71877e-29
SLC34A2	3	2.09532	0.242104	4.94537e-18	0	0	TRUE	1	2.16737	0.000468536	2.27403	5.13908e-05	1.75525	0.00682995	2.29583e-16
FGF2	3	-2.06747	0.468228	1.0077e-05	0.501028	77.3862	TRUE	-1	-2.67862	0.000474011	-2.49065	7.33265e-05	-1.28634	0.000260621	7.85954e-05
HDGF	2	2.04345	0.261478	5.49537e-15	0	0	TRUE	1	2.08363	0.000474011	2.01228	5.28962e-05	NA	NA	1.84445e-13
MET	3	-3.26663	0.29264	6.21394e-29	5.90036e-06	0.00224989	TRUE	-1	-2.73978	0.000477437	-3.26568	1.85281e-06	-3.90621	3.63479e-05	8.56121e-27
MROH2A	3	2.08267	0.910157	0.0221229	2.25844	92.3856	TRUE	1	3.14494	0.000477437	2.92299	0.00029437	0.420349	0.0220234	0.0525996
HEXB	3	-1.76782	0.226504	5.95983e-15	0.0416215	26.5685	TRUE	-1	-1.48628	0.000486582	-1.7181	0.000131386	-2.39091	0.000366708	1.99174e-13
PDIA4	3	1.6925	0.177742	1.69558e-21	0	0	TRUE	1	1.64575	0.000492724	1.82018	1.93985e-05	1.58936	0.000822649	1.12801e-19
LIMS3	3	2.80009	0.294311	1.83382e-21	0	0	TRUE	1	2.95869	0.000499933	3.01459	2.49759e-05	2.47971	0.000619961	1.20496e-19
FAM114A1	3	-1.57901	0.170883	2.45869e-20	3.45338e-06	0.00377449	TRUE	-1	-1.48699	0.000500266	-1.44356	8.62419e-05	-2.03531	0.000430399	1.41143e-18
GPT2	3	1.45077	0.243518	2.56042e-09	0.0797965	44.8272	TRUE	1	1.80154	0.000500266	1.61317	0.000227802	1.01542	0.0105158	3.96216e-08
ATXN7L1	3	1.90284	0.730594	0.0092005	1.44549	91.4166	TRUE	1	2.59064	0.000500266	2.73232	2.79434e-05	0.555165	0.0289262	0.0272015
LYPD1	3	2.47416	0.297341	8.72767e-17	0	0	TRUE	1	3.15	0.000501057	2.43572	0.00345279	2.17633	0.000465176	3.58422e-15
ANO5	3	-2.00729	0.349754	9.51549e-09	0.222789	60.8622	TRUE	-1	-2.58249	0.000504774	-2.26034	0.000229796	-1.49745	6.31788e-05	1.32987e-07
TPBG	3	-3.09778	0.307928	8.2928e-24	0	0	TRUE	-1	-3.06432	0.000505914	-3.24673	1.78574e-05	-2.98164	0.000167409	6.89077e-22
SCG5	3	-3.18262	0.477387	2.61545e-11	0.414664	60.7316	TRUE	-1	-2.7741	0.000511038	-2.68456	3.89027e-05	-4.21855	1.5764e-05	5.50275e-10
KPNA2	3	1.41031	0.240133	4.27863e-09	0.0593613	33.8209	TRUE	1	1.59524	0.000512256	1.60742	3.61435e-05	0.576286	0.354134	6.34955e-08
EPM2A-DT	2	-2.66942	0.340912	4.8698e-15	0	0	TRUE	-1	-2.51534	0.000512256	-2.82501	4.50091e-05	NA	NA	1.65596e-13
BTG1	3	-2.1389	0.303833	1.92639e-12	0.0984627	34.8924	TRUE	-1	-1.71302	0.000512256	-2.29369	0.000319572	-2.71453	0.000529631	4.80584e-11
LAMTOR5-AS1	2	2.20789	0.292888	4.76036e-14	0	0	TRUE	1	2.2689	0.000514341	2.15686	0.000120111	NA	NA	1.41584e-12
SNAI2	3	-2.32335	0.251301	2.34644e-20	0	0	TRUE	-1	-2.42031	0.000518884	-2.27119	8.64573e-05	-2.29658	0.000543671	1.35063e-18
MTHFD1	3	-1.5449	1.02104	0.130262	2.97093	95.5698	FALSE	-1	-2.52118	0.00052128	-2.64672	3.59921e-05	0.422408	0.122074	0.195576
TOP2A	3	3.1745	0.440633	5.8295e-13	0.176036	29.9506	TRUE	1	3.85669	0.00052128	3.49843	0.000142535	2.46962	0.00186353	1.53623e-11
GCA	3	-2.15414	0.210922	1.73473e-24	0	0	TRUE	-1	-2.04165	0.00052128	-2.10174	2.05725e-05	-2.31785	9.24382e-05	1.54355e-22
TSPAN8	3	-2.52284	0.344336	2.35905e-13	0	0	TRUE	-1	-2.86284	0.000523109	-2.28627	0.00325933	-2.32356	0.0137355	6.43791e-12
PSMA3	3	-2.58782	0.286205	1.5406e-19	0	0	TRUE	-1	-2.59817	0.000542303	-2.49339	4.21166e-05	-2.76988	0.00188396	8.12336e-18
INPPL1	3	1.51397	0.34831	1.38253e-05	0.281932	78.2944	TRUE	1	1.83683	0.000549075	1.92981	1.58565e-05	0.905353	0.00153333	0.000104251
SH3BP5	3	-1.97985	0.21099	6.3744e-21	0	0	TRUE	-1	-1.78344	0.000549075	-1.98285	1.09077e-05	-2.47172	0.00188351	3.94321e-19
NOL4L	3	1.69534	0.2514	1.54512e-11	0	0	TRUE	1	1.98449	0.000549075	1.31627	0.080666	1.54175	0.00603447	3.37382e-10
NRTN	3	2.45582	0.821843	0.00280639	1.70791	84.8741	TRUE	1	3.39944	0.000549075	3.22543	0.000212941	0.942531	0.0747967	0.010481
NAP1L1	3	-1.83763	0.213733	8.12958e-18	0	0	TRUE	-1	-1.77336	0.000549075	-1.88369	0.000116035	-1.87139	0.00360384	3.70165e-16
AMDHD1	3	-1.74166	0.180912	6.14473e-22	0	0	TRUE	-1	-1.71821	0.000549941	-1.69753	0.000358985	-1.78761	6.92126e-05	4.24662e-20
ANOS1	3	-2.73579	0.656768	3.10628e-05	1.14889	88.8156	TRUE	-1	-2.05974	0.000553934	-2.10118	3.958e-05	-4.05576	1.75933e-07	0.000214328
STC2	3	2.65117	0.564175	2.61182e-06	0.725584	76.8776	TRUE	1	3.10593	0.000559491	3.38528	7.77878e-06	1.68731	0.000512683	2.31914e-05
ADAMTS18	3	-2.34806	0.29275	1.05152e-15	0	0	TRUE	-1	-2.60202	0.000559491	-2.39578	0.000168698	-1.90739	0.0190852	3.91204e-14
CCDC68	3	-2.38084	0.252754	4.52891e-21	0	0	TRUE	-1	-2.522	0.000561998	-2.26682	0.00023198	-2.37958	0.000152782	2.86139e-19
GPR158	3	2.65388	0.677076	8.86883e-05	1.00571	73.2779	TRUE	1	3.51877	0.000570093	3.18282	0.000159741	1.37982	0.056799	0.000546276
SGCE	3	-2.55555	0.586077	1.29808e-05	0.85938	84.2639	TRUE	-1	-1.95608	0.000570257	-2.03651	1.84981e-05	-3.84882	1.70405e-05	9.83691e-05
LGALS9	3	1.7856	0.510791	0.000472715	0.658874	85.0548	TRUE	1	2.2363	0.00057187	2.39885	1.54579e-05	0.86268	0.00733008	0.00234436
CFDP1	3	-1.63711	0.184845	8.24141e-19	0	0	TRUE	-1	-1.55698	0.000574052	-1.53145	9.89748e-05	-2.06604	0.00127904	4.07397e-17
NMRK1	3	-1.40061	0.800166	0.0800494	1.79336	93.8218	FALSE	-1	-1.3795	0.000574725	0.0249111	0.964175	-2.78948	4.59243e-06	0.134222
NPM2	3	1.38916	0.514769	0.00696304	0.705203	90.1151	TRUE	1	1.97804	0.000574725	1.8837	0.000108483	0.455884	0.0113255	0.0218157
AKAP8	3	0.641316	0.626387	0.305913	1.07661	91.6022	FALSE	1	1.44931	0.000574725	1.05686	0.022039	-0.582796	0.141845	0.391395
PPP6C	3	-2.23211	0.31134	7.53442e-13	0.147417	50.8093	TRUE	-1	-1.85965	0.000574992	-2.04462	1.23229e-05	-3.01393	7.65364e-05	1.95501e-11
CHMP3	3	-1.90734	0.344949	3.21431e-08	0.28728	80.5423	TRUE	-1	-1.47229	0.00057502	-1.6477	1.31425e-05	-2.57633	1.9396e-07	4.14253e-07
LINC01116	2	-2.7597	0.354296	6.74026e-15	0	0	TRUE	-1	-2.72825	0.000583305	-2.78546	4.67727e-05	NA	NA	2.23507e-13
SPATA7	3	-2.01396	0.218697	3.29506e-20	0	0	TRUE	-1	-1.88109	0.000588921	-2.06953	0.000203663	-2.10614	0.000288618	1.84204e-18
VSIG10	3	1.09844	0.608239	0.0709293	0.861887	78.6683	TRUE	1	2.21638	0.000592652	0.154518	0.847224	0.75531	0.153981	0.122528
INTS6L	3	-1.73252	0.154709	4.14431e-29	0	0	TRUE	-1	-1.60823	0.000592652	-1.56741	0.000167412	-1.88993	2.86397e-06	5.82249e-27
NRBP2	3	1.75543	0.206124	1.64629e-17	0	0	TRUE	1	1.77117	0.000599965	1.7347	7.98277e-05	1.77336	0.00650403	7.24878e-16
PRRC1	3	-1.51699	0.786795	0.0538465	1.61354	87.6565	TRUE	-1	-1.74306	0.000599965	-0.0360023	0.954435	-2.82609	0.00153004	0.100462
SVEP1	3	-2.9363	0.22935	1.58306e-37	0	0	TRUE	-1	-2.99566	0.000599965	-3.22783	1.51541e-05	-2.83029	3.57954e-07	3.9772e-35
CKAP2L	3	2.01488	0.553006	0.000268951	0.755625	83.968	TRUE	1	2.71046	0.000601943	2.51894	8.66275e-05	1.06376	0.000359491	0.00144417
LAMC1	3	1.69714	0.192736	1.30241e-18	0	0	TRUE	1	1.81379	0.00060373	1.80154	3.958e-05	1.44414	0.00382618	6.32114e-17
DENND4B	3	1.73851	0.343249	4.08675e-07	0.239394	68.2306	TRUE	1	2.13088	0.000610827	2.09545	3.72898e-05	1.15423	0.00158143	4.28226e-06
EFNA3	3	1.78658	0.773215	0.0208557	1.61707	91.5379	TRUE	1	2.7713	0.000612118	2.41342	0.000325497	0.379244	0.086011	0.0503359
DPP3	3	1.45592	0.300444	1.26032e-06	0.187735	69.9308	TRUE	1	1.83371	0.000614627	1.73861	6.33417e-05	0.9476	0.00163893	1.20475e-05
MIR99AHG	3	-1.87013	0.499103	0.000178971	0.566604	76.0921	TRUE	-1	-2.4536	0.000615376	-2.32834	0.000205988	-0.95219	0.0419814	0.00101377
ECM2	3	-3.16485	0.542027	5.25416e-09	0.631974	71.7748	TRUE	-1	-2.67636	0.000619638	-2.59103	5.91485e-05	-4.27851	4.63601e-06	7.71566e-08
FDX2	3	1.70635	0.509841	0.000817454	0.656804	85.002	TRUE	1	2.13496	0.000622794	2.33866	3.40291e-05	0.78475	0.0138106	0.00374447
ANAPC16	3	-2.12723	0.343105	5.6484e-10	0.222172	63.39	TRUE	-1	-1.71048	0.000626752	-1.92062	1.72085e-05	-2.94439	6.29133e-05	9.62663e-09
CT66	2	2.22511	0.339897	5.89347e-11	0	0	TRUE	1	2.4772	0.000629286	1.97756	0.00224696	NA	NA	1.18063e-09
PRRG2	3	1.56491	0.691353	0.023602	1.3192	93.4498	TRUE	1	2.30455	0.000629955	2.2636	3.54258e-05	0.283183	0.0440511	0.0552647
PSLNR	2	2.96317	0.402978	1.9356e-13	0	0	TRUE	1	3.03409	0.000629955	2.90178	0.000176282	NA	NA	5.33352e-12
RPL3	2	-2.00189	0.252409	2.17136e-15	0	0	TRUE	-1	-2.00344	0.000632678	-2.00079	2.80885e-05	NA	NA	7.8063e-14
E2F7	3	3.02925	0.317932	1.60379e-21	0	0	TRUE	1	3.27102	0.000633162	3.35374	2.51875e-05	2.62533	0.00044561	1.07364e-19
TNNI3	3	1.65508	0.571875	0.0038022	0.854029	88.6163	TRUE	1	2.24524	0.00064105	2.28106	0.000195147	0.638639	0.00174566	0.0134341
HPSE	3	-2.90708	0.388282	7.04471e-14	0.271591	60.0958	TRUE	-1	-2.23414	0.00064302	-2.87967	1.72085e-05	-3.53828	8.70413e-07	2.0468e-12
GLT8D1	3	-1.87268	0.266766	2.21981e-12	0.0856697	39.8036	TRUE	-1	-1.48488	0.000645425	-1.9512	0.000617587	-2.33626	0.000129761	5.50569e-11
LTO1	3	1.93004	0.494257	9.42526e-05	0.497127	68.0495	TRUE	1	2.69057	0.000645425	2.17034	0.00278735	1.08874	0.0396406	0.000575734
ZC3H13	3	-2.66625	0.258042	5.01574e-25	0	0	TRUE	-1	-2.73497	0.000647796	-2.42655	0.00021091	-2.79013	1.54677e-05	4.71855e-23
RASAL1	3	2.44138	0.611925	6.61659e-05	0.9205	83.4408	TRUE	1	2.98615	0.00066062	3.2014	1.40502e-05	1.39055	0.000139036	0.000423426
OR7E12P	2	2.34742	0.308188	2.5996e-14	0	0	TRUE	1	2.37359	0.000665268	2.32693	7.076e-05	NA	NA	8.10429e-13
SQOR	3	-2.45058	0.413124	2.99565e-09	0.315638	62.2986	TRUE	-1	-1.9183	0.000667913	-2.27566	4.78047e-05	-3.45154	0.000150941	4.57577e-08
GRHL2	3	1.65747	0.385716	1.73034e-05	0.334831	75.9639	TRUE	1	2.03181	0.000668249	2.12979	0.000143504	1.01367	0.000718365	0.000127638
LEMD1	3	2.09647	0.262773	1.48401e-15	0	0	TRUE	1	2.28106	0.000669068	2.16	0.000321074	1.78805	0.0092281	5.40803e-14
KLK6	3	2.03271	0.290588	2.64919e-12	0.0808278	31.5089	TRUE	1	2.39721	0.0006738	2.33704	0.000229108	1.58186	0.00158066	6.5027e-11
VPS26C	3	-1.48396	0.186512	1.77201e-15	0	0	TRUE	-1	-1.58702	0.000674414	-1.38616	0.000606318	-1.49541	0.00572227	6.41377e-14
LIX1L	3	-2.23229	0.234803	1.96141e-21	0.0497691	29.7026	TRUE	-1	-2.06605	0.00067593	-1.89605	0.000125684	-2.58774	1.09017e-06	1.28485e-19
FJX1	3	2.0691	0.619811	0.000843016	0.974061	85.7215	TRUE	1	2.74179	0.00067593	2.70978	3.75692e-05	0.958541	0.00562393	0.00384682
CNKSR2	3	-3.10637	0.303863	1.56583e-24	0	0	TRUE	-1	-3.12375	0.000681394	-3.65303	8.44184e-06	-2.73795	0.000123525	1.39909e-22
GPR19	3	1.9532	0.686441	0.00443549	1.19978	85.9427	TRUE	1	2.83149	0.000684745	2.51958	0.000655184	0.730638	0.0395831	0.0152112
ALPK3	3	2.04163	0.948136	0.0312946	2.51548	94.5777	TRUE	1	2.82407	0.000685016	3.20237	1.03854e-05	0.278564	0.0469936	0.0677305
PPM1A	3	-1.91793	0.387076	7.23574e-07	0.245667	54.7436	TRUE	-1	-1.85369	0.000695127	-1.1628	0.0840755	-2.63029	0.000222772	7.23744e-06
CFL2	3	-2.84734	0.570506	6.00949e-07	0.810822	83.0984	TRUE	-1	-2.17198	0.000698097	-2.38793	1.31769e-05	-3.99405	6.01134e-07	6.085e-06
MYO3B	3	1.16178	0.755018	0.123865	1.49795	89.404	TRUE	1	2.69215	0.000698097	0.667103	0.362446	0.255197	0.196168	0.18832
AP5M1	3	-1.80151	0.219708	2.41291e-16	0	0	TRUE	-1	-1.78748	0.000698097	-1.86008	0.000160045	-1.72034	0.00885929	9.42003e-15
CENPK	3	2.55117	0.268922	2.38563e-21	0	0	TRUE	1	2.72341	0.000702482	2.79594	2.69795e-05	2.24076	0.000453722	1.54849e-19
DYNC2LI1	3	-1.90753	0.210964	1.53831e-19	0	0	TRUE	-1	-2.03697	0.000703751	-2.19543	0.000140501	-1.66202	0.000448	8.12336e-18
RNFT2	3	1.62758	0.795758	0.0408228	1.747	92.6442	TRUE	1	2.43443	0.000712519	2.45406	4.78686e-05	0.116113	0.708436	0.0820644
FGL2	3	-2.64424	0.268284	6.44795e-23	0.0256148	11.7917	TRUE	-1	-2.28599	0.000715538	-2.48048	2.02514e-05	-3.23387	2.86383e-05	4.88284e-21
PIK3C2B	3	1.36491	0.419384	0.0011357	0.433095	83.6	TRUE	1	1.91749	0.000720171	1.71637	0.000841694	0.652615	0.00160474	0.00494047
TM2D2	3	-1.69191	0.178418	2.47443e-21	0	0	TRUE	-1	-1.58701	0.000720171	-1.69442	9.25716e-05	-1.79062	0.000192809	1.59642e-19
CXCL13	3	2.62544	0.692604	0.000150233	1.03485	72.0941	TRUE	1	3.58725	0.000720439	3.09292	0.000617852	1.36613	0.0586649	0.000868967
SLC13A4	3	1.57742	0.34194	3.96589e-06	0.195483	56.0496	TRUE	1	2.01319	0.00072266	0.659877	0.307708	1.75888	8.32106e-05	3.3809e-05
CDC6	3	2.27395	0.845157	0.00713322	1.94353	92.3248	TRUE	1	2.99744	0.00072266	3.30356	1.00367e-05	0.738491	0.000289845	0.0222382
MSTO1	3	1.59238	0.536017	0.00297067	0.749149	88.0895	TRUE	1	2.12632	0.00072266	2.18464	5.17061e-05	0.621873	0.0127946	0.0109812
SMAD5	3	-2.23994	0.241295	1.64788e-20	4.59277e-06	0.00250938	TRUE	-1	-1.94067	0.000729117	-2.21256	3.97782e-05	-2.91754	0.000481473	9.74805e-19
DTWD1	3	-2.03674	0.298353	8.6944e-12	0.150653	56.567	TRUE	-1	-1.67769	0.000740834	-1.8415	1.54073e-05	-2.73429	4.24461e-05	1.96683e-10
PFKP	3	1.70851	0.160796	2.27126e-26	0	0	TRUE	1	1.69037	0.000740834	1.83045	1.65077e-05	1.63754	2.9715e-05	2.46207e-24
BIRC5	3	2.99919	0.44792	2.14489e-11	0.412438	69.3316	TRUE	1	2.84504	0.000740834	3.79282	2.10934e-08	2.37971	3.22254e-05	4.57128e-10
FRYL	3	0.745482	0.851665	0.381398	1.98822	92.5713	FALSE	1	2.2267	0.000740834	0.740002	0.287996	-0.634387	0.0385712	0.469615
FOXP4-AS1	2	3.47183	0.443567	4.99353e-15	0	0	TRUE	1	3.47223	0.000750168	3.47155	3.29333e-05	NA	NA	1.68997e-13
ANXA2R-OT1	2	2.39752	0.311922	1.51467e-14	0	0	TRUE	1	2.39767	0.00075031	2.3974	5.01915e-05	NA	NA	4.82773e-13
RUNX1T1	3	-2.33919	0.31311	7.96878e-14	0.0524915	17.7735	TRUE	-1	-2.7026	0.000758676	-2.61718	6.37826e-05	-1.72634	0.0103302	2.29964e-12
POLR3GL	3	-1.64215	0.248836	4.13035e-11	0.112432	60.5628	TRUE	-1	-1.40491	0.000759016	-1.39491	6.9469e-05	-2.16498	1.19382e-05	8.44861e-10
PRORSD1P	3	1.52937	0.262874	5.96057e-09	0.0871454	41.9856	TRUE	1	1.84661	0.000763403	1.73231	9.75807e-05	0.977552	0.0436148	8.65315e-08
ZNF592	3	1.57459	0.415766	0.00015235	0.409671	80.5715	TRUE	1	2.15788	0.000763403	1.90717	0.000355215	0.889086	0.000229697	0.000879782
BLACAT1	2	1.86788	0.247474	4.4277e-14	0	0	TRUE	1	1.90628	0.000765375	1.83928	7.5428e-05	NA	NA	1.32243e-12
FAM110C	3	-1.90754	0.217252	1.63047e-18	1.75515e-08	1.13951e-05	TRUE	-1	-1.80276	0.000765375	-1.71281	0.000116531	-2.75687	0.00080458	7.84203e-17
TK1	3	2.02717	0.577804	0.000450802	0.831694	83.5347	TRUE	1	2.45534	0.000765375	2.77208	9.41748e-06	0.967267	0.0247589	0.0022498
ZNF627	3	1.41715	0.905233	0.117463	2.29921	93.7917	FALSE	1	2.32699	0.000767362	2.34297	7.8029e-05	-0.343924	0.36395	0.180567
PGGHG	3	2.20326	0.266283	1.29395e-16	0.0187447	8.77283	TRUE	1	2.40625	0.000767362	2.52496	3.33059e-05	1.71148	0.00459117	5.15527e-15
SLC16A1	3	-2.75635	0.534917	2.56555e-07	0.619777	72.8122	TRUE	-1	-2.27684	0.000770079	-2.23621	0.000109447	-3.98521	5.45566e-05	2.78816e-06
SYNE1	3	-2.38048	0.483468	8.48995e-07	0.497304	71.4385	TRUE	-1	-2.72023	0.000775074	-3.05076	1.59936e-05	-1.56342	0.00132045	8.38589e-06
FAM124A	3	1.88758	0.809234	0.0196716	1.73915	89.9054	TRUE	1	2.98558	0.000775074	2.47457	0.00116806	0.442548	0.0980687	0.0480979
NOTCH3	3	1.95536	0.601221	0.00114466	0.934257	87.5093	TRUE	1	2.4974	0.000775074	2.67508	1.93985e-05	0.882064	0.00222594	0.00497138
UNC5A	3	3.2735	0.918221	0.000363795	1.99392	79.4208	TRUE	1	4.30187	0.000776131	4.18868	0.000188723	1.62491	0.0239109	0.0018608
GPR137C	3	2.1351	0.675172	0.00156524	1.16595	86.2962	TRUE	1	2.84302	0.000779061	2.84583	3.52718e-05	0.90881	0.0174393	0.00648537
ASXL3	3	-2.40185	0.256516	7.72468e-21	0	0	TRUE	-1	-2.37787	0.000783441	-2.56025	9.64897e-05	-2.29836	0.000247123	4.72666e-19
ZBTB43	3	-1.82565	0.541583	0.000749099	0.739368	85.5083	TRUE	-1	-2.44412	0.000785129	-2.36763	6.3072e-05	-0.872746	0.00174777	0.00346781
UCP2	3	2.62152	0.241132	1.5715e-27	0	0	TRUE	1	2.45453	0.000786754	2.49627	2.6587e-05	2.82436	1.17885e-05	1.93985e-25
PRSS35	3	-3.28046	0.325069	6.02073e-24	0	0	TRUE	-1	-3.17314	0.000786754	-2.82272	0.00020991	-3.79026	2.05691e-05	5.04207e-22
CDC45	3	2.41784	0.895609	0.00694095	2.17103	91.5419	TRUE	1	3.12414	0.000788442	3.55553	1.09077e-05	0.788065	0.00685829	0.0217529
ATG5	3	-2.02254	0.253341	1.42294e-15	0.0723649	37.4547	TRUE	-1	-1.73965	0.000808024	-1.83199	3.21626e-05	-2.62051	4.87898e-05	5.20324e-14
CD82	2	2.24538	0.280139	1.09916e-15	0	0	TRUE	1	2.16057	0.000808545	2.30706	1.72217e-05	NA	NA	4.06803e-14
ANXA3	3	-2.97237	0.284475	1.48704e-25	0	0	TRUE	-1	-2.60149	0.000812402	-2.90145	2.61898e-05	-3.367	2.91123e-05	1.47701e-23
BZW2	3	1.70599	0.187479	9.06265e-20	0	0	TRUE	1	1.69451	0.000816515	1.66602	8.60888e-05	1.76988	0.000582348	4.86263e-18
EIF3M	3	-2.3868	0.267928	5.1798e-19	2.39832e-07	0.000101569	TRUE	-1	-2.04849	0.000816515	-2.39786	3.82035e-05	-3.41711	0.00136084	2.60269e-17
GET1	3	-1.85651	0.212312	2.24428e-18	2.8831e-06	0.00191132	TRUE	-1	-1.74274	0.000816515	-1.70898	6.68658e-05	-2.73437	0.00141517	1.06504e-16
ZC2HC1B	3	1.31362	0.687409	0.0560077	1.30439	93.4121	TRUE	1	2.10258	0.000819355	1.9538	0.000558958	0.0440611	0.70137	0.103188
APLNR	3	1.3616	0.524829	0.00947662	0.706814	87.2449	TRUE	1	2.16511	0.000819355	1.64886	0.00351525	0.47653	0.00846646	0.0278253
H2AC17	3	2.44508	0.991759	0.0136861	2.68884	92.5529	TRUE	1	3.33693	0.000825952	3.60942	1.97612e-05	0.623962	0.0126636	0.0366753
TAFAZZIN	3	1.49217	0.491981	0.00242143	0.622378	86.8942	TRUE	1	2.02628	0.000825952	1.99762	7.99875e-05	0.606024	0.0145477	0.00929853
PRRX1	3	-2.98859	0.307311	2.35959e-22	0	0	TRUE	-1	-2.68483	0.000826064	-3.14692	3.92117e-05	-3.1251	0.000155484	1.6966e-20
TTLL7	3	-2.84548	0.333936	1.5815e-17	0.0558085	16.2745	TRUE	-1	-3.05401	0.000826592	-3.37524	3.44787e-05	-2.37003	0.000424491	6.97787e-16
DHFR2	3	-1.65837	0.181604	6.73849e-20	0	0	TRUE	-1	-1.61111	0.000828382	-1.5607	8.94007e-05	-1.86767	0.000466662	3.66159e-18
NT5DC1	3	-2.93586	0.294917	2.40186e-23	0	0	TRUE	-1	-2.56333	0.000828382	-3.03471	1.58565e-05	-3.22591	0.000154577	1.88573e-21
MKI67	3	2.28969	0.409134	2.18803e-08	0.301354	59.8823	TRUE	1	2.90401	0.000830104	2.66839	0.000456907	1.71302	3.22254e-05	2.90039e-07
DOCK5	3	-2.34645	0.321788	3.05564e-13	0.118463	38.1279	TRUE	-1	-2.11303	0.000832162	-1.94587	0.00131657	-3.00127	4.33684e-05	8.21829e-12
PARP8	3	-2.36212	0.388914	1.25054e-09	0.299682	66.1298	TRUE	-1	-1.83904	0.000832162	-2.15989	5.80085e-05	-3.1708	1.61549e-05	2.03858e-08
ZFPL1	3	1.87159	0.741599	0.0116121	1.48598	91.3782	TRUE	1	2.6304	0.00084382	2.65875	3.19281e-05	0.505723	0.0439629	0.0324492
KIZ	3	-2.08637	0.219289	1.83037e-21	0	0	TRUE	-1	-1.90907	0.00085882	-2.10886	5.92613e-05	-2.24283	0.000206394	1.20496e-19
CMTM7	3	1.73701	0.189729	5.42508e-20	0	0	TRUE	1	1.80588	0.000862048	1.78585	5.59909e-05	1.63237	0.000647972	2.98589e-18
ANKMY2	3	-1.86677	0.367065	3.66355e-07	0.321716	79.6792	TRUE	-1	-1.46668	0.000863349	-1.54177	3.61478e-05	-2.6208	2.53377e-06	3.8865e-06
UAP1	3	-2.0778	0.291772	1.06919e-12	0.144306	56.5156	TRUE	-1	-1.74592	0.000864603	-1.81129	0.00012361	-2.63373	3.40212e-06	2.73444e-11
SGMS2	3	-2.4637	0.271142	1.02407e-19	0	0	TRUE	-1	-2.1714	0.000868498	-2.43236	4.69468e-05	-3.11441	0.000729071	5.48094e-18
KCNJ8	3	-3.74678	0.356636	8.11655e-26	0.110467	27.8093	TRUE	-1	-3.14382	0.000870025	-3.45504	6.35244e-05	-4.21625	1.07671e-07	8.25376e-24
LANCL1	3	-1.96301	0.314145	4.13819e-10	0.208568	70.4936	TRUE	-1	-1.57295	0.000880452	-1.71765	3.06248e-05	-2.57413	1.23968e-06	7.19634e-09
CLN5	3	-1.97625	0.301554	5.61834e-11	0.143911	52.7893	TRUE	-1	-1.75279	0.000881749	-1.64192	0.000253449	-2.65356	5.9393e-05	1.13082e-09
CHST9	3	-2.26842	0.528707	1.78262e-05	0.61768	74.3629	TRUE	-1	-2.77531	0.000892821	-2.90769	0.000115995	-1.37068	0.00248416	0.000130863
NDFIP2	3	-2.29749	0.432948	1.11676e-07	0.451012	80.5597	TRUE	-1	-1.92828	0.000893988	-1.78299	0.000142973	-3.10424	6.33868e-08	1.31252e-06
RAB8B	3	-1.00916	1.18322	0.393717	4.02156	95.7895	FALSE	-1	-1.92993	0.000896049	1.35954	0.0222966	-2.42886	0.000173084	0.48209
MNT	3	1.05808	0.369956	0.00423607	0.293826	72.0817	TRUE	1	1.50648	0.000907032	1.34491	0.0139701	0.375241	0.321299	0.0146555
SYNAGE	2	2.65068	0.348081	2.63417e-14	0	0	TRUE	1	2.61051	0.000907032	2.68165	5.13908e-05	NA	NA	8.18815e-13
RUSC1	3	1.59562	0.160827	3.36178e-23	0	0	TRUE	1	1.43214	0.000907032	1.62088	2.05725e-05	1.72596	0.00013861	2.60111e-21
CDCA8	3	1.7845	0.663246	0.00713329	1.16315	90.1104	TRUE	1	2.59912	0.000909043	2.38323	0.000244644	0.6123	5.87934e-05	0.0222382
NAP1L5	3	-2.76307	0.298555	2.14599e-20	0	0	TRUE	-1	-2.70466	0.000913934	-2.89451	0.00021091	-2.71401	0.000181359	1.24194e-18
SLC51A	3	-1.8041	0.421889	1.90071e-05	0.375807	70.9979	TRUE	-1	-2.35347	0.000923074	-2.18454	0.00050535	-1.10521	0.00359329	0.000138389
NCOA1	3	-1.96851	0.219783	3.34871e-19	0	0	TRUE	-1	-1.8858	0.000928294	-1.91641	0.000290494	-2.10367	0.000324852	1.71491e-17
INTU	3	-1.94645	0.210677	2.48795e-20	0	0	TRUE	-1	-1.84148	0.000929105	-1.87892	3.48738e-05	-2.21699	0.000663842	1.42044e-18
IFI16	3	-2.02422	0.414	1.01134e-06	0.341012	66.5908	TRUE	-1	-1.70559	0.000932694	-1.4973	0.0177693	-2.85164	3.69879e-05	9.8259e-06
SCN4B	3	-1.46416	0.51335	0.00434219	0.68666	87.8219	TRUE	-1	-1.96412	0.00093352	-2.03601	5.66934e-05	-0.525504	0.0431946	0.0149536
SASH1	3	-2.07141	0.254945	4.47659e-16	0.0373705	18.8897	TRUE	-1	-1.72652	0.000959982	-2.03928	0.000168698	-2.68708	0.00026456	1.71322e-14
RNASEL	3	-2.0316	0.208564	2.01747e-22	0	0	TRUE	-1	-1.90438	0.000960883	-1.90558	4.46501e-05	-2.32732	0.00011788	1.47545e-20
MEOX1	3	2.67531	0.428777	4.39271e-10	0.238916	43.2554	TRUE	1	3.13205	0.000960883	3.13458	7.28664e-05	1.924	0.005898	7.62033e-09
SARAF	3	-1.68315	0.192665	2.41211e-18	0	0	TRUE	-1	-1.53357	0.000960883	-1.80576	0.000103506	-1.73793	0.00131229	1.14214e-16
LINC02850	2	2.80654	0.38066	1.67051e-13	0	0	TRUE	1	2.80869	0.000960883	2.80482	0.000104999	NA	NA	4.63294e-12
ATF7IP2	3	-1.71117	0.235715	3.88604e-13	0.091117	54.6977	TRUE	-1	-1.48967	0.000968214	-1.45483	8.87829e-05	-2.16048	3.88863e-06	1.03863e-11
MAGEA5P	3	1.93413	0.879516	0.0278716	2.12432	92.8758	TRUE	1	2.81627	0.000969844	2.88026	6.56577e-05	0.30602	0.141152	0.0624975
WDR55	3	1.52751	0.34156	7.74411e-06	0.270501	78.7372	TRUE	1	1.80576	0.00097556	1.98784	2.14791e-05	0.969654	4.04392e-05	6.2218e-05
GNG11	3	-2.21822	0.220819	9.62336e-24	0	0	TRUE	-1	-2.4102	0.000999763	-2.33005	0.000127078	-2.0909	3.03092e-05	7.87382e-22
CCDC186	3	-1.23274	0.330743	0.000193633	0.232512	70.8873	TRUE	-1	-1.46487	0.000999763	-0.554469	0.163756	-1.6422	0.000355375	0.00108617
CMTR2	3	-1.71608	0.206438	9.34694e-17	0	0	TRUE	-1	-1.63426	0.00100338	-1.63656	0.000250978	-2.03954	0.00225215	3.80198e-15
RPL37	3	-2.20759	0.233797	3.64603e-21	0	0	TRUE	-1	-1.96515	0.00100677	-2.14021	3.12495e-05	-2.69321	0.000324852	2.31729e-19
SKP1	3	-2.07418	0.436493	2.01485e-06	0.425361	75.981	TRUE	-1	-1.57905	0.00100677	-1.7798	3.90563e-05	-3.13324	0.000155023	1.83016e-05
LOC105374937	2	2.85932	0.382608	7.82524e-14	0	0	TRUE	1	2.89554	0.00100779	2.83319	7.24535e-05	NA	NA	2.26127e-12
TMEM102	3	1.66454	0.814257	0.0409292	1.80293	92.0982	TRUE	1	2.67177	0.00100868	2.35518	0.000850138	0.1813	0.307223	0.0821547
RIPPLY2	3	1.40299	0.684239	0.0403213	1.28739	92.9076	TRUE	1	2.17176	0.00100868	2.05563	0.000143504	0.131334	0.453857	0.0813253
MGAT4B	3	1.59318	0.196451	5.07061e-16	0	0	TRUE	1	1.69749	0.00100868	1.62685	0.000148749	1.41218	0.00828378	1.93362e-14
LINGO1	3	1.90676	0.553413	0.000570104	0.740323	81.7875	TRUE	1	2.54942	0.0010088	2.46109	0.000321074	0.952206	0.00422394	0.00276468
SLIT2	3	-1.99447	0.549346	0.000282744	0.732822	82.6753	TRUE	-1	-2.56942	0.00101438	-2.62726	0.000232337	-1.07624	6.29133e-05	0.00150461
LIX1	3	3.39118	0.806022	2.58441e-05	1.32839	68.4755	TRUE	1	4.52429	0.00101438	3.97908	0.0004067	1.98003	0.0219175	0.000182145
TCP1	3	-1.79286	0.204862	2.1047e-18	0	0	TRUE	-1	-1.69907	0.00101491	-1.7747	4.87166e-05	-1.99527	0.00241393	1.00102e-16
PYM1	3	1.83135	0.512813	0.000355371	0.628009	80.8898	TRUE	1	2.42069	0.00101723	2.36018	0.000352723	0.959607	0.00187508	0.00182251
CYP3A5	3	-3.81574	0.350727	1.44328e-27	0	0	TRUE	-1	-3.3459	0.00101761	-3.50079	5.2243e-05	-4.3865	6.48816e-06	1.79193e-25
MRPS18A	3	1.44674	0.180118	9.57849e-16	0	0	TRUE	1	1.52385	0.00102184	1.4091	0.000276784	1.40628	0.00604154	3.57602e-14
MARF1	3	-1.90232	0.24686	1.29753e-14	0.0701888	38.3064	TRUE	-1	-1.49302	0.00102285	-1.99084	0.000246761	-2.26705	2.48582e-05	4.1793e-13
HCFC2	3	-1.478	0.171082	5.66374e-18	0	0	TRUE	-1	-1.37669	0.00102713	-1.37657	0.000480903	-1.75248	0.000456476	2.61229e-16
NLGN4X	3	-3.0365	0.42528	9.33255e-13	0	0	TRUE	-1	-3.27891	0.00102713	-2.62764	0.0041316	-3.31946	0.00950656	2.40116e-11
SYPL1	3	-2.11623	0.234595	1.86778e-19	0.0167121	9.90111	TRUE	-1	-1.87766	0.00103023	-1.94006	5.41801e-05	-2.75445	0.000141438	9.7284e-18
ADAMTS9-AS2	2	-2.15307	0.309332	3.39323e-12	0	0	TRUE	-1	-2.15677	0.00103334	-2.14951	0.000358985	NA	NA	8.1236e-11
SST	3	3.10329	0.565941	4.17202e-08	0.49035	51.0241	TRUE	1	3.61623	0.00103407	3.77685	0.000156173	2.0879	0.0134062	5.26869e-07
PRR5	3	2.38125	0.541911	1.11191e-05	0.679623	78.7543	TRUE	1	2.92735	0.00103706	3.02966	3.18792e-05	1.49353	3.84759e-05	8.58145e-05
CTSO	3	-1.68077	0.186164	1.74098e-19	2.88116e-06	0.00256226	TRUE	-1	-1.48464	0.00103706	-1.59851	4.23962e-05	-2.38747	0.000663522	9.11241e-18
ANXA5	3	-2.04733	0.270252	3.57297e-14	0.100908	46.04	TRUE	-1	-1.64352	0.00103874	-1.96016	2.13753e-05	-2.6163	3.28724e-05	1.08228e-12
CCM2L	3	2.00545	0.592178	0.00070773	0.88325	84.9904	TRUE	1	2.50666	0.00105079	2.73799	2.10142e-05	0.947382	0.00799161	0.00330785
LINC00842	2	-2.41173	0.377283	1.63353e-10	0	0	TRUE	-1	-2.68997	0.00105141	-2.16766	0.00195954	NA	NA	3.01766e-09
NUDT6	3	-2.38992	0.294753	5.13628e-16	0	0	TRUE	-1	-2.69348	0.00105457	-2.53485	0.000277237	-2.01704	0.00366038	1.95518e-14
RAB26	3	1.87907	0.717853	0.00885438	1.33649	88.0121	TRUE	1	2.95616	0.00105457	2.3079	0.000677515	0.625967	0.0383645	0.0263928
SH3GL2	3	-2.28886	0.459438	6.29719e-07	0.436009	69.2592	TRUE	-1	-2.40393	0.00105457	-3.10259	3.07901e-05	-1.56759	0.00115272	6.35823e-06
HHIP	3	-2.39199	0.502682	1.95086e-06	0.533656	71.4899	TRUE	-1	-3.06966	0.00105579	-2.86965	0.0001365	-1.60234	0.000113771	1.77506e-05
TMPO-AS1	2	2.54651	0.337373	4.41808e-14	0	0	TRUE	1	2.53064	0.00105579	2.55807	5.39389e-05	NA	NA	1.3214e-12
LINC02450	2	1.60454	0.228799	2.33442e-12	0	0	TRUE	1	1.61115	0.00105579	1.59848	0.000296136	NA	NA	5.77654e-11
PNRC1	3	-1.77557	0.218622	4.59779e-16	0.0475975	33.0317	TRUE	-1	-1.54436	0.00105579	-1.59605	4.31206e-05	-2.28499	5.18643e-05	1.75645e-14
MTRF1L	3	1.03804	1.28472	0.419097	4.73979	95.8918	FALSE	1	2.53085	0.00105579	2.12891	0.0015111	-1.47612	0.00340417	0.507648
GRAMD2A	3	2.74213	0.30374	1.75024e-19	0	0	TRUE	1	2.64699	0.00105579	2.85117	5.26727e-05	2.70455	0.000863646	9.13849e-18
XDH	3	2.02984	0.550523	0.000226814	0.636619	70.0793	TRUE	1	2.7307	0.00105977	2.45152	0.000661567	0.985168	0.11486	0.00124611
NTN5	3	2.048	0.876198	0.01942	2.10015	92.6477	TRUE	1	2.90189	0.00106875	3.01607	3.10216e-05	0.433384	0.0456527	0.0476583
H2AZ2	3	-1.85103	0.252365	2.22144e-13	0.00638497	3.32685	TRUE	-1	-2.20836	0.00108172	-2.00714	0.000351698	-1.34159	0.0233356	6.08191e-12
RGL2	3	1.56406	0.162773	7.33917e-22	0	0	TRUE	1	1.68002	0.00108273	1.59322	0.000142535	1.49214	7.78793e-05	5.05574e-20
MED21	3	-1.97783	0.378661	1.75835e-07	0.278135	65.1888	TRUE	-1	-1.61542	0.00109738	-1.64608	0.000744565	-2.88695	0.000171681	1.98151e-06
HOXC6	3	-2.35108	0.222827	5.01797e-26	0	0	TRUE	-1	-2.23285	0.00110181	-2.18216	0.000155629	-2.51619	8.5066e-06	5.17675e-24
ECI2	3	-1.98245	0.358353	3.16377e-08	0.264153	69.0395	TRUE	-1	-1.47907	0.00110181	-1.85828	4.10233e-05	-2.76399	6.29133e-05	4.08479e-07
ALOX12P2	3	2.00755	0.817652	0.0140784	1.82112	92.2317	TRUE	1	2.67972	0.00110181	3.02615	2.71251e-05	0.517613	0.0123015	0.0374431
HAPLN1	3	2.03991	0.423514	1.45998e-06	0.277655	51.1187	TRUE	1	2.88911	0.0011074	2.03945	0.0134505	1.50798	0.00243104	1.37469e-05
SLC17A5	3	-2.00366	0.194502	6.93813e-25	0	0	TRUE	-1	-1.96948	0.00112882	-1.90557	0.000122274	-2.08526	1.63569e-05	6.48733e-23
SESN1	3	-2.08136	0.22738	5.50526e-20	0	0	TRUE	-1	-2.09353	0.00113666	-2.33812	6.56577e-05	-1.88574	0.000424385	3.02223e-18
SLC39A4	3	2.17109	0.210799	7.09426e-25	0	0	TRUE	1	1.84785	0.00113785	2.14366	2.40182e-05	2.49583	3.5173e-05	6.58686e-23
PROM2	3	3.51385	0.369135	1.74605e-21	0	0	TRUE	1	3.39749	0.00113807	3.46166	4.51251e-05	3.66985	0.000211688	1.15798e-19
SCP2	3	-2.54194	0.381815	2.78496e-11	0.22131	50.7413	TRUE	-1	-2.05886	0.00115348	-2.35339	5.13908e-05	-3.48344	0.00014138	5.83285e-10
FGD5	3	1.72309	0.518786	0.000895729	0.619474	77.8136	TRUE	1	2.54709	0.00115639	1.99943	0.00362513	0.884983	0.00997483	0.0040355
FAM72C	3	1.5769	0.221978	1.21347e-12	0	0	TRUE	1	1.6538	0.00116126	1.46996	0.00186896	1.6401	0.0229046	3.08129e-11
KPNA1	3	1.81031	0.181273	1.74314e-23	0	0	TRUE	1	1.59572	0.00116184	1.73743	2.61898e-05	2.12668	7.18194e-05	1.38382e-21
BDH2	3	-2.25204	0.393871	1.07966e-08	0.315585	68.613	TRUE	-1	-2.42635	0.00116204	-1.62572	5.23807e-05	-2.84655	1.4742e-05	1.49327e-07
DPYSL2	3	-1.55615	0.167116	1.25648e-20	0	0	TRUE	-1	-1.46833	0.00116423	-1.44531	0.000161625	-1.76799	0.000140771	7.47412e-19
GNAI1	3	-2.35149	0.313621	6.48593e-14	0.154901	52.4987	TRUE	-1	-1.85767	0.00118494	-2.25381	5.48366e-06	-2.99223	1.56828e-05	1.90519e-12
PRSS2	2	2.76149	0.360736	1.93064e-14	0	0	TRUE	1	2.69074	0.00118539	2.81209	3.51556e-05	NA	NA	6.07199e-13
LINC01616	2	-3.14331	0.48559	9.59617e-11	0	0	TRUE	-1	-3.49615	0.00118829	-2.85779	0.00133701	NA	NA	1.85119e-09
CGNL1	3	-0.988702	1.53398	0.519229	6.91432	98.0766	FALSE	-1	-1.67896	0.00119299	1.9767	0.00183782	-3.21497	1.75933e-07	0.602616
EFCAB7	3	-2.15359	0.229434	6.2022e-21	0	0	TRUE	-1	-1.98896	0.00119416	-2.02428	0.000122977	-2.47116	0.000134576	3.85023e-19
CALCOCO2	3	-2.20653	0.17446	1.15076e-36	0	0	TRUE	-1	-2.11218	0.00119892	-2.18793	0.00021091	-2.23351	1.62105e-07	2.76119e-34
SEC62	3	-2.434	0.287708	2.67454e-17	0	0	TRUE	-1	-2.47975	0.00120342	-2.10915	0.00073172	-2.83961	0.000483195	1.14688e-15
SCNN1A	3	2.3834	0.268496	6.87675e-19	0	0	TRUE	1	2.30052	0.00121106	1.74951	0.043423	2.61401	2.27593e-05	3.43115e-17
AP1S2	3	-2.14845	0.302228	1.1713e-12	0.143582	52.3995	TRUE	-1	-1.74429	0.00121284	-1.95193	0.000205937	-2.71716	7.29748e-06	2.97774e-11
KCNN2	3	1.5595	0.755269	0.0389389	1.51912	90.3294	TRUE	1	2.60306	0.00121284	2.08383	0.00376509	0.223564	0.248904	0.0793908
LYSMD3	3	-2.07905	0.222608	9.67564e-21	0	0	TRUE	-1	-1.87253	0.00121575	-2.22024	0.000292932	-2.15359	9.23949e-05	5.83682e-19
ARL4A	3	-2.38232	0.398825	2.32435e-09	0.301021	63.1588	TRUE	-1	-1.77682	0.00122964	-2.32307	0.000154235	-3.14582	3.1027e-05	3.62046e-08
LHX1	3	2.15532	0.714168	0.00254489	1.30691	86.7834	TRUE	1	2.9039	0.0012327	2.92215	8.95475e-05	0.882327	0.00938049	0.00968045
LEPROT	3	-2.21227	0.258598	1.18027e-17	0	0	TRUE	-1	-1.95863	0.00123342	-2.2268	8.00065e-05	-2.75596	0.00203162	5.284e-16
RDM1	3	1.55622	0.625991	0.0129186	1.03786	90.142	TRUE	1	2.34708	0.00123342	2.09403	0.000490298	0.44656	0.00311051	0.0351257
CTPS1	3	1.15489	0.261064	9.69904e-06	0.127645	62.5003	TRUE	1	1.46675	0.00124052	1.38078	0.000215693	0.657192	0.0569893	7.61739e-05
CEMIP	3	2.52074	0.61476	4.12494e-05	0.872865	77.8937	TRUE	1	3.06729	0.00124052	3.27524	2.77484e-05	1.45549	0.00323742	0.000277618
TSHZ3	3	-2.37526	0.240291	4.83968e-23	0	0	TRUE	-1	-2.12676	0.0012448	-2.35289	0.000131585	-2.5726	3.71153e-05	3.70435e-21
SPRYD4	3	1.29639	0.398221	0.00113209	0.374242	78.9403	TRUE	1	1.75293	0.0012448	1.66302	0.000181462	0.546711	0.120142	0.00492581
ADAM5	3	1.99389	0.965935	0.0389979	2.59171	93.9951	TRUE	1	2.86966	0.0012448	3.11289	3.43608e-05	0.201889	0.187825	0.0794733
FAM13B	3	-1.88006	0.286908	5.64498e-11	0.131214	53.1973	TRUE	-1	-1.52114	0.00125885	-1.71243	0.000127634	-2.52438	6.37184e-05	1.13511e-09
MINPP1	3	-1.67593	0.195773	1.12271e-17	0	0	TRUE	-1	-1.73348	0.00126168	-1.54246	0.000844827	-1.75266	0.000372032	5.04748e-16
ARHGEF10	3	-1.4801	1.00909	0.142443	2.85791	93.6553	FALSE	-1	-1.88366	0.00126613	0.468276	0.436406	-2.98285	3.33194e-05	0.209872
DMRT2	3	-2.54896	0.274364	1.53676e-20	0	0	TRUE	-1	-2.96865	0.00126613	-2.30923	0.00295407	-2.50082	3.00505e-05	9.11596e-19
CDC7	3	1.38386	0.258323	8.45677e-08	0.117263	58.7348	TRUE	1	1.65164	0.00127627	1.68046	8.04747e-05	0.952377	0.00326395	1.01686e-06
CLDN15	3	-3.19937	0.275442	3.44118e-31	0	0	TRUE	-1	-2.83099	0.00127656	-3.12714	2.34786e-05	-3.40408	2.10027e-06	5.46983e-29
PLS3	3	-1.57913	0.220102	7.2553e-13	0	0	TRUE	-1	-1.75258	0.00128958	-1.66697	0.000536945	-1.17421	0.0492621	1.88488e-11
DLX6-AS1	3	1.63714	0.609737	0.00725312	0.963019	88.022	TRUE	1	2.37646	0.0013031	2.19983	0.000583377	0.564823	0.00692756	0.0225361
SEC61A2	3	1.78491	0.43892	4.77034e-05	0.411793	71.6707	TRUE	1	2.23488	0.0013031	2.27757	0.000292443	1.02039	0.0148987	0.000316663
NR0B1	3	-2.60042	0.260083	1.54828e-23	0	0	TRUE	-1	-2.93833	0.0013031	-2.17486	0.00557916	-2.63628	5.57303e-06	1.23833e-21
OCA2	3	1.94777	0.605137	0.00128762	0.944785	87.6583	TRUE	1	2.44581	0.00130939	2.72039	2.40182e-05	0.888374	0.000491299	0.00548078
SLC60A1	3	-3.47264	0.803427	1.54424e-05	1.71176	89.3425	TRUE	-1	-2.77353	0.00130939	-2.50902	0.000588841	-4.94767	6.69747e-11	0.000115265
DNA2	3	1.59128	0.470652	0.000722211	0.520651	78.8362	TRUE	1	2.06481	0.00130939	2.10901	0.000292135	0.741195	0.0498495	0.00336669
LOC105379524	2	2.75709	0.368341	7.14684e-14	0	0	TRUE	1	2.7029	0.00130939	2.79662	5.31126e-05	NA	NA	2.07365e-12
PLXND1	3	1.83892	0.599358	0.00215394	0.90682	85.5315	TRUE	1	2.49459	0.00131391	2.46514	0.000195147	0.783422	0.00767799	0.00843369
ATL1	3	-2.03228	0.499997	4.81202e-05	0.656749	87.5798	TRUE	-1	-1.50759	0.00131555	-1.55343	0.000244766	-3.02496	2.2635e-07	0.000319033
TIAM1-AS1	2	2.8674	0.429586	2.47585e-11	0	0	TRUE	1	3.07909	0.00131642	2.7	0.000658139	NA	NA	5.22448e-10
RASSF10	2	3.18313	0.508266	3.78302e-10	0	0	TRUE	1	3.52113	0.0013184	2.88039	0.00232553	NA	NA	6.6056e-09
FEZ2	3	-1.32178	1.15854	0.25391	3.8271	95.2929	FALSE	-1	-1.70844	0.00132084	0.902582	0.167706	-3.09401	1.70405e-05	0.335743
PLCE1	3	-3.17981	0.273469	2.98054e-31	0	0	TRUE	-1	-2.99365	0.00132603	-3.10993	1.3115e-06	-3.34752	1.03222e-05	4.89611e-29
SMIM22	2	3.02081	0.398392	3.38989e-14	0	0	TRUE	1	2.93348	0.00132741	3.08342	3.89179e-05	NA	NA	1.03121e-12
ARHGEF39	3	1.80729	0.650421	0.00545865	1.11013	89.1064	TRUE	1	2.49171	0.00132746	2.50076	8.66427e-05	0.643856	0.00561672	0.0180261
EFNB3	3	-3.0328	0.47823	2.27206e-10	0.410322	59.8469	TRUE	-1	-2.63544	0.00133032	-2.51072	0.000141437	-4.02849	1.81058e-05	4.09105e-09
MMP11	3	1.51135	0.665865	0.0232226	1.19127	90.8555	TRUE	1	2.26461	0.00133869	2.15213	0.000252451	0.291563	0.178238	0.0545926
H2BC5	2	2.25038	0.307733	2.61684e-13	0	0	TRUE	1	2.2234	0.00133947	2.27096	8.84144e-05	NA	NA	7.0917e-12
SLC25A46	3	-1.64962	0.186863	1.06582e-18	0.000451711	0.420149	TRUE	-1	-1.54777	0.0013425	-1.44949	0.000268407	-2.1389	0.000252685	5.2203e-17
DDX1	3	-1.59942	0.219002	2.80949e-13	0.051702	35.8255	TRUE	-1	-1.28771	0.00134511	-1.56079	0.000348254	-2.04279	0.000106218	7.57535e-12
CFC1	3	-1.21093	0.997192	0.224619	2.68795	90.492	FALSE	-1	-2.48177	0.00134511	0.686058	0.195876	-1.92491	0.0293923	0.303707
KIF18A	3	1.25898	0.516084	0.0147083	0.708305	90.1848	TRUE	1	1.84456	0.00135081	1.76276	0.000281168	0.32782	0.0387034	0.038696
SATB1	3	-2.34337	0.248265	3.76349e-21	0	0	TRUE	-1	-1.97426	0.00135503	-2.39105	5.21503e-05	-2.74703	0.000171475	2.38484e-19
CASZ1	3	2.08514	0.737005	0.00466625	1.33008	82.8529	TRUE	1	3.04016	0.00135503	2.70024	0.00278558	0.815482	0.0416354	0.0158776
ZDHHC4	3	-1.79922	0.520835	0.000551339	0.620903	77.3264	TRUE	-1	-2.53316	0.00135935	-2.1956	0.00170204	-0.934946	0.00918151	0.00268932
KRTAP4-1	3	1.54523	0.719208	0.0316732	1.38351	90.7949	TRUE	1	2.45373	0.00135935	2.14777	0.00151922	0.258145	0.114526	0.0682662
SIRT6	3	0.930634	0.398156	0.0194204	0.391277	84.7427	TRUE	1	1.50304	0.00135935	1.1833	0.0253348	0.282989	0.0345433	0.0476583
APOE	3	1.99225	0.84821	0.0188359	1.9439	90.7564	TRUE	1	2.63871	0.00136042	3.07193	3.02947e-05	0.414777	0.261567	0.0465502
TRIP13	3	2.72527	0.327969	9.60638e-17	0	0	TRUE	1	2.77658	0.00136042	2.69323	0.000125088	2.71667	0.00363513	3.90008e-15
KLHDC8A	3	-2.86915	0.369076	7.6121e-15	0	0	TRUE	-1	-2.93739	0.00136219	-2.52712	0.00199497	-3.25018	0.00163833	2.50859e-13
PLAAT2	3	1.92572	0.698322	0.00582214	1.25953	87.1721	TRUE	1	2.68554	0.00136219	2.63495	0.000141437	0.657128	0.0624874	0.018961
RFPL1S	3	-1.84871	0.371782	6.60714e-07	0.226031	54.3533	TRUE	-1	-2.45918	0.00136793	-2.08064	0.00203362	-1.29475	0.00342963	6.65231e-06
LINC03040	3	1.33818	0.608056	0.0277538	0.987741	90.7393	TRUE	1	2.11325	0.00136948	1.84276	0.00123437	0.252395	0.0660844	0.0623351
OXLD1	3	1.66182	0.588913	0.0047748	0.880138	86.0383	TRUE	1	2.43006	0.00137381	2.15041	0.000584993	0.629585	0.0204501	0.0161851
ARRDC3-AS1	2	1.7928	0.24233	1.38084e-13	0	0	TRUE	1	1.67352	0.00137939	1.89865	6.32533e-05	NA	NA	3.87487e-12
GATA6-AS1	2	-1.54044	0.230421	2.30408e-11	0	0	TRUE	-1	-1.5933	0.00138038	-1.49378	0.000617587	NA	NA	4.89101e-10
BEND3	3	1.19659	0.261575	4.77277e-06	0.116586	56.8525	TRUE	1	1.58083	0.00138214	1.3665	0.00109855	0.741597	0.0322068	4.01112e-05
BOP1	3	2.0626	0.761794	0.00677815	1.52253	88.8423	TRUE	1	2.81206	0.00138348	2.91804	0.000112785	0.692188	0.0201099	0.021346
CEP55	3	2.97886	0.321816	2.11392e-20	0	0	TRUE	1	2.7419	0.00139375	2.9192	4.44466e-05	3.33394	0.000374383	1.2267e-18
HEY2	3	2.15096	0.313312	6.63796e-12	0.116482	38.8323	TRUE	1	2.54285	0.00139557	2.51473	9.89964e-05	1.70128	0.000395949	1.52752e-10
KDR	3	-2.10347	0.397544	1.21545e-07	0.351527	74.3009	TRUE	-1	-1.85059	0.00139599	-1.56863	0.000943026	-2.83866	1.16161e-06	1.41913e-06
TMTC4	3	1.66948	0.714035	0.0193825	1.33069	87.632	TRUE	1	2.4947	0.00139599	2.32517	0.000536945	0.34179	0.372764	0.0475925
C10orf95-AS1	2	2.40246	0.315954	2.87467e-14	0	0	TRUE	1	2.28561	0.00139958	2.48952	3.44787e-05	NA	NA	8.89689e-13
PIGB	3	-0.81329	0.432373	0.059973	0.474905	86.0027	FALSE	-1	-1.2087	0.0014018	0.156867	0.746428	-1.23533	0.000263154	0.108361
LINC01539	2	1.73854	0.267615	8.22595e-11	0	0	TRUE	1	1.84885	0.00141216	1.64176	0.00106151	NA	NA	1.61161e-09
STMP1	3	1.11746	0.329686	0.000700279	0.180405	55.4756	TRUE	1	1.40904	0.00141463	1.42207	0.00565047	0.300892	0.618768	0.00327949
CYP27B1	3	1.37572	0.599926	0.0218391	0.948286	88.9807	TRUE	1	2.0219	0.00142115	1.98974	0.00090659	0.284946	0.223429	0.0520855
P2RX7	3	-1.09664	0.680274	0.106948	1.2946	94.2167	FALSE	-1	-1.78985	0.00142518	-1.80438	0.000292932	0.187846	0.247365	0.167821
NSA2	3	-1.87744	0.215877	3.41408e-18	6.29517e-06	0.00437067	TRUE	-1	-1.58161	0.00142518	-1.90027	0.000165535	-2.38974	0.000533568	1.59885e-16
LYPD6	3	1.55128	0.77965	0.0466223	1.66216	91.8748	TRUE	1	2.36179	0.00142518	2.34417	8.73408e-05	0.0746189	0.82444	0.090585
UQCRC2	3	-2.43268	0.273046	5.13061e-19	8.05322e-06	0.00344074	TRUE	-1	-2.12712	0.00142518	-2.37757	5.70579e-05	-3.11768	0.000682091	2.58406e-17
BLOC1S6	3	-2.3271	0.282327	1.68549e-16	0	0	TRUE	-1	-2.37038	0.00142518	-2.35593	0.000309895	-2.25203	0.00183741	6.64087e-15
ADM5	3	1.71388	0.756228	0.0234295	1.51831	90.0318	TRUE	1	2.71266	0.00144975	2.30359	0.000912633	0.361284	0.121659	0.0549759
TMED10	3	-1.60426	0.199495	8.86784e-16	0	0	TRUE	-1	-1.59219	0.00144975	-1.6192	0.000271063	-1.5978	0.00414284	3.32817e-14
PSD2	3	1.27099	0.574737	0.027006	0.844799	86.8193	TRUE	1	2.18902	0.00146272	1.51978	0.0134839	0.314508	0.130886	0.0610989
SYT11	3	2.04715	0.201966	3.82099e-24	0	0	TRUE	1	1.88589	0.00146272	2.32671	3.90626e-06	1.89363	0.0001873	3.29021e-22
CTHRC1	3	2.9827	0.3682	5.46199e-16	3.37447e-06	0.000772866	TRUE	1	2.83473	0.00147931	2.70127	0.000345423	4.09337	0.00179522	2.07177e-14
RECQL4	3	1.88374	0.478955	8.38858e-05	0.542309	80.2206	TRUE	1	2.34431	0.00148479	2.45831	4.57293e-05	1.07434	0.000640099	0.000519693
NPR2	3	1.03753	0.716696	0.147713	1.4159	92.5719	FALSE	1	1.95194	0.00148809	1.58258	0.00373165	-0.30559	0.244005	0.216189
AGTR1	3	-2.6287	0.325148	6.23436e-16	0	0	TRUE	-1	-2.89487	0.00149187	-2.34491	0.00192099	-2.68713	0.000658283	2.34805e-14
KNL1	3	1.77999	0.234143	2.91269e-14	0	0	TRUE	1	2.0323	0.00150127	1.96576	0.00168658	1.50934	0.00265994	9.00152e-13
MIR155HG	3	1.63514	0.275661	2.99766e-09	0.00926107	3.96445	TRUE	1	2.02638	0.00150417	1.66098	0.00418747	0.921291	0.201378	4.57577e-08
APBA2	3	2.03638	0.565336	0.000315687	0.7922	84.1253	TRUE	1	2.45941	0.00150562	2.80384	3.06712e-05	1.07311	0.000446859	0.00165071
GLT8D2	3	-2.61664	0.291503	2.79883e-19	0	0	TRUE	-1	-2.65547	0.00152358	-2.45423	0.00030545	-2.74308	0.000204185	1.44719e-17
ZNF330	3	-2.00664	0.219516	6.17751e-20	0	0	TRUE	-1	-1.80138	0.00154581	-1.93001	5.06649e-05	-2.42404	0.000395452	3.37393e-18
SEPTIN8	3	0.895116	1.36304	0.511371	5.41735	97.4399	FALSE	1	2.27723	0.00154582	2.26069	8.62419e-05	-1.78867	3.94563e-05	0.59534
H4C11	2	1.93236	0.322351	2.0399e-09	0	0	TRUE	1	2.16043	0.0015536	1.71554	0.00436034	NA	NA	3.21253e-08
FOXN1	3	1.59564	0.802557	0.0467906	1.76987	93.1868	TRUE	1	2.44893	0.00155866	2.41991	0.000290494	0.121688	0.222185	0.0908408
PABPC1	3	1.53254	0.53294	0.00403221	0.74195	88.6336	TRUE	1	2.00524	0.00155883	2.18065	5.65884e-05	0.585748	0.00386735	0.014086
GPR137B	3	-2.15188	0.536827	6.10998e-05	0.720146	83.7382	TRUE	-1	-1.69628	0.00156414	-1.57507	0.000362324	-3.29939	1.79897e-05	0.000394195
UQCRQ	3	1.03036	0.199408	2.37728e-07	0.0515495	43.1873	TRUE	1	1.32583	0.00156414	1.15151	0.00109785	0.671907	0.0380909	2.61223e-06
TBC1D20	3	1.0939	0.64152	0.0881617	1.1474	93.4997	FALSE	1	1.67036	0.00156936	1.82426	6.62548e-05	-0.130911	0.578457	0.144688
PBX3	3	-1.83061	0.331666	3.40068e-08	0.222868	67.6733	TRUE	-1	-1.45703	0.00157628	-1.56913	0.000212402	-2.54849	3.14176e-05	4.35381e-07
ZNF112	3	-1.82629	0.213985	1.40559e-17	0	0	TRUE	-1	-1.69561	0.00158114	-1.71356	0.0002351	-2.20976	0.000718365	6.24041e-16
THAP2	3	-1.53031	0.464395	0.000983271	0.535781	83.7165	TRUE	-1	-1.91953	0.00160127	-2.10775	4.09467e-05	-0.700443	0.0192701	0.00436544
PTGIS	3	-3.7187	0.401616	2.05697e-20	0	0	TRUE	-1	-3.60924	0.00160568	-3.17578	0.000627776	-4.31303	5.29358e-05	1.19691e-18
EHF	3	4.74647	0.521467	8.85599e-20	0	0	TRUE	1	4.71275	0.00160826	4.32096	0.000360447	5.17566	0.000122795	4.76372e-18
MEX3A	3	1.54704	0.419729	0.000227989	0.396772	76.8456	TRUE	1	2.34051	0.00160826	1.68697	0.00226177	0.92396	0.000257421	0.00125159
LOC102724560	3	2.18705	0.216393	5.15212e-24	0	0	TRUE	1	1.92269	0.00160826	2.33579	2.26733e-05	2.24831	5.28946e-05	4.34876e-22
CFAP20DC	2	1.80632	0.282081	1.51798e-10	0	0	TRUE	1	1.85137	0.00161776	1.76057	0.00128128	NA	NA	2.82128e-09
TMEM167B	3	-1.91973	0.207191	1.94113e-20	0	0	TRUE	-1	-1.85248	0.00161776	-1.74104	0.000224117	-2.16486	0.000103721	1.13259e-18
CNIH1	3	-1.73729	0.231127	5.62122e-14	0	0	TRUE	-1	-1.7392	0.00161776	-1.96012	0.000224822	-1.39757	0.0267929	1.66262e-12
RNF144B	3	2.24286	0.26784	5.57417e-17	0	0	TRUE	1	2.40821	0.00161776	2.19268	0.000775902	2.17414	0.000547866	2.32948e-15
BMPR1A	3	-0.498693	0.663553	0.452322	1.23948	94.1565	FALSE	-1	-1.34579	0.00161776	0.844848	0.0491773	-0.948811	0.00216671	0.539808
LYSMD2	3	-2.38627	0.260082	4.51307e-20	4.64207e-06	0.00222868	TRUE	-1	-2.10889	0.00161822	-2.22555	8.09515e-05	-3.0469	0.000208365	2.50981e-18
LOC105378948	2	1.86157	0.271031	6.48978e-12	0	0	TRUE	1	1.88662	0.00162762	1.84132	0.000292932	NA	NA	1.49826e-10
LARGE2	3	1.43104	0.522344	0.00615047	0.721694	89.7553	TRUE	1	1.88518	0.00162762	2.07012	4.64135e-05	0.497264	0.00479713	0.0197955
HOXD-AS2	2	2.04813	0.359562	1.22524e-08	0	0	TRUE	1	2.28299	0.00162762	1.77556	0.0104414	NA	NA	1.67617e-07
FAM89A	3	-2.40667	0.513328	2.75397e-06	0.618219	78.2545	TRUE	-1	-1.95734	0.00165457	-1.84631	0.00054333	-3.45538	6.7917e-06	2.43021e-05
RAB14	3	-1.63593	0.185393	1.1034e-18	0	0	TRUE	-1	-1.66501	0.00168137	-1.62983	0.000276784	-1.62157	0.000320494	5.39202e-17
SYTL1	3	1.82199	0.789095	0.0209457	1.6911	92.1979	TRUE	1	2.58422	0.00168137	2.71036	7.83777e-05	0.385737	0.0157668	0.0505157
TAOK3	3	-1.74672	0.328718	1.07396e-07	0.253602	78.589	TRUE	-1	-1.43747	0.00168137	-1.37813	0.000216487	-2.35717	1.21337e-07	1.26709e-06
SPOUT1	3	1.23096	0.412558	0.0028475	0.434102	86.2612	TRUE	1	1.61181	0.00168137	1.72009	9.68872e-05	0.497108	0.0156511	0.0106049
BEX1	3	-2.66395	0.373762	1.02278e-12	0	0	TRUE	-1	-2.71048	0.00168137	-2.57116	0.00155497	-2.75053	0.0165031	2.61888e-11
CYS1	3	-2.7463	0.290352	3.12405e-21	0	0	TRUE	-1	-3.00445	0.00168184	-3.18145	0.000143504	-2.46807	7.55617e-05	1.99743e-19
FRMD8	3	1.82747	0.918505	0.0466336	2.29261	91.8456	TRUE	1	2.87551	0.00170083	2.69491	0.000498308	0.134969	0.61157	0.0905986
HACD1	3	-1.53183	1.31712	0.244824	5.01769	96.4596	FALSE	-1	-1.82733	0.00170083	0.904156	0.123792	-3.64479	1.89048e-06	0.325726
ENO3	3	1.06531	0.415233	0.0103008	0.392497	77.7466	TRUE	1	1.84446	0.00170706	1.01964	0.0908578	0.507129	0.0159084	0.0297199
LOC440895	3	3.07752	0.378116	3.98273e-16	0	0	TRUE	1	3.13798	0.00173996	2.87244	0.000745205	3.25996	0.0010395	1.53245e-14
DEFB1	3	2.96072	0.534537	3.04449e-08	0.374583	43.6837	TRUE	1	3.50199	0.00174018	3.51549	0.000186322	1.95002	0.0290267	3.93792e-07
MGP	3	-2.59192	0.316243	2.48571e-16	0	0	TRUE	-1	-2.54788	0.00174421	-2.62445	0.000141805	-2.59554	0.00376897	9.68656e-15
KIFC1	3	1.53096	0.601487	0.0109187	0.951547	89.2764	TRUE	1	2.21489	0.00174912	2.12207	0.000234556	0.452748	0.0281159	0.0310105
PTPRC	3	0.945939	1.65844	0.568421	7.82928	94.9482	FALSE	1	2.82001	0.0017501	2.35785	0.00387784	-2.4007	0.015597	0.648604
CAPN2	3	-1.92345	0.210029	5.28559e-20	0.0042308	3.15479	TRUE	-1	-1.58894	0.00175027	-1.92371	5.23807e-05	-2.39307	0.000185315	2.92419e-18
RNASEH2A	3	1.88681	0.406139	3.38893e-06	0.330309	67.2499	TRUE	1	2.31226	0.00175419	2.34906	0.000110149	1.20671	0.00396636	2.92525e-05
NSG1	3	-2.19176	0.244957	3.63449e-19	0	0	TRUE	-1	-2.00819	0.00175968	-2.0375	0.000138137	-2.65459	0.000290832	1.84796e-17
ERV3-2	3	2.18371	0.247345	1.0597e-18	0	0	TRUE	1	2.12479	0.0017714	2.19119	0.000111231	2.22656	0.000584928	5.21425e-17
IPO4	3	1.55719	0.161304	4.73813e-22	0	0	TRUE	1	1.58479	0.00178516	1.64815	0.000113277	1.49231	6.02527e-05	3.32838e-20
NXPH4	3	1.13039	0.459965	0.0139885	0.542009	86.8699	TRUE	1	1.74829	0.00178847	1.48642	0.00234985	0.32775	0.0722139	0.037266
ZEB1	3	0.64803	1.47299	0.659979	6.2366	95.8801	FALSE	1	2.42951	0.00178847	1.8016	0.0162823	-2.24553	0.000896892	0.730706
SHPRH	3	-1.62727	0.195648	8.99399e-17	0	0	TRUE	-1	-1.5665	0.0017952	-1.43935	0.00071992	-1.98281	0.000514762	3.67944e-15
EMP1	3	-1.09538	0.657768	0.0958529	1.14517	88.4221	FALSE	-1	-1.95334	0.00179699	-1.55934	0.00521605	0.15389	0.713565	0.154195
FAT4	3	-1.95188	0.234039	7.43109e-17	0	0	TRUE	-1	-2.0489	0.00180599	-1.71139	0.00252209	-2.06794	0.000245424	3.0754e-15
LSAMP	3	-3.3396	0.284463	7.9481e-32	0.0353677	12.127	TRUE	-1	-3.10156	0.00180752	-2.7733	0.000497815	-3.60782	3.87212e-08	1.40274e-29
PAX8-AS1	2	-2.44053	0.321444	3.14047e-14	0	0	TRUE	-1	-2.203	0.00180752	-2.63599	2.67252e-05	NA	NA	9.66351e-13
TRPM1	3	2.29355	0.787723	0.00359561	1.41908	76.3054	TRUE	1	3.31298	0.00181626	2.86676	0.00128752	0.780993	0.314981	0.0128509
EXOSC4	3	1.73098	0.653094	0.00803886	1.11478	87.7917	TRUE	1	2.24532	0.00184045	2.55192	4.20643e-05	0.526606	0.141584	0.0244405
INKA2	3	-1.14852	0.765843	0.133699	1.62736	93.0553	FALSE	-1	-1.97687	0.00186837	-1.88849	0.000723012	0.312682	0.27541	0.199715
COL3A1	3	-3.12166	0.501147	4.69309e-10	0.499772	66.4924	TRUE	-1	-2.62986	0.00187275	-2.57963	0.00017936	-4.0539	1.29208e-06	8.08818e-09
L3MBTL3	3	-2.23701	0.240057	1.17787e-20	0	0	TRUE	-1	-2.05074	0.00188827	-1.98559	0.000218121	-2.71319	7.17387e-05	7.02607e-19
NCBP2	3	1.57062	0.212387	1.41331e-13	0	0	TRUE	1	1.80308	0.00189032	1.70488	0.00048109	1.23266	0.0132612	3.9608e-12
DNAJB9	3	-2.12806	0.32318	4.55652e-11	0.142076	45.0893	TRUE	-1	-1.95832	0.00189032	-1.77275	0.000100987	-2.94041	0.000254788	9.27593e-10
SOCS5	3	-1.92336	0.291353	4.07085e-11	0.141114	55.4514	TRUE	-1	-1.56736	0.00191052	-1.71989	5.13843e-05	-2.56248	3.58943e-05	8.33489e-10
DNAJB4	3	-1.83735	0.217412	2.88809e-17	3.76539e-06	0.00257448	TRUE	-1	-1.68619	0.00192164	-1.66688	0.00032669	-2.39187	0.000535896	1.23104e-15
DIP2A	3	1.43094	0.522178	0.0061379	0.647659	79.2507	TRUE	1	2.04958	0.00192164	1.86985	0.000723012	0.415369	0.391098	0.019761
SMIM48	2	-1.86445	0.303873	8.4822e-10	0	0	TRUE	-1	-2.03453	0.00194128	-1.7156	0.00229076	NA	NA	1.4218e-08
ZNF436-AS1	3	1.13625	0.322965	0.000434517	0.175221	56.0371	TRUE	1	1.65229	0.00194128	1.19864	0.022995	0.586908	0.179061	0.00217462
KDM4C	3	1.36185	1.34022	0.309562	5.14997	95.9148	FALSE	1	2.6789	0.00194128	2.7588	0.000179324	-1.25062	0.00578461	0.395353
BDH1	3	1.48172	0.351344	2.47255e-05	0.26271	71.978	TRUE	1	1.95207	0.00199532	1.81466	0.00051675	0.928283	0.00058836	0.00017507
ECHDC1	3	-1.92227	0.397618	1.3351e-06	0.335227	72.3891	TRUE	-1	-1.44246	0.00199532	-1.70099	3.65746e-05	-2.9229	0.000308169	1.27055e-05
SET	3	-2.05989	0.262761	4.52702e-15	0	0	TRUE	-1	-2.07731	0.00199532	-2.22118	0.000176797	-1.81398	0.00889833	1.55214e-13
RAB33A	3	-2.07977	0.249787	8.34947e-17	0.0436835	23.2627	TRUE	-1	-1.86359	0.00200116	-1.81037	0.000229108	-2.57941	3.9384e-05	3.44214e-15
CTBP1-DT	3	1.25508	0.619391	0.0427333	1.03406	91.4826	TRUE	1	1.97649	0.00200506	1.83695	0.00116818	0.135712	0.255755	0.0848376
VMP1	3	1.7458	0.243689	7.83334e-13	0	0	TRUE	1	1.88999	0.00201126	1.60689	0.00164612	1.78295	0.0106331	2.03011e-11
PRR15	3	-1.64373	0.238775	5.81998e-12	0	0	TRUE	-1	-1.80244	0.00201579	-1.36711	0.00767537	-1.82527	0.00587181	1.35388e-10
NTNG1	3	-2.43067	0.452748	7.93006e-08	0.378739	61.782	TRUE	-1	-2.92868	0.00203244	-3.00399	0.000170371	-1.77121	7.55617e-05	9.57841e-07
ADRA2C	3	1.81941	0.210774	6.02506e-18	0	0	TRUE	1	1.89889	0.00203434	2.09364	4.78686e-05	1.53433	0.00157556	2.76699e-16
CEP83	3	-1.07588	0.576089	0.0618228	0.822719	83.0237	FALSE	-1	-1.47251	0.0020351	0.0954657	0.863392	-1.82404	0.00588247	0.110785
BST1	3	-2.0442	0.44934	5.38155e-06	0.44909	75.5734	TRUE	-1	-2.39249	0.00205375	-2.68335	4.91674e-05	-1.34476	1.99269e-05	4.47345e-05
PPP1R14B	2	2.84669	0.395541	6.15718e-13	0	0	TRUE	1	2.6891	0.00206187	2.97424	8.19724e-05	NA	NA	1.6173e-11
NIPAL4-DT	2	2.05039	0.303442	1.40756e-11	0	0	TRUE	1	2.11787	0.00206902	2.0007	0.000326428	NA	NA	3.09881e-10
TOGARAM1	3	-1.69012	0.218575	1.05529e-14	0	0	TRUE	-1	-1.63622	0.00209862	-1.64683	0.000707359	-1.83621	0.00337081	3.43009e-13
NALF2	3	1.8381	0.707907	0.0094173	1.32922	89.8339	TRUE	1	2.43283	0.00210049	2.71691	5.83522e-05	0.565029	0.0248927	0.027693
MCM4	3	2.15911	0.383902	1.8644e-08	0.257674	58.2134	TRUE	1	2.50192	0.00210789	2.7058	0.00012361	1.60189	0.000150979	2.49074e-07
LINC01936	2	2.18723	0.333464	5.41308e-11	0	0	TRUE	1	2.29839	0.00211061	2.10232	0.000588233	NA	NA	1.09259e-09
PCLO	3	-2.08584	0.230919	1.67344e-19	0	0	TRUE	-1	-2.11844	0.00211061	-2.19322	0.000480438	-2.01358	0.000111719	8.78044e-18
GALNT6	3	1.54446	0.374531	3.72793e-05	0.269345	64.3225	TRUE	1	2.21848	0.00211061	1.71178	0.00714057	1.02032	0.00129396	0.000252409
MAGEA1	2	2.94386	0.444916	3.67426e-11	0	0	TRUE	1	3.0046	0.00211061	2.89394	0.000500989	NA	NA	7.58105e-10
SDCBP	3	-1.83249	0.245897	9.17543e-14	0	0	TRUE	-1	-1.78968	0.00211125	-1.7892	0.000433893	-2.05558	0.0144075	2.62656e-12
SEC24B-AS1	2	1.38459	0.248863	2.64136e-08	0	0	TRUE	1	1.60993	0.00211125	1.16692	0.0107372	NA	NA	3.4569e-07
ARHGAP32	3	-1.91251	0.251059	2.58053e-14	0.0316312	16.171	TRUE	-1	-2.16724	0.00211193	-2.25265	0.000167286	-1.56026	0.0011095	8.06551e-13
ATP2A1-AS1	2	2.31338	0.364215	2.12947e-10	0	0	TRUE	1	2.36888	0.00215451	2.26126	0.00110693	NA	NA	3.86362e-09
DCUN1D4	3	-1.58988	0.175536	1.33723e-19	0	0	TRUE	-1	-1.39639	0.00215992	-1.53179	0.000141437	-1.87315	0.000187881	7.10362e-18
TMPRSS4	3	2.66509	0.630683	2.38173e-05	0.905427	77.0712	TRUE	1	3.11462	0.00216381	3.55526	3.75692e-05	1.63512	0.000477713	0.000169709
DRAM1	3	-1.4143	0.174649	5.5904e-16	0.0125147	13.6486	TRUE	-1	-1.3043	0.00220343	-1.19951	0.000995698	-1.7734	0.000114928	2.11672e-14
EAPP	3	-1.4652	0.195128	5.96087e-14	0	0	TRUE	-1	-1.4733	0.00220415	-1.38246	0.00052327	-1.65643	0.00898835	1.75821e-12
NEK7	3	-2.16094	0.213289	4.00469e-24	0.0177256	12.7068	TRUE	-1	-1.75559	0.00220933	-2.08646	7.29913e-05	-2.46144	3.34185e-06	3.43454e-22
DGAT1	3	1.90499	0.879711	0.0303512	2.092	91.7667	TRUE	1	2.82756	0.0022124	2.83183	0.00028623	0.307597	0.085438	0.0663168
FOLR3	3	2.19297	0.515763	2.11966e-05	0.564896	71.2041	TRUE	1	2.57335	0.00221358	2.88441	6.73708e-05	1.30116	0.0114687	0.000152306
LRRC32	3	1.77494	0.534446	0.000896671	0.679717	81.2836	TRUE	1	2.52368	0.002218	2.22051	0.00138732	0.914875	6.65863e-05	0.00403889
PCED1B	3	-1.47896	0.187403	2.97649e-15	0	0	TRUE	-1	-1.6103	0.00222937	-1.46467	0.000672094	-1.39392	0.00193205	1.04544e-13
FBXL22	3	1.80008	0.799338	0.0243243	1.69232	90.1778	TRUE	1	2.83587	0.0022382	2.46008	0.00107335	0.386113	0.0306929	0.0564392
SLC6A8	3	1.57024	0.253417	5.78205e-10	0.015214	7.75825	TRUE	1	2.26614	0.00224347	1.37971	0.00772825	1.32214	0.0141118	9.83871e-09
ZNF32	3	-1.7699	0.300597	3.9097e-09	0.185417	68.41	TRUE	-1	-1.36269	0.00224491	-1.58082	0.000115079	-2.35034	4.15439e-06	5.84267e-08
IQSEC3	3	1.54123	0.704527	0.0286975	1.31718	90.1498	TRUE	1	2.4271	0.00226276	2.14468	0.00117939	0.284528	0.116484	0.0638437
NUDT11	3	-1.69364	0.260788	8.34102e-11	0.054851	23.2729	TRUE	-1	-2.36528	0.00226276	-1.69734	0.0147705	-1.4603	0.000143956	1.63116e-09
KIF15	3	1.86784	0.253646	1.78532e-13	0	0	TRUE	1	2.05277	0.00226276	1.9845	0.000344723	1.5011	0.0204583	4.92727e-12
RABL6	3	1.42059	0.353873	5.95969e-05	0.275881	74.198	TRUE	1	1.76077	0.00226276	1.84154	0.000122274	0.816585	0.00717215	0.000385781
AATK	3	1.52026	0.523296	0.00367057	0.669603	82.3689	TRUE	1	2.15915	0.00227804	1.99111	0.000538146	0.583047	0.0892365	0.0130576
TPD52L1	3	-3.17745	0.404761	4.1541e-15	0.247409	50.0599	TRUE	-1	-2.80918	0.00228651	-2.62695	0.000426078	-3.77847	1.41298e-07	1.44245e-13
SRSF11	3	-1.76304	0.272204	9.36235e-11	0.0670713	29.4144	TRUE	-1	-1.39259	0.00228651	-1.87099	0.0004067	-2.42871	0.00246309	1.80771e-09
RPL15	3	-1.93289	0.205663	5.54486e-21	0	0	TRUE	-1	-1.64418	0.00228651	-1.89474	0.000184275	-2.22197	6.29133e-05	3.4623e-19
H2AC18	3	1.51242	0.474726	0.00144318	0.553616	82.6695	TRUE	1	1.9228	0.00229081	2.09013	7.41595e-05	0.659306	0.0421479	0.00604652
E2F1	3	1.46071	0.49173	0.00297266	0.598496	84.3175	TRUE	1	2.10313	0.00229928	1.89074	0.00088127	0.627828	0.00265994	0.0109867
TBX2-AS1	2	2.71806	0.423664	1.4027e-10	0	0	TRUE	1	2.83814	0.00230012	2.61978	0.00084001	NA	NA	2.6253e-09
ZDBF2	3	-1.57166	0.27531	1.13854e-08	0.047792	20.2388	TRUE	-1	-2.18605	0.00230126	-1.50142	0.0187194	-1.26459	0.00698841	1.56962e-07
CACNA2D1	3	-1.54664	0.944692	0.10159	2.50956	94.9217	FALSE	-1	-2.41922	0.00230126	-2.61423	6.88367e-05	0.230681	0.149716	0.16125
ARHGAP11B	2	2.57317	0.380774	1.40174e-11	0	0	TRUE	1	2.58876	0.00230371	2.56108	0.000295031	NA	NA	3.08919e-10
PCOLCE2	3	-2.99025	0.247464	1.2899e-33	0	0	TRUE	-1	-2.74262	0.00230825	-2.66848	0.000581472	-3.15104	2.2635e-07	2.50417e-31
GNAQ	3	-0.507709	0.890368	0.568526	2.26138	95.5853	FALSE	-1	-1.27606	0.00230825	1.32969	0.0207871	-1.4861	0.000384042	0.648655
ITM2A	3	-2.01712	0.260015	8.64903e-15	0	0	TRUE	-1	-2.03677	0.00230888	-2.32456	0.00012997	-1.63014	0.0119208	2.83717e-13
MPHOSPH6	3	-1.72106	0.34213	4.8941e-07	0.266415	75.8696	TRUE	-1	-1.31887	0.00230888	-1.44292	0.000303008	-2.40408	4.24496e-06	5.0368e-06
TLCD1	3	1.83295	0.611864	0.00273825	0.951626	86.8378	TRUE	1	2.48933	0.00232554	2.50318	0.000231592	0.784138	6.02527e-05	0.0102714
HK2	3	2.03668	0.263191	1.0066e-14	0	0	TRUE	1	2.14485	0.00235175	2.24007	0.000176797	1.6844	0.00971516	3.28683e-13
CCPG1	3	-1.34138	0.304309	1.04351e-05	0.170171	61.3488	TRUE	-1	-1.62987	0.00236502	-0.7986	0.0263355	-1.69465	0.000881361	8.11516e-05
HNRNPH3	3	-1.49031	0.193974	1.55338e-14	0	0	TRUE	-1	-1.35535	0.00238774	-1.45914	0.000352723	-1.94155	0.00550921	4.92577e-13
KATNA1	3	-1.5102	0.166252	1.04889e-19	0	0	TRUE	-1	-1.3749	0.00239273	-1.43939	0.000932658	-1.64665	5.91872e-05	5.58581e-18
ERMP1	3	-1.38477	0.172292	9.17897e-16	5.65134e-06	0.00611196	TRUE	-1	-1.28061	0.00240932	-1.23736	0.000661567	-1.86201	0.000846135	3.43287e-14
WDR72	3	2.51007	0.468823	8.60429e-08	0	0	TRUE	1	3.24463	0.00240932	2.10371	0.0408411	1.82454	0.129972	1.03111e-06
MORF4L1	3	-1.40374	0.1659	2.64189e-17	0	0	TRUE	-1	-1.37944	0.00242188	-1.43303	0.000370559	-1.39702	0.000549859	1.13745e-15
PPP3CB	3	-0.948898	0.299858	0.00155352	0.158695	60.1951	TRUE	-1	-1.21253	0.00242188	-1.19356	0.00118371	-0.0692724	0.916084	0.00644308
KIF14	3	2.2003	0.603823	0.000268481	0.869273	80.7997	TRUE	1	2.67967	0.00243122	3.01107	9.41997e-05	1.18669	0.00140808	0.00144303
LINC01333	2	2.18875	0.343076	1.77349e-10	0	0	TRUE	1	2.24544	0.00243494	2.13932	0.000889849	NA	NA	3.26489e-09
DHX15	3	-2.17002	0.264235	2.16691e-16	0	0	TRUE	-1	-2.12546	0.00244979	-2.15316	0.000271996	-2.23717	0.00146249	8.4907e-15
LONP2	3	-1.45654	0.164213	7.32542e-19	2.94186e-06	0.00359872	TRUE	-1	-1.22123	0.00245035	-1.42069	0.000168395	-1.82585	0.000222161	3.63801e-17
LOC101928047	2	2.58755	0.394782	5.58706e-11	0	0	TRUE	1	2.7012	0.00245035	2.50337	0.000514994	NA	NA	1.12558e-09
TWSG1	3	-1.50024	0.19117	4.23803e-15	0	0	TRUE	-1	-1.4983	0.00245898	-1.5453	0.000314973	-1.44254	0.00420459	1.46921e-13
CHCHD10	3	2.31731	0.390852	3.05018e-09	0.237989	51.7078	TRUE	1	2.62679	0.00247115	2.88095	8.09515e-05	1.73824	0.000590354	4.64267e-08
GLIDR	3	-1.73332	0.203757	1.78821e-17	0.00142237	1.06612	TRUE	-1	-1.44841	0.00247115	-1.72051	6.38491e-05	-2.44501	0.00101307	7.82527e-16
MXD3	3	1.81916	0.483428	0.000167862	0.551503	79.9669	TRUE	1	2.21212	0.00247115	2.45766	6.68658e-05	1.00761	0.00143318	0.000956172
MPDZ	3	-1.97567	0.203043	2.23924e-22	0	0	TRUE	-1	-2.20765	0.00247379	-2.16216	0.00035493	-1.84608	2.1978e-05	1.6265e-20
JAK3	3	1.10296	0.43494	0.011216	0.44879	80.9527	TRUE	1	1.93164	0.00250277	1.12535	0.0431977	0.485243	0.00359972	0.0316403
ARF6	3	0.81292	0.542738	0.134182	0.81437	92.2872	FALSE	1	1.32396	0.00250648	1.39542	0.000131628	-0.251796	0.381628	0.200255
CSRNP2	3	0.882124	0.686413	0.19875	1.3091	92.6861	FALSE	1	1.59001	0.00251113	1.55273	0.000260993	-0.480127	0.213112	0.274517
CTR9	3	-1.77278	0.238107	9.67075e-14	0.0414055	23.9452	TRUE	-1	-1.49565	0.00251787	-1.64526	0.000176797	-2.45817	0.000434692	2.75359e-12
GSTP1	3	1.53789	0.150094	1.2306e-24	0	0	TRUE	1	1.49568	0.0025261	1.59583	8.59573e-05	1.52363	1.50832e-05	1.12305e-22
CNTNAP4	3	-3.52919	0.353715	1.9127e-23	0	0	TRUE	-1	-3.2639	0.00253362	-3.25259	0.000274763	-3.84541	1.44669e-05	1.5128e-21
SLC49A3	3	1.41776	0.653374	0.0300139	1.1176	88.907	TRUE	1	2.28933	0.00254248	1.92619	0.00279516	0.268063	0.165645	0.0658328
KCTD1	3	2.25229	0.313648	6.92208e-13	0.102359	32.7452	TRUE	1	2.67177	0.00256663	2.66567	0.00021091	1.86661	8.06293e-05	1.8049e-11
AMHR2	3	-1.27826	0.576109	0.0265014	0.855455	87.418	TRUE	-1	-2.09696	0.00257509	-1.67058	0.00445172	-0.277342	0.189012	0.0602381
NAA38	3	1.82709	0.270409	1.41088e-11	0	0	TRUE	1	2.16624	0.00257786	1.74043	0.00607407	1.62196	0.0086314	3.10291e-10
CDC40	3	-1.40699	0.165263	1.68572e-17	2.19212e-06	0.00259953	TRUE	-1	-1.30524	0.0025822	-1.25949	0.000297455	-1.80025	0.000398894	7.39188e-16
SKIC8	3	-2.10214	0.248941	3.05833e-17	0	0	TRUE	-1	-1.93772	0.00259362	-2.29868	0.00028479	-2.08668	0.000638092	1.30101e-15
TENT5A	3	-2.11741	0.258449	2.55301e-16	0	0	TRUE	-1	-2.34899	0.00259461	-1.69432	0.00278135	-2.38984	0.000222772	9.90622e-15
HOOK1	3	-1.5707	0.3198	9.03859e-07	0.159225	51.8935	TRUE	-1	-1.77963	0.00259553	-0.911178	0.0701289	-1.95973	0.000269117	8.87444e-06
DNMT1	3	1.06506	0.141094	4.40118e-14	0	0	TRUE	1	1.17412	0.00259825	1.09929	0.000569635	0.937254	0.00578295	1.31819e-12
KIF11	3	1.95628	0.351015	2.501e-08	0.148706	39.9547	TRUE	1	2.37197	0.00261602	2.33343	0.000809937	1.39389	0.00946947	3.28669e-07
S100A6	3	1.17107	0.621858	0.0596761	1.03611	89.5783	FALSE	1	1.7951	0.00261916	1.8134	0.00028479	-0.0279841	0.942412	0.108017
GAGE12I	2	2.17228	0.371666	5.07412e-09	0	0	TRUE	1	2.4411	0.00262589	1.94792	0.00385682	NA	NA	7.46266e-08
ZNF578	3	1.47958	0.607813	0.014922	0.891325	80.7123	TRUE	1	2.29011	0.00262975	1.91385	0.00408959	0.361265	0.444812	0.0390946
SNX3	2	-1.73044	0.273522	2.50759e-10	0	0	TRUE	-1	-1.73679	0.00262975	-1.72443	0.000968375	NA	NA	4.49242e-09
ANKS4B	3	1.49386	0.609	0.0141678	0.955392	87.646	TRUE	1	2.31225	0.00262975	1.977	0.00139234	0.433604	0.0375872	0.0376353
EPHX4	3	2.48295	0.851387	0.00354147	1.8006	83.7269	TRUE	1	3.39497	0.00262975	3.36421	0.00016533	0.941421	0.0823461	0.0126871
FGF7P6	3	-2.35866	0.255792	2.94269e-20	0	0	TRUE	-1	-2.13486	0.00263181	-2.14208	0.000212941	-2.7955	8.06271e-05	1.66246e-18
VPS8	3	1.37027	0.848844	0.106467	1.97551	92.5162	FALSE	1	2.42154	0.00264563	2.07473	0.00171016	-0.201861	0.411454	0.167202
TIGD1	3	1.26403	0.189664	2.65418e-11	0	0	TRUE	1	1.34746	0.00264563	1.25813	0.000934873	1.05972	0.101436	5.57875e-10
FAM174B	3	1.65277	0.295679	2.27407e-08	0.143839	54.7497	TRUE	1	1.98548	0.00264563	2.0109	0.000151587	1.2133	0.000560463	3.00699e-07
ABHD13	3	-1.91268	0.284072	1.66129e-11	0.0872755	34.9713	TRUE	-1	-2.15478	0.00265411	-2.35289	0.000212463	-1.53102	0.000445595	3.6017e-10
RFESD	3	-1.45875	0.537657	0.00666433	0.720283	84.6133	TRUE	-1	-2.15943	0.00265411	-1.91738	0.0016408	-0.535035	0.0257981	0.0210429
CNTN1	3	-2.56017	0.506588	4.33223e-07	0.299416	38.7085	TRUE	-1	-3.26056	0.00268755	-2.95969	0.00332168	-1.72854	0.029071	4.50632e-06
XK	3	1.85204	0.388516	1.87021e-06	0.0904254	19.7833	TRUE	1	2.55816	0.00270368	1.57125	0.0710285	1.39331	0.0554002	1.71336e-05
TAPBP	3	1.5048	0.536967	0.00507237	0.735611	86.6964	TRUE	1	2.08582	0.00273804	2.07276	0.000232994	0.560657	0.0128504	0.0170181
SAPCD2	3	1.55276	0.538333	0.00392168	0.75085	87.9066	TRUE	1	1.95583	0.00273804	2.27054	5.41728e-05	0.609902	0.00488235	0.013772
PITPNM2	3	1.08753	0.525739	0.0385866	0.69661	86.2161	TRUE	1	1.79803	0.00274122	1.48409	0.0217361	0.203723	0.192748	0.0788041
KHDRBS1	3	0.111692	0.73095	0.878553	1.49215	93.5006	FALSE	1	1.37641	0.00274687	0.0919845	0.856757	-1.11132	0.00302757	0.908415
GOLGA8A	3	1.74502	1.0191	0.0868392	2.90482	94.0615	FALSE	1	2.36222	0.00276396	3.17305	6.25771e-05	-0.13899	0.623438	0.143076
OPTN	3	-2.32341	0.276593	4.46033e-17	6.19426e-06	0.00257556	TRUE	-1	-2.02507	0.00276773	-2.2196	0.000156038	-3.09887	0.00081347	1.8787e-15
TXNL1	3	-2.14924	0.233155	3.02487e-20	0	0	TRUE	-1	-1.80203	0.00276868	-2.11906	7.39367e-05	-2.57675	0.000151192	1.70438e-18
SMPD3	3	-0.0526439	1.0423	0.959718	3.02464	93.5968	FALSE	1	-2.06495	0.00277846	1.4705	0.062267	0.49513	0.208703	0.970948
MEMO1	3	1.0103	0.264644	0.000134762	0.122135	58.1864	TRUE	1	1.31347	0.00277979	0.433261	0.273241	1.21638	0.00163833	0.000786725
LDB1	3	1.94114	0.775719	0.0123365	1.61122	90.6716	TRUE	1	2.44427	0.00281064	3.02483	4.46419e-05	0.563101	0.020002	0.0339756
CNPY2	3	1.16937	0.233918	5.76146e-07	0.0421535	25.5314	TRUE	1	1.49054	0.00281326	0.619577	0.198177	1.26719	0.00493923	5.85886e-06
FLAD1	3	1.39131	0.397534	0.000465514	0.375963	80.3949	TRUE	1	1.74096	0.00282785	1.88435	8.92047e-05	0.703904	0.00944565	0.00231456
SNHG21	3	1.0958	0.143851	2.58338e-14	0	0	TRUE	1	1.31952	0.00282785	1.13414	0.00198275	0.968506	0.00134343	8.06551e-13
SLC60A1-AS1	2	-2.10468	0.334766	3.23588e-10	0	0	TRUE	-1	-2.24533	0.00283721	-1.99905	0.000979966	NA	NA	5.71092e-09
S100A8	3	-3.60049	0.454023	2.188e-15	0	0	TRUE	-1	-3.47704	0.00285833	-3.44081	0.000388886	-4.03443	0.00216939	7.85288e-14
GRAMD1C	3	-2.49188	0.27279	6.55517e-20	0	0	TRUE	-1	-2.25065	0.00285875	-2.26703	0.000181051	-2.99178	0.000105888	3.57106e-18
DIDO1	3	1.50237	0.991219	0.1296	2.71205	92.9685	FALSE	1	2.67202	0.00285875	2.37702	0.00133832	-0.354932	0.244059	0.194901
TOB1	3	-1.64511	0.19986	1.85201e-16	0	0	TRUE	-1	-1.51615	0.0028613	-1.57457	0.000312466	-1.92294	0.000965553	7.28354e-15
CDKN3	3	1.71279	0.233821	2.38528e-13	0	0	TRUE	1	1.77031	0.00287376	1.59655	0.00520737	1.75411	0.00176117	6.48887e-12
MARVELD1	3	1.55431	0.656611	0.0179246	1.13575	89.7678	TRUE	1	2.34232	0.00290588	2.16712	0.000528463	0.391132	0.0160453	0.0449074
CCDC50	3	-1.90658	0.292471	7.08422e-11	0.0608629	22.8245	TRUE	-1	-1.51313	0.00291436	-2.11514	0.00106921	-2.45936	0.00254431	1.40077e-09
CNTN3	3	-2.4959	0.33185	5.42918e-14	0	0	TRUE	-1	-2.75362	0.00294946	-2.77373	0.000268407	-1.99732	0.0100999	1.60805e-12
DUSP2	3	1.58095	0.513013	0.00205827	0.6043	77.5672	TRUE	1	2.26943	0.00295134	2.00815	0.00330173	0.723756	0.0333618	0.00812916
RUSC1-AS1	3	1.45137	0.469166	0.00197811	0.533321	82.452	TRUE	1	2.02593	0.00296302	1.90761	0.000869241	0.663204	0.00309697	0.00787665
BARD1	3	1.36861	0.184959	1.36669e-13	0	0	TRUE	1	1.35108	0.00296611	1.53199	0.000142178	1.0894	0.0383645	3.85035e-12
RNF13	3	-2.27337	0.409156	2.75652e-08	0.328427	65.5751	TRUE	-1	-1.82003	0.00297177	-1.94352	0.000131584	-3.17628	4.63252e-05	3.59374e-07
LNX2	3	-1.37659	0.166632	1.44158e-16	0	0	TRUE	-1	-1.31118	0.00297515	-1.37516	0.000525795	-1.43503	0.000643831	5.71147e-15
ST6GALNAC2	3	1.85168	0.272114	1.01182e-11	0	0	TRUE	1	2.25879	0.00299197	1.8136	0.0171888	1.64604	0.00270304	2.26256e-10
SEMA5B	3	1.74278	0.504779	0.000555275	0.584178	77.7048	TRUE	1	2.39081	0.00299197	2.21308	0.000789057	0.904928	0.00603374	0.0027042
OIP5-AS1	2	-1.46588	0.220582	3.02124e-11	0	0	TRUE	-1	-1.32789	0.00299383	-1.61924	0.000292932	NA	NA	6.28837e-10
TTC19	3	-1.49773	0.247766	1.49466e-09	0.103839	56.4168	TRUE	-1	-1.21268	0.00299383	-1.30661	0.000378645	-2.0313	5.36627e-05	2.40894e-08
CAPN5	3	1.31169	0.472694	0.00552142	0.534409	81.3222	TRUE	1	1.99525	0.00299821	1.65233	0.0063936	0.539482	0.0147556	0.0181792
MAP4K1	3	1.87239	0.559838	0.000824275	0.730524	79.138	TRUE	1	2.57312	0.00300249	2.41339	0.000968375	0.947369	0.00352419	0.00376844
PCDHB8	3	1.61573	0.682457	0.0179074	1.23482	90.0936	TRUE	1	2.3451	0.00300339	2.32918	0.00021829	0.388873	0.0549155	0.0448788
DOC2B	3	2.23975	1.1659	0.0547251	3.62432	90.6901	TRUE	1	3.80439	0.00301582	3.12681	0.00384187	0.178635	0.395873	0.101543
PDCD6-AHRR	3	1.36783	0.53327	0.010318	0.673751	79.3878	TRUE	1	2.1223	0.00301889	1.71387	0.00441179	0.410057	0.319803	0.0297518
GCNT1	3	-2.12317	0.229811	2.49434e-20	0	0	TRUE	-1	-2.2217	0.00302784	-2.54638	0.000275688	-1.9371	6.46222e-05	1.42044e-18
EXO5	3	0.95354	0.529985	0.0719895	0.730965	87.9462	TRUE	1	1.70169	0.00302861	1.29443	0.0148387	0.0200223	0.930953	0.123889
CRB3	3	1.17233	0.367085	0.00140501	0.306602	77.3985	TRUE	1	1.75992	0.00302861	1.39835	0.00622253	0.607146	0.00135271	0.00591095
ENG	3	1.52095	0.686229	0.0266654	1.2618	90.5775	TRUE	1	2.18276	0.00302861	2.28863	0.000145267	0.262848	0.272692	0.0604958
GMPPB	3	1.09858	0.4614	0.0172674	0.52464	83.0014	TRUE	1	1.70822	0.00303955	1.45672	0.00531569	0.283483	0.294329	0.0436593
VMA21	3	1.18717	1.37081	0.386471	5.40727	96.1	FALSE	1	2.42034	0.00303955	2.71274	0.000129052	-1.50143	0.00381012	0.474779
F11	3	1.92858	0.795043	0.0152767	1.64446	88.1771	TRUE	1	2.79152	0.00303955	2.75217	0.000534607	0.507341	0.0921862	0.0398187
LINC01558	3	0.356023	0.938805	0.704517	2.45881	94.0852	FALSE	-1	2.2685	0.00303955	-0.871284	0.170059	-0.269348	0.178305	0.768227
CIP2A	3	1.52611	0.258402	3.50659e-09	1.88225e-06	0.000918979	TRUE	1	2.03007	0.00304699	1.44112	0.005971	1.07667	0.0995633	5.27719e-08
RYR2	3	-3.56796	0.465998	1.90925e-14	0.316892	48.5301	TRUE	-1	-2.90976	0.00304981	-3.18748	0.000212066	-4.32929	1.00083e-06	6.01357e-13
HIGD1B	3	1.50194	0.653691	0.0215829	1.13763	90.3621	TRUE	1	2.15557	0.00304981	2.22562	0.000268407	0.32467	0.0762781	0.0515934
CUL4B	3	-1.66996	0.222841	6.68306e-14	0	0	TRUE	-1	-1.4797	0.00305273	-1.59324	0.00137352	-2.22849	0.00212057	1.95771e-12
OLFML2A	3	2.17805	0.429089	3.85484e-07	0.274048	48.7087	TRUE	1	2.94873	0.00305273	2.46172	0.00360413	1.60671	0.00121189	4.06004e-06
PRNP	3	-1.75334	0.222004	2.8389e-15	0	0	TRUE	-1	-1.5565	0.00305741	-1.74471	0.000983884	-2.02956	0.000988605	1.00372e-13
CBLN4	3	-2.05012	0.245624	7.02581e-17	0	0	TRUE	-1	-2.37135	0.00306711	-2.3175	0.000661567	-1.81086	0.00035846	2.91332e-15
CRYBG3	3	-1.49725	0.258538	6.98762e-09	0.105215	52.5708	TRUE	-1	-1.25471	0.00306863	-1.26393	0.000884775	-2.11528	0.000215388	1.00215e-07
MED20	3	1.4042	0.503244	0.00526594	0.647483	86.4348	TRUE	1	1.8413	0.00307488	2.02087	0.000116701	0.507338	0.0424661	0.0175153
SUSD4	3	1.45682	0.251543	6.97382e-09	0.0919454	48.0584	TRUE	1	1.66378	0.00307829	1.81971	0.000194032	1.08477	0.00130338	1.00085e-07
MDH1	3	-1.80512	0.25255	8.8332e-13	0.0559629	29.075	TRUE	-1	-1.47706	0.00310252	-1.70122	0.000359202	-2.41975	0.000295221	2.27818e-11
CORO1B	3	1.27464	0.403464	0.00158176	0.356457	73.748	TRUE	1	1.92106	0.00311171	1.49177	0.00590336	0.618691	0.0514001	0.00654243
KIF1A	3	2.2133	0.719839	0.00210701	1.30645	85.5594	TRUE	1	2.73518	0.00311635	3.20374	0.000104812	0.978782	0.0031006	0.00828792
ESCO2	3	1.42712	0.568343	0.0120382	0.797651	84.0605	TRUE	1	2.14306	0.00312375	1.9402	0.00608262	0.467353	0.0384049	0.0333258
SPOPL	3	-2.35092	0.454871	2.36193e-07	0.392497	64.4155	TRUE	-1	-1.78904	0.00312375	-2.12826	8.37036e-05	-3.53344	0.000470072	2.59861e-06
PPP1R36	3	-1.54884	0.159012	2.02675e-22	0	0	TRUE	-1	-1.51004	0.00313371	-1.38778	0.000821147	-1.65169	1.33014e-05	1.47718e-20
GPR160	3	1.96664	0.315258	4.42674e-10	0	0	TRUE	1	2.15317	0.0031359	1.87278	0.00287025	1.73422	0.111841	7.66692e-09
LINC01785	2	1.9511	0.332956	4.63042e-09	0	0	TRUE	1	2.1247	0.00313948	1.80174	0.00314295	NA	NA	6.84783e-08
TRIM59	3	0.968191	0.303207	0.00140721	0.160147	58.2321	TRUE	1	1.39279	0.00316112	1.08933	0.00665351	0.295378	0.560028	0.00591789
TMEM37	3	-2.81631	0.327707	8.39997e-18	0.074423	21.2862	TRUE	-1	-2.73068	0.00316558	-2.0999	0.00943292	-3.1701	1.44243e-06	3.81662e-16
DKFZP586I1420	3	-1.9543	0.545199	0.00033764	0.789307	88.8483	TRUE	-1	-1.28936	0.00317905	-1.56277	7.15581e-05	-3.08473	4.96514e-06	0.00174415
REV3L	3	-1.19114	0.195946	1.20991e-09	0	0	TRUE	-1	-1.25975	0.00317905	-1.03561	0.00894738	-1.47635	0.0482957	1.97686e-08
SEPTIN10	3	-1.72407	0.219793	4.36074e-15	0	0	TRUE	-1	-1.6803	0.00323987	-1.72122	0.000456785	-1.77542	0.00237833	1.50199e-13
FPGS	3	1.47379	0.523055	0.00483763	0.701926	87.2628	TRUE	1	1.97422	0.00323987	2.08526	0.000133418	0.55668	0.00671662	0.0163643
TMEM47	3	-1.8375	0.253287	4.02822e-13	0	0	TRUE	-1	-1.77948	0.00325385	-1.66742	0.00177684	-2.285	0.003944	1.07394e-11
HPGD	3	-3.53139	0.339872	2.74284e-25	0.0242687	6.93204	TRUE	-1	-2.72216	0.00325927	-3.76928	7.87769e-06	-3.89473	1.17885e-05	2.62661e-23
LINC02140	2	2.09728	0.346391	1.40722e-09	0	0	TRUE	1	2.24216	0.00326985	1.98077	0.0017098	NA	NA	2.28005e-08
MTBP	3	1.60944	0.690289	0.0197248	1.24531	88.976	TRUE	1	2.44296	0.00326985	2.251	0.000995111	0.393019	0.0357933	0.0481838
ASL	3	1.38749	0.465863	0.00289824	0.549834	86.0574	TRUE	1	1.79099	0.00327425	1.97012	0.000108882	0.577686	0.00542642	0.0107526
OR7A5	3	1.14953	0.552816	0.0375792	0.809024	89.8162	TRUE	1	1.85377	0.003278	1.61169	0.00142147	0.159145	0.343244	0.0772678
CDC16	3	-1.97523	0.24955	2.46934e-15	0	0	TRUE	-1	-1.8893	0.003278	-2.0549	0.000466661	-1.97622	0.00180522	8.80348e-14
MATN4	3	1.0995	0.459449	0.0167073	0.546308	87.553	TRUE	1	1.59563	0.00329274	1.57599	0.00068309	0.275188	0.153127	0.0425603
CRTAC1	3	2.33095	0.521383	7.79613e-06	0.564116	70.0159	TRUE	1	2.77714	0.00329981	3.0594	0.000231191	1.53161	0.00028133	6.25889e-05
ATP2C1	3	-1.81457	0.224181	5.76439e-16	1.92588e-06	0.00122995	TRUE	-1	-1.63065	0.00329981	-1.63192	0.000527335	-2.48782	0.000630915	2.17874e-14
AMZ2P1	3	-1.58193	0.209383	4.18194e-14	0.0240183	16.6362	TRUE	-1	-1.91339	0.00330178	-1.83863	0.000495587	-1.33786	0.000274758	1.25605e-12
KAAG1	3	1.48938	0.66928	0.0260582	1.18965	90.4811	TRUE	1	2.27289	0.00330347	2.12954	0.000637565	0.297725	0.0282268	0.0594904
VAMP7	3	-1.59023	0.197838	9.12666e-16	3.10641e-06	0.00245411	TRUE	-1	-1.35956	0.00333593	-1.55535	0.000176556	-2.26868	0.00177605	3.41929e-14
GAS5	3	1.47316	0.210928	2.86524e-12	0.0343718	25.1932	TRUE	1	1.30719	0.00334953	1.29083	0.000374032	2.1146	0.000690497	6.97687e-11
ATG101	3	1.4517	0.1811	1.0922e-15	0	0	TRUE	1	1.5416	0.00335662	1.60363	0.00016057	1.24956	0.0028969	4.05635e-14
UQCC6	3	0.793124	0.485867	0.102597	0.586525	84.5713	FALSE	1	1.25847	0.0033588	1.23469	0.000538146	-0.332016	0.588809	0.162487
LOC401261	3	0.263604	0.679826	0.6982	1.22247	90.1637	FALSE	-1	1.56466	0.00336745	-0.229262	0.747243	-0.558641	0.0686612	0.762897
COL9A1	3	2.04706	0.527373	0.000103762	0.553368	66.9664	TRUE	1	2.95009	0.00337298	2.34552	0.00345279	1.25078	0.00595408	0.000626957
ESRG	3	1.73307	0.570288	0.0023742	0.758828	78.8922	TRUE	1	2.50908	0.00337298	2.19773	0.00202636	0.769578	0.036796	0.00915017
SKIL	3	1.4306	0.760748	0.0600375	1.54582	90.6135	TRUE	1	2.39523	0.00338088	2.0645	0.00298021	0.0663242	0.735894	0.10845
LYNX1-SLURP2	3	1.70723	0.588126	0.00369795	0.875429	85.6836	TRUE	1	2.21323	0.0033815	2.43711	0.000113376	0.670579	0.0236757	0.0131332
GABRA2	3	-1.45101	0.629396	0.0211445	0.974142	83.6607	TRUE	-1	-2.41668	0.00339131	-1.80558	0.0171888	-0.421746	0.0914775	0.0508148
FAM220A	3	-1.59263	0.268282	2.91336e-09	0.121572	56.3093	TRUE	-1	-1.25386	0.00339614	-1.41777	0.000955114	-2.13383	4.1671e-05	4.45346e-08
MIPEP	3	-1.4139	0.243437	6.31999e-09	0.0611313	33.2444	TRUE	-1	-1.76517	0.00340146	-1.66972	0.00234413	-1.08502	0.00255546	9.12531e-08
OSBPL3	3	1.47384	0.209293	1.89476e-12	0	0	TRUE	1	1.53408	0.00340146	1.54877	0.00050864	1.24902	0.0324957	4.73801e-11
C3	3	-2.79924	0.352016	1.8347e-15	0	0	TRUE	-1	-2.41011	0.00340146	-2.76133	0.000398846	-3.59025	0.00134253	6.62944e-14
RELL1	3	-1.79087	0.203786	1.52265e-18	0	0	TRUE	-1	-1.49279	0.00340618	-1.78427	0.000181051	-2.14711	0.000226962	7.33997e-17
LINC01312	3	1.53706	0.651056	0.0182319	1.10193	87.4203	TRUE	1	2.123	0.00340618	2.30089	0.00028156	0.339771	0.312079	0.045415
ZNF300P1	2	-1.91202	0.330703	7.39564e-09	0	0	TRUE	-1	-2.11525	0.00340981	-1.7447	0.0035569	NA	NA	1.05596e-07
POLG	3	1.16925	0.471159	0.0130779	0.541779	82.812	TRUE	1	1.89858	0.00341266	1.43771	0.00887343	0.389781	0.082522	0.0354413
LOC100506274	2	2.46533	0.363661	1.2084e-11	0	0	TRUE	1	2.35785	0.00341266	2.5495	0.000183979	NA	NA	2.68246e-10
ENDOU	3	1.99487	0.685931	0.00363447	1.10514	78.9686	TRUE	1	2.82437	0.00341266	2.62531	0.00146223	0.778265	0.121663	0.0129573
PSMB1	3	-1.72932	0.211268	2.71344e-16	0	0	TRUE	-1	-1.50642	0.00341266	-1.71793	0.000168579	-2.13055	0.00144063	1.04784e-14
CLMN	3	1.50557	0.523358	0.00401786	0.702373	86.8553	TRUE	1	1.87139	0.00341764	2.22531	7.86297e-05	0.593142	0.0119333	0.0140429
SIPA1L3	3	1.77356	0.597639	0.00300129	0.867037	82.1155	TRUE	1	2.41626	0.00341764	2.41852	0.000667366	0.736363	0.0327574	0.0110676
DHRS13	3	1.41642	0.471178	0.00264592	0.561957	86.2815	TRUE	1	1.85482	0.00341908	1.98536	0.000118795	0.6047	0.00122952	0.00999182
DUS1L	3	1.25641	0.341924	0.000238295	0.263942	76.0939	TRUE	1	1.51419	0.00343845	1.73033	0.000268651	0.684221	0.00882564	0.00130082
GPBP1	3	-1.91863	0.329364	5.70245e-09	0.206531	63.5148	TRUE	-1	-1.46603	0.00346012	-1.74411	0.000115886	-2.59889	2.91123e-05	8.3237e-08
TIAM1	3	-2.61948	0.716651	0.000257015	1.39843	90.8598	TRUE	-1	-1.79659	0.00346012	-1.99886	0.000115995	-4.02644	3.58319e-08	0.00139057
BORA	3	1.29218	0.188934	7.95612e-12	0	0	TRUE	1	1.43376	0.00346758	1.41521	0.000538146	0.941705	0.0505622	1.81714e-10
HTATIP2	3	1.41696	0.386201	0.00024354	0.235664	52.7187	TRUE	1	1.91355	0.00346875	1.63828	0.0031275	0.547862	0.405636	0.00132606
ZNF521	3	-2.4269	0.255686	2.27195e-21	0.0126826	6.12856	TRUE	-1	-2.11056	0.00347603	-2.09461	0.00176802	-2.76588	6.23436e-06	1.47919e-19
PIK3IP1	3	-2.17746	0.473338	4.22024e-06	0.561966	83.9423	TRUE	-1	-1.61521	0.00347603	-1.76396	0.000294863	-3.06512	4.28034e-08	3.58343e-05
SYT4	3	-3.34961	0.560806	2.33134e-09	0.579859	61.572	TRUE	-1	-2.92808	0.0035039	-2.64401	0.000955114	-4.37539	5.66844e-06	3.6287e-08
CLUH	3	1.51634	0.418271	0.000288675	0.318658	60.814	TRUE	1	2.1563	0.00351437	1.74957	0.00666161	0.807301	0.0995633	0.00153121
FAM20B	3	-1.07008	0.134262	1.58566e-15	0	0	TRUE	-1	-1.28405	0.00354089	-1.21907	0.000723481	-0.917574	0.000784143	5.76861e-14
GJD3	3	0.782844	0.437556	0.0735942	0.454928	81.9893	TRUE	1	1.62112	0.00354089	0.63443	0.299435	0.22814	0.0846352	0.12598
PRSS1	3	1.56378	0.627573	0.0127103	1.01768	88.1491	TRUE	1	2.29088	0.0035487	2.18894	0.000859466	0.472491	0.00361056	0.0347051
KLHL31	3	-1.89063	0.211147	3.42492e-19	0	0	TRUE	-1	-1.82341	0.00359755	-2.01693	0.000291587	-1.85078	0.000132187	1.74974e-17
RAB30	3	-1.03392	0.715108	0.148225	1.39944	92.3813	FALSE	-1	-1.94572	0.00363007	-1.59826	0.00521405	0.281597	0.161524	0.216835
C4BPA	3	-3.11653	0.424405	2.08405e-13	0	0	TRUE	-1	-3.33438	0.00364096	-3.15798	0.000459757	-2.82272	0.0111066	5.73516e-12
PLEKHA7	3	-1.28211	0.154686	1.14743e-16	0	0	TRUE	-1	-1.45641	0.00365254	-1.158	0.00607775	-1.27065	0.000112569	4.59724e-15
DOK6	3	-1.9936	0.366509	5.34508e-08	0.208557	50.4752	TRUE	-1	-2.59034	0.00365254	-2.35223	0.00136995	-1.52117	0.000108745	6.6363e-07
ACOT9	3	-1.52759	0.333826	4.73951e-06	0.259413	77.6491	TRUE	-1	-1.19881	0.00365891	-1.19618	0.000606911	-2.20999	9.14331e-06	3.98631e-05
SLC27A3	3	1.24995	0.509143	0.0140882	0.658271	86.5725	TRUE	1	1.93051	0.00367106	1.6684	0.0025102	0.379698	0.0177468	0.0374568
ZNF710	3	1.68004	0.444553	0.000157353	0.442163	75.8362	TRUE	1	2.15151	0.00370031	2.19644	0.000336592	0.95522	0.00187804	0.00090549
SLC25A16	3	1.01674	0.379918	0.00744578	0.35125	81.1933	TRUE	1	1.31919	0.00370031	1.47409	0.000181617	0.281188	0.399052	0.0230164
KLHL25	3	1.5894	0.611384	0.00933115	0.948411	86.2758	TRUE	1	2.31287	0.00370031	2.18252	0.000845162	0.524277	0.0295602	0.0274888
FANCB	3	1.21966	0.609906	0.0455273	0.899789	82.7906	TRUE	1	2.32122	0.00370031	1.27213	0.102271	0.334146	0.0850339	0.0888861
ZNF606	3	0.636568	0.81129	0.432666	1.82065	92.504	FALSE	1	1.51179	0.00370031	1.35457	0.00307459	-1.04022	0.0913182	0.520628
NETO2	3	1.64735	0.518697	0.00149355	0.653903	82.6107	TRUE	1	2.15057	0.00370366	2.26976	0.000339143	0.770215	0.0031788	0.00622459
MAPKAPK2	3	0.959687	0.529162	0.06974	0.699466	85.119	TRUE	1	2.05432	0.00371351	0.776839	0.156477	0.262029	0.133642	0.121125
PFDN6	3	1.1915	0.529747	0.0245002	0.708355	84.2633	TRUE	1	1.70474	0.00371586	1.75434	0.000571156	0.167311	0.689442	0.0567503
INSL6	3	1.5858	0.697833	0.0230581	1.3042	90.9324	TRUE	1	2.2054	0.00372584	2.42602	0.000159606	0.331081	0.0583391	0.0543255
LINC01618	2	1.9356	0.297292	7.47608e-11	0	0	TRUE	1	1.95791	0.00372708	1.91963	0.000386176	NA	NA	1.47144e-09
CCNB3	3	1.47066	0.654534	0.0246473	1.14688	91.131	TRUE	1	2.10563	0.00374971	2.21662	0.000252278	0.299222	0.0106286	0.0570129
ZCCHC9	3	-2.28494	0.30705	9.94751e-14	0	0	TRUE	-1	-2.3119	0.00375692	-2.55066	0.000351698	-1.96368	0.00898835	2.82485e-12
FERMT1	3	-1.85395	0.257645	6.21222e-13	0	0	TRUE	-1	-2.2169	0.00376407	-2.069	0.00194675	-1.549	0.00346563	1.62976e-11
DYNLRB2	3	-2.70833	0.441787	8.76526e-10	0.244043	40.0488	TRUE	-1	-3.35658	0.00376497	-3.21895	0.00068673	-2.14322	0.000254327	1.46465e-08
PKD1L1	3	1.95891	1.00321	0.0508622	2.7744	93.4619	TRUE	1	2.78018	0.00376497	3.20612	7.94911e-05	0.124099	0.3557	0.0964277
HSPA2	3	-2.06399	0.268404	1.47288e-14	0.0273792	12.5371	TRUE	-1	-1.87549	0.00378481	-1.77913	0.000889908	-2.70014	0.000290832	4.70154e-13
NCAPG	3	2.79167	0.297537	6.43603e-21	0.0154075	5.45605	TRUE	1	2.60322	0.00378535	2.28319	0.00221001	3.16127	7.52499e-06	3.96085e-19
POLR2H	3	1.25277	0.199651	3.50048e-10	0	0	TRUE	1	1.44073	0.00378535	1.14669	0.0060992	1.16372	0.0301183	6.14237e-09
INTS5	3	1.14548	0.177858	1.19138e-10	0.0253968	26.2573	TRUE	1	1.34201	0.00378535	1.36137	0.000397318	0.879148	0.00423567	2.2615e-09
FDPS	3	1.03369	0.132505	6.13352e-15	0	0	TRUE	1	1.06402	0.00378885	0.954738	0.00157443	1.08749	0.000856424	2.04339e-13
HSD17B11	3	-1.96881	0.322708	1.05468e-09	0.200595	64.2418	TRUE	-1	-1.51949	0.00379842	-1.76829	0.000109181	-2.58576	5.67697e-06	1.73519e-08
GPSM2	3	2.1021	0.324977	9.90228e-11	0	0	TRUE	1	2.54614	0.00380978	2.20927	0.00240412	1.60848	0.0315937	1.90507e-09
MFSD12	3	0.696413	0.487844	0.153427	0.574209	83.8808	TRUE	1	1.61533	0.00381393	0.475296	0.493802	0.0903273	0.523487	0.222387
RTRAF	3	-1.76288	0.203214	4.136e-18	0.00912774	7.31808	TRUE	-1	-1.45187	0.00381642	-1.69532	0.000125357	-2.20707	0.000137775	1.92427e-16
FAM200B	3	-1.85747	0.311424	2.45463e-09	0.152406	52.413	TRUE	-1	-1.57449	0.00385416	-1.55954	0.000505764	-2.57229	0.00013861	3.81226e-08
TACC3	3	1.85801	0.559564	0.00089871	0.767002	83.4879	TRUE	1	2.34096	0.0038567	2.5775	0.000119681	0.919566	0.000549859	0.00404552
CASQ2	3	1.60267	0.65343	0.0141786	1.11294	88.6579	TRUE	1	2.22631	0.00386132	2.36989	0.00048732	0.452902	0.0165568	0.0376546
TNFRSF12A	3	1.53246	0.595571	0.0100796	0.918635	87.8726	TRUE	1	2.10343	0.00386276	2.2202	0.00021091	0.474066	0.0438578	0.0291983
PPP1R3E	3	0.809834	0.267889	0.00250265	0.129581	60.6715	TRUE	1	1.34729	0.00388631	0.645265	0.206048	0.527938	0.0194964	0.00955724
RIMS3	3	1.7785	0.631751	0.00487467	1.02743	87.2032	TRUE	1	2.21022	0.00389908	2.65264	7.47396e-05	0.676428	0.0147556	0.0164604
DEFB126	3	1.55902	0.583588	0.00755272	0.727441	72.1349	TRUE	1	2.78069	0.00390592	1.36318	0.0994627	0.835655	0.0353475	0.0232571
DDX3X	3	-0.0490722	0.934042	0.9581	2.44552	93.7006	FALSE	-1	1.78924	0.00390592	-1.3056	0.0344329	-0.640224	0.123313	0.969633
NR2F1-AS1	3	-2.1869	0.242016	1.62263e-19	0	0	TRUE	-1	-2.32848	0.00393734	-2.0622	0.00132869	-2.1972	4.41023e-05	8.53477e-18
HSPBP1	3	1.43535	0.587584	0.0145737	0.907275	89.3149	TRUE	1	1.98537	0.00393939	2.12618	0.000229108	0.391441	0.0280738	0.0384319
DRAM2	3	-1.43417	0.181356	2.61524e-15	6.8586e-06	0.00660792	TRUE	-1	-1.2967	0.00394641	-1.32375	0.000401646	-1.92959	0.0012901	9.2926e-14
NEFH	3	-3.85747	0.439574	1.70189e-18	0.0364333	6.15124	TRUE	-1	-3.62072	0.00394723	-3.19335	0.00165539	-4.50624	2.88389e-05	8.16716e-17
SGK1	3	-1.34032	0.224823	2.49648e-09	0	0	TRUE	-1	-1.52688	0.003967	-1.12585	0.0139693	-1.41659	0.0342462	3.87444e-08
CRYZ	3	-1.70187	0.230033	1.37873e-13	5.22133e-07	0.000299403	TRUE	-1	-1.60243	0.00397111	-1.52717	0.000758424	-2.53496	0.00326969	3.87481e-12
ST8SIA2	3	1.99285	0.661152	0.00257646	1.07777	83.7278	TRUE	1	2.65098	0.0039751	2.75686	0.000285015	0.853535	0.0104484	0.00977966
CHMP4C	3	2.38954	0.335682	1.09143e-12	0	0	TRUE	1	2.49697	0.00397593	2.15367	0.00329085	2.57152	0.00335631	2.78131e-11
MND1	3	2.07525	0.38998	1.02961e-07	0.226141	49.5684	TRUE	1	2.38856	0.00397593	2.57329	0.000126674	1.4144	0.0124476	1.21813e-06
RPS19	3	1.30452	0.68215	0.0558284	1.24366	89.3192	FALSE	1	1.89525	0.00397593	2.09005	0.000123013	-0.0124891	0.978599	0.10301
TBXA2R	3	1.21002	0.274228	1.0221e-05	0.0492847	21.7909	TRUE	1	1.69682	0.00397593	1.08065	0.057449	0.822844	0.117214	7.96607e-05
TYRP1	3	2.3714	0.588607	5.60524e-05	0.530979	51.0022	TRUE	1	3.37586	0.00399595	2.60478	0.0109127	1.45321	0.0577765	0.00036505
NUDT7	3	-1.55331	0.1984	4.91059e-15	0	0	TRUE	-1	-1.60977	0.00399595	-1.48061	0.00149349	-1.57654	0.000812765	1.66718e-13
MMP7	3	2.94825	0.376772	5.0755e-15	0	0	TRUE	1	3.09041	0.00399643	3.27544	0.000155048	2.50303	0.00482867	1.71499e-13
C2CD3	3	1.61436	0.368851	1.20471e-05	0.259663	63.9914	TRUE	1	2.03301	0.00400282	2.03798	0.000711297	1.03689	0.00373138	9.20782e-05
DIRAS2	3	1.76301	0.498866	0.000409278	0.436521	58.5	TRUE	1	2.39351	0.00400307	2.15203	0.00661623	0.846792	0.187471	0.00206672
TMEM125	3	1.62437	0.161548	8.7316e-24	0	0	TRUE	1	1.38792	0.00401826	1.61211	0.000132711	1.75371	1.37322e-05	7.17167e-22
CASKIN1	3	1.59999	0.830255	0.0539661	1.8388	90.7377	TRUE	1	2.65918	0.00402332	2.29571	0.00236256	0.120872	0.462153	0.100589
MEF2A	3	-2.37285	0.268786	1.06553e-18	0	0	TRUE	-1	-2.23558	0.00403794	-2.63154	0.000526886	-2.31948	0.000114578	5.2203e-17
SSTR1	3	1.0187	0.94759	0.282357	2.52974	94.3531	FALSE	1	2.03271	0.00404384	1.9343	0.001289	-0.809829	0.0245927	0.366148
LINC02620	2	2.12123	0.330802	1.43262e-10	0	0	TRUE	1	2.15653	0.00404384	2.09596	0.000481532	NA	NA	2.67193e-09
LIMA1	3	-2.77485	0.565001	9.05038e-07	0.748601	78.5155	TRUE	-1	-1.81491	0.00404384	-2.7881	0.00021905	-3.69756	9.43702e-07	8.88194e-06
AGGF1	3	-1.71126	0.202207	2.60862e-17	0	0	TRUE	-1	-1.75742	0.00404816	-1.66752	0.00274536	-1.71057	0.000112739	1.1254e-15
KLK7	3	2.99327	0.320678	1.01774e-20	0	0	TRUE	1	2.76924	0.00406892	3.05251	4.1543e-06	3.08581	0.00131358	6.12221e-19
PDPN	3	-2.19361	0.280119	4.83991e-15	0.0193617	8.18914	TRUE	-1	-2.07143	0.00406892	-1.76037	0.00518533	-2.66139	0.000113771	1.64843e-13
SHOC1	3	-1.60648	0.517205	0.00189585	0.563926	71.0516	TRUE	-1	-2.52052	0.00407445	-1.79241	0.0169657	-0.830536	0.0335254	0.0076044
MMP1	3	2.00187	0.794315	0.0117272	1.58619	84.8414	TRUE	1	2.88408	0.00410524	2.80302	0.000836516	0.578046	0.176029	0.032698
ME3	3	1.32929	0.687346	0.0531192	1.2624	90.023	TRUE	1	2.09163	0.0041081	1.99581	0.000540492	0.0515401	0.86982	0.0994981
PREPL	3	-1.51082	0.190771	2.38302e-15	0	0	TRUE	-1	-1.34811	0.00412286	-1.5007	0.000719747	-1.71696	0.000956642	8.53849e-14
H2BC12	3	1.74394	0.22331	5.74027e-15	0	0	TRUE	1	1.7382	0.00413807	1.77994	0.000658526	1.71403	0.00156146	1.92137e-13
MCOLN2	3	-2.11555	0.27912	3.47266e-14	0.0718488	30.6539	TRUE	-1	-1.72687	0.004142	-1.96848	0.000141437	-2.72065	8.92181e-05	1.05489e-12
IFT88	3	-1.76744	0.192791	4.83392e-20	0	0	TRUE	-1	-1.69261	0.0041479	-1.86127	0.000268407	-1.74915	7.44577e-05	2.68126e-18
SNORA71B	2	2.43708	0.349437	3.07356e-12	0	0	TRUE	1	2.19736	0.0041479	2.62982	7.98786e-05	NA	NA	7.4227e-11
SLC35G2	3	-2.15268	0.311889	5.12498e-12	0.0467517	14.4577	TRUE	-1	-2.81103	0.0041479	-2.40228	0.00221436	-1.80237	0.000802371	1.20268e-10
CCR7	3	1.18939	0.615524	0.0533202	0.939543	83.3076	TRUE	1	2.1234	0.00414858	1.49681	0.0214924	0.114079	0.776625	0.0997769
DDX50	3	-1.60343	0.214047	6.8343e-14	0	0	TRUE	-1	-1.60151	0.00415439	-1.54843	0.000630785	-1.69545	0.00435966	1.99927e-12
RAP1GAP2	3	1.53943	0.25635	1.91106e-09	0	0	TRUE	1	1.71236	0.00417586	1.15811	0.0851522	1.58149	0.00641607	3.02301e-08
CSK	3	1.45836	0.207583	2.13441e-12	0.010609	8.16086	TRUE	1	1.5762	0.00418003	1.72437	0.000156038	1.07207	0.0203521	5.31239e-11
GET4	3	1.64619	0.690637	0.0171453	1.26112	89.5158	TRUE	1	2.17922	0.0041875	2.54647	0.000154235	0.412548	0.0869512	0.0434018
DPY19L2	3	-1.32774	0.493615	0.00714881	0.51118	70.4796	TRUE	-1	-1.86227	0.0041875	-1.71731	0.00117415	-0.189174	0.80328	0.0222735
CHPF2	3	1.55693	0.401722	0.000106339	0.332594	69.5579	TRUE	1	2.13916	0.00418907	1.91738	0.00277826	0.959124	0.000629723	0.000639502
ZNF687-AS1	2	2.18453	0.317381	5.8606e-12	0	0	TRUE	1	2.03996	0.00419215	2.29151	0.000109631	NA	NA	1.36184e-10
WFDC10B	3	1.55024	0.777578	0.0461874	1.60536	90.3154	TRUE	1	2.47963	0.00419215	2.27087	0.00208961	0.166105	0.284615	0.0898954
SNX2	3	-1.76572	0.225744	5.2082e-15	0	0	TRUE	-1	-1.77579	0.00420327	-1.76821	0.00084001	-1.75578	0.00124252	1.75428e-13
DSN1	3	0.853263	0.430442	0.0474464	0.483968	88.447	TRUE	1	1.37989	0.0042036	1.23517	0.00393661	0.0847013	0.585412	0.0916913
LRIG2	3	1.14236	0.886023	0.197289	2.18454	93.0671	FALSE	1	2.03083	0.00421029	2.05368	0.000508753	-0.575048	0.151778	0.272823
MRGPRF	3	-1.61588	0.389115	3.2856e-05	0.325922	73.2284	TRUE	-1	-2.0901	0.00424218	-2.05847	0.00054333	-1.03513	8.11661e-06	0.000225262
RGS2	3	-1.66109	0.223491	1.06572e-13	0	0	TRUE	-1	-1.60221	0.00424593	-1.59621	0.000552117	-1.89217	0.00564294	3.01837e-12
TRNAU1AP	3	0.780567	0.954723	0.413595	2.6312	96.6176	FALSE	1	1.65234	0.00427687	1.8378	0.00016533	-1.07865	0.000249124	0.50195
MATN1	3	1.52553	0.50445	0.00249332	0.622592	82.1781	TRUE	1	1.84111	0.00427687	2.23688	0.000114271	0.632438	0.0728067	0.00953524
ZNF511	3	1.16131	0.243957	1.93295e-06	0.0807578	45.167	TRUE	1	1.50907	0.00427687	1.34945	0.00153882	0.744193	0.0406259	1.76478e-05
TVP23B	3	-1.56004	0.202067	1.15977e-14	0	0	TRUE	-1	-1.47515	0.00427687	-1.56946	0.000832216	-1.63616	0.00161262	3.74688e-13
NUP210P1	3	1.33265	0.472632	0.00480787	0.552248	84.15	TRUE	1	1.89186	0.00427842	1.80256	0.000808266	0.52433	0.0123911	0.0162765
CENPE	3	1.70918	0.534583	0.00138757	0.653591	77.6423	TRUE	1	2.40821	0.00428656	2.20649	0.00252503	0.844818	0.00549119	0.00584448
TCIRG1	3	1.78028	0.258186	5.37298e-12	0	0	TRUE	1	2.02637	0.00429416	2.01389	0.000738277	1.359	0.0201857	1.25674e-10
RAE1	3	1.00085	0.784656	0.202121	1.66971	90.5701	FALSE	1	1.9828	0.00429668	1.60009	0.00475194	-0.513788	0.253827	0.278344
PPM1B-DT	2	1.76157	0.263947	2.49027e-11	0	0	TRUE	1	1.68176	0.00429668	1.82177	0.000204155	NA	NA	5.24973e-10
PPARD	3	1.84211	0.249629	1.59032e-13	0	0	TRUE	1	2.27095	0.00430494	2.06858	0.00200681	1.56514	0.00165392	4.43359e-12
ZNF391	3	1.60841	0.840235	0.0555902	1.91019	91.7571	TRUE	1	2.50116	0.00430494	2.47812	0.000554722	0.0753085	0.708185	0.102737
C22orf42	3	1.69551	0.800906	0.0342606	1.73032	91.5158	TRUE	1	2.37965	0.00430494	2.68048	0.000212463	0.250106	0.157284	0.0722438
STON2	3	3.30407	0.519848	2.07278e-10	0.596674	74.5643	TRUE	1	2.51442	0.00430494	2.96978	2.15481e-06	4.23286	5.97859e-08	3.77038e-09
LINC03018	2	1.9283	0.329432	4.81567e-09	0	0	TRUE	1	2.03919	0.00433289	1.83587	0.00232808	NA	NA	7.10702e-08
IGFBP2	3	1.56311	0.594513	0.00855793	0.888752	85.4687	TRUE	1	2.19685	0.00433411	2.21283	0.00102781	0.535277	0.0242875	0.0256976
CDC42EP3	3	-2.14757	0.300861	9.46449e-13	0.144891	53.0227	TRUE	-1	-1.92321	0.00433778	-1.68937	0.0019436	-2.57264	9.64508e-08	2.42926e-11
SFT2D2	3	1.13118	0.175804	1.24002e-10	0	0	TRUE	1	1.27298	0.00433778	1.17483	0.00190806	0.894416	0.046599	2.34911e-09
USP35	3	1.35335	0.453642	0.00285149	0.512376	84.5772	TRUE	1	1.76558	0.00433778	1.90811	0.000182449	0.570285	0.00941355	0.010616
ATAD5	3	1.3994	0.585897	0.0169189	0.871674	86.2532	TRUE	1	2.1337	0.00433778	1.92286	0.00203362	0.378737	0.0969838	0.0429724
C8orf88	2	-2.16275	0.351703	7.77977e-10	0.0383503	15.4312	TRUE	-1	-1.83405	0.0043491	-2.53907	0.000154107	NA	NA	1.3092e-08
MRGBP	3	1.30378	0.167205	6.3165e-15	0	0	TRUE	1	1.34729	0.00435653	1.39096	0.000664839	1.20874	0.00146516	2.0978e-13
PWP1	3	-1.66811	0.244047	8.19049e-12	0	0	TRUE	-1	-1.5866	0.00435653	-1.94229	0.000311947	-1.26901	0.0833704	1.86189e-10
BHLHA15	2	2.75002	0.40714	1.43349e-11	0	0	TRUE	1	2.57088	0.0043567	2.88846	0.000154235	NA	NA	3.14941e-10
B3GALT2	3	-1.99739	0.51854	0.000117182	0.524518	65.3863	TRUE	-1	-2.93201	0.00436513	-2.28207	0.00942683	-1.28941	0.000528696	0.000696279
SLC25A21	3	-2.07195	0.560349	0.000217651	0.698803	75.573	TRUE	-1	-2.67154	0.00436922	-2.7459	0.000831386	-1.19079	0.000416967	0.00120133
PYCR1	3	1.1331	0.20208	2.05625e-08	0.0642066	52.0545	TRUE	1	1.30316	0.00436922	1.42653	0.000176797	0.84477	0.000557647	2.7325e-07
RPL36AL	3	-1.60108	0.205208	6.08229e-15	0.0193854	15.1567	TRUE	-1	-1.34904	0.00437766	-1.47988	0.000288729	-2.11776	0.000279417	2.02949e-13
MAP2K6	3	1.10894	0.172434	1.26679e-10	0.0081861	9.15616	TRUE	1	1.23946	0.00438276	1.33193	0.000749386	0.798573	0.0289593	2.39189e-09
EPCIP-AS1	3	0.852054	0.487663	0.0805992	0.565597	81.4305	TRUE	1	1.88943	0.00438448	0.420574	0.51107	0.368466	0.0241565	0.13491
ISCA1	3	-1.54235	0.217617	1.3659e-12	3.93601e-07	0.000252795	TRUE	-1	-1.31896	0.00440479	-1.49233	0.00170369	-2.41767	0.00337151	3.45193e-11
NKAIN2	3	-2.00551	0.309324	8.96008e-11	0.0812888	25.6533	TRUE	-1	-2.55447	0.00440589	-2.34082	0.00247315	-1.6593	0.0003234	1.73866e-09
LEAP2	3	1.15417	0.365487	0.00158916	0.225105	56.2085	TRUE	1	1.77037	0.00440946	1.20392	0.0391182	0.558507	0.234878	0.00656921
GABARAPL2	3	-1.62533	0.180473	2.13851e-19	1.87176e-07	0.000190871	TRUE	-1	-1.36736	0.00440946	-1.51734	0.000252592	-1.98464	8.44068e-05	1.11114e-17
RIPPLY1	3	1.27943	0.549319	0.019853	0.776661	87.5953	TRUE	1	1.89909	0.0044533	1.84039	0.00177267	0.321151	0.0502064	0.0484471
IREB2	3	-0.876899	0.664139	0.186717	1.16643	88.4651	FALSE	-1	-1.364	0.00445701	0.497735	0.37304	-1.68408	0.00265503	0.260713
RPL32P3	3	1.12276	0.559329	0.0447144	0.804471	85.9399	TRUE	1	1.74133	0.00446448	1.64448	0.000814698	0.0433405	0.918907	0.0878048
NRXN3	3	-1.77551	1.02541	0.0833587	2.84579	90.3773	FALSE	-1	-2.21372	0.00446623	0.140724	0.818361	-3.33274	0.000498013	0.138617
CSDE1	3	-1.49136	0.204086	2.72118e-13	0	0	TRUE	-1	-1.39029	0.00448877	-1.43342	0.000581472	-1.86751	0.00695803	7.35579e-12
STX12	3	-1.47771	0.304546	1.22112e-06	0.16457	59.7418	TRUE	-1	-1.14251	0.00451284	-1.28453	0.00200098	-2.25399	0.00070849	1.16885e-05
TBC1D8B	3	-2.1607	0.252981	1.33106e-17	0	0	TRUE	-1	-2.10906	0.00451549	-2.49324	0.000503914	-2.03088	0.000215358	5.92182e-16
GZMB	3	1.30779	0.58944	0.0265075	0.88231	85.1803	TRUE	1	1.98298	0.00452806	1.85529	0.000956901	0.207243	0.590146	0.0602456
CPNE3	3	-1.62364	0.221148	2.1062e-13	0	0	TRUE	-1	-1.49775	0.00452806	-1.65879	0.000409481	-1.78716	0.00971081	5.78121e-12
TRMT1	3	1.94363	0.789457	0.0138171	1.61422	87.8086	TRUE	1	2.66543	0.004531	2.88915	0.000370494	0.543641	0.0730249	0.0369202
GMFB	3	-1.57819	0.227255	3.79588e-12	0.0764352	49.331	TRUE	-1	-1.26108	0.00454199	-1.42178	0.000281075	-1.99127	8.94807e-06	9.02683e-11
RFX5	3	0.65486	0.811878	0.419898	1.85002	93.7112	FALSE	1	1.46255	0.00455037	1.45493	0.000521638	-1.00166	0.0642074	0.508415
FAM200C	3	-1.7346	0.219218	2.51998e-15	4.94291e-06	0.0033497	TRUE	-1	-1.62933	0.00459051	-1.50138	0.00103218	-2.24745	0.000543192	8.96902e-14
LOC100505942	2	1.73634	0.26693	7.77799e-11	0	0	TRUE	1	1.66246	0.00459687	1.79495	0.000313942	NA	NA	1.52805e-09
RHBDF2	3	1.42962	0.299258	1.77754e-06	0.163086	60.9441	TRUE	1	1.65883	0.00459737	1.84758	0.000178807	0.956208	0.004169	1.6383e-05
TAS2R39	3	1.25222	0.606422	0.0389293	0.956359	88.6692	TRUE	1	2.06796	0.00459771	1.73071	0.00496075	0.203387	0.111831	0.0793788
ZNF302	3	-1.58826	0.478719	0.000907514	0.569872	83.6757	TRUE	-1	-1.24167	0.00461694	-1.03111	0.00698304	-2.63448	0.000129689	0.00407742
LRRN4CL	3	-1.85308	0.254846	3.55804e-13	0	0	TRUE	-1	-2.05268	0.00462651	-1.68889	0.004745	-1.85403	0.00141552	9.52154e-12
ZSCAN16	3	1.09747	0.165977	3.78754e-11	0	0	TRUE	1	1.23876	0.00463068	1.11618	0.00290846	0.949094	0.0154756	7.78468e-10
ROMO1	3	1.64428	0.232312	1.46356e-12	0	0	TRUE	1	1.66094	0.0046316	1.71919	0.00123752	1.54034	0.00818167	3.68564e-11
IDH1-AS1	2	1.60903	0.301906	9.84408e-08	0	0	TRUE	1	1.80004	0.00465142	1.43185	0.00938166	NA	NA	1.16984e-06
LINC01410	2	1.95301	0.390905	5.84976e-07	0	0	TRUE	1	2.27608	0.00465142	1.624	0.0229634	NA	NA	5.94299e-06
TSPAN5	3	-3.86321	0.639348	1.5182e-09	0.905325	75.1192	TRUE	-1	-3.0804	0.00467506	-3.20336	0.000358092	-4.89284	2.3759e-10	2.44319e-08
MANEAL	3	1.55775	0.446506	0.00048528	0.4612	78.0205	TRUE	1	1.88087	0.0046858	2.17274	0.000164695	0.80097	0.014483	0.00240222
C3orf80	2	2.10562	0.346723	1.25611e-09	0	0	TRUE	1	2.20845	0.00469877	2.03095	0.00110693	NA	NA	2.04608e-08
LOC100505782	3	1.37384	0.67862	0.0429219	1.21987	90.1241	TRUE	1	2.14154	0.00469988	2.04927	0.00180426	0.167037	0.21549	0.085075
NCAM1	3	2.2011	0.281188	4.96253e-15	0	0	TRUE	1	2.12945	0.00470072	2.22975	0.00027778	2.23383	0.0027991	1.68214e-13
IGFLR1	3	1.48937	0.383171	0.00010151	0.31882	73.6096	TRUE	1	1.90728	0.00470185	1.93569	0.000427666	0.880193	0.00129153	0.000614615
HINT3	3	-2.08838	0.264554	2.92734e-15	0	0	TRUE	-1	-1.92337	0.00470185	-1.93671	0.000362691	-2.64835	0.00138774	1.02987e-13
ADAMTS3	3	-2.42931	0.263625	3.11236e-20	0	0	TRUE	-1	-2.24608	0.00470185	-2.26156	0.000663153	-2.62944	3.69645e-05	1.74906e-18
AQP6	3	1.05465	0.438272	0.0161113	0.481502	85.1717	TRUE	1	1.62181	0.00471457	1.43196	0.00318933	0.30057	0.0900978	0.0414328
TRIB2	3	1.38349	0.290744	1.95077e-06	0.138639	54.6563	TRUE	1	1.71599	0.00473696	1.71081	0.000665901	0.923593	0.00868342	1.77506e-05
USP28	3	1.60313	0.5996	0.00750275	0.918012	86.5677	TRUE	1	2.14268	0.00474328	2.32701	0.000183979	0.544091	0.0451452	0.0231433
LYPD4	3	0.950102	0.434247	0.0286746	0.435216	78.4697	TRUE	1	1.73112	0.00474481	1.0053	0.0857681	0.317628	0.148039	0.0638191
WWTR1	3	0.947196	0.884967	0.284477	2.16964	92.5528	FALSE	1	1.71285	0.00474494	1.92164	0.000134066	-0.864838	0.167528	0.36844
RAD54L	3	2.33505	0.752789	0.00192301	1.41346	84.9354	TRUE	1	2.92853	0.00474494	3.33443	0.000102643	1.05796	0.00167874	0.00769456
CBS	3	1.59159	0.722981	0.0277054	1.40244	91.0042	TRUE	1	2.19218	0.00476177	2.49329	0.000141437	0.289867	0.13253	0.0622722
SOX9	3	1.92467	0.305786	3.09021e-10	0.0770717	25.8435	TRUE	1	2.47479	0.00476239	2.20771	0.00166331	1.54664	0.00118106	5.47193e-09
ISOC1	3	-1.46574	0.210012	2.96628e-12	0	0	TRUE	-1	-1.4904	0.00476426	-1.4258	0.000864339	-1.5126	0.0163244	7.19012e-11
LPAR5	3	-1.77907	0.342496	2.05352e-07	0.259368	74.1844	TRUE	-1	-1.49126	0.00476975	-1.35232	0.00164898	-2.38451	2.40377e-07	2.28401e-06
CCSAP	3	1.75316	0.74597	0.018765	1.39205	83.7115	TRUE	1	2.50818	0.00477212	2.53133	0.00057228	0.341504	0.531893	0.0464126
NECAB3	3	1.34909	0.3114	1.47521e-05	0.195869	67.9106	TRUE	1	1.54381	0.00478032	1.84146	0.00035012	0.874349	0.0013883	0.000110576
CCBE1	3	-1.57756	0.444851	0.000390747	0.374623	63.3803	TRUE	-1	-2.31134	0.0048298	-1.82677	0.0116058	-0.908224	0.0281132	0.00198298
ZFX	3	-0.80438	0.582221	0.167103	0.898118	88.6308	FALSE	-1	-1.14435	0.00486025	0.379037	0.432204	-1.59037	0.00177605	0.238106
FAM221A	2	-1.46975	0.222473	3.93708e-11	0	0	TRUE	-1	-1.37941	0.00486411	-1.54075	0.000216126	NA	NA	8.08427e-10
ARL6IP4	3	0.974462	0.521249	0.0615567	0.658139	82.2823	TRUE	1	2.13281	0.00490938	0.629504	0.235012	0.383842	0.14251	0.110447
NSUN5	2	1.40448	0.214835	6.25704e-11	0	0	TRUE	1	1.33382	0.00490938	1.45954	0.000268407	NA	NA	1.24761e-09
GOLGA6B	3	1.153	0.688618	0.0940575	1.24445	89.3269	FALSE	1	2.14937	0.00490938	1.58916	0.0204261	-0.0319603	0.833817	0.15209
ALDH1B1	3	1.04602	0.484514	0.0308569	0.607491	87.5726	TRUE	1	1.62189	0.00490938	1.49628	0.00164612	0.177774	0.372761	0.0670823
CFAP36	3	-2.22064	0.361456	8.06784e-10	0.152712	38.6745	TRUE	-1	-1.65816	0.00491532	-2.44418	0.000644544	-2.81165	0.00082562	1.35447e-08
CCDC110	3	-1.52177	0.419921	0.000290138	0.410568	78.9193	TRUE	-1	-1.73174	0.00491532	-2.19791	0.000183791	-0.85428	0.0010525	0.00153706
IK	3	-1.39573	0.148745	6.3889e-21	0	0	TRUE	-1	-1.20563	0.00492836	-1.28821	0.000446427	-1.58947	2.78303e-05	3.94321e-19
BANCR	2	2.12433	0.346404	8.64933e-10	0	0	TRUE	1	2.16431	0.00492836	2.09395	0.000890731	NA	NA	1.44641e-08
HACL1	3	-1.5127	0.176797	1.16722e-17	0	0	TRUE	-1	-1.27932	0.00492836	-1.46946	0.000210611	-1.83331	0.000303474	5.23653e-16
AIMP1	3	-1.56699	0.199724	4.30313e-15	0	0	TRUE	-1	-1.38661	0.00492836	-1.51456	0.000483069	-1.91324	0.00129622	1.48695e-13
RIOK2	3	-1.47871	0.171688	7.13184e-18	0	0	TRUE	-1	-1.41227	0.00493586	-1.31875	0.00235063	-1.61297	7.03643e-05	3.25428e-16
TCEAL1	3	-1.5681	0.189366	1.22333e-16	0	0	TRUE	-1	-1.37968	0.00495503	-1.52934	0.00048732	-1.79461	0.000398894	4.88304e-15
ECPAS	3	-1.33407	0.386374	0.000554786	0.320455	71.8307	TRUE	-1	-1.28334	0.00499736	-0.708368	0.0930541	-2.09874	0.000733941	0.00270243
ZNF559	3	-1.23016	0.176809	3.46161e-12	0	0	TRUE	-1	-1.19911	0.00500212	-1.10587	0.00171039	-1.63188	0.00644411	8.26875e-11
VWF	3	1.72615	0.552259	0.00177432	0.7527	84.1321	TRUE	1	2.16967	0.00500306	2.46663	0.000205937	0.803899	0.000584234	0.00719808
SNHG11	3	1.19116	0.156454	2.66808e-14	0	0	TRUE	1	1.34769	0.00500306	1.3882	0.00060069	1.00367	0.00197051	8.28153e-13
NEURL1B	3	2.04682	0.261229	4.67576e-15	0	0	TRUE	1	2.33601	0.00500306	2.39701	0.000480903	1.73805	0.00122477	1.59704e-13
TMEM169	3	1.41459	0.657771	0.0315088	1.13074	89.1133	TRUE	1	2.18858	0.00501012	2.05104	0.00209184	0.263129	0.0424906	0.0680355
GOLGA6L2	3	1.54224	0.717244	0.0315365	1.37059	90.6612	TRUE	1	2.26401	0.00501555	2.33691	0.0004434	0.259054	0.0878252	0.0680746
GSDMD	3	1.41991	0.369496	0.000121623	0.29574	73.1429	TRUE	1	1.75767	0.00505978	1.88927	0.000292932	0.815407	0.00564294	0.000718689
COPB1	3	-1.9075	0.243323	4.52815e-15	0	0	TRUE	-1	-1.68262	0.00506355	-1.86366	0.000242522	-2.39849	0.00224952	1.55214e-13
CAPN7	3	-1.30301	0.197568	4.24583e-11	0	0	TRUE	-1	-1.31917	0.00507006	-1.40328	0.00345963	-1.18846	0.0134146	8.67652e-10
H3C4	3	2.03448	0.93337	0.0292786	2.31628	90.5607	TRUE	1	3.0161	0.00507006	3.03068	0.000395246	0.366128	0.0742092	0.0646648
TM4SF18	3	2.34387	1.01178	0.0205265	2.729	90.7136	TRUE	1	3.20868	0.00507006	3.59451	0.000126691	0.541702	0.0224874	0.0497043
MRPL45P2	2	1.78349	0.314337	1.39648e-08	0	0	TRUE	1	1.83723	0.00508369	1.73193	0.00335677	NA	NA	1.89948e-07
AMD1	3	-1.30727	0.220158	2.88792e-09	8.0568e-07	0.000529915	TRUE	-1	-1.48002	0.00508392	-1.46949	0.00131318	-0.63334	0.30433	4.42089e-08
DOCK10	3	-1.52059	0.356388	1.98423e-05	0.17243	45.204	TRUE	-1	-1.96506	0.00508494	-1.82952	0.00484988	-0.892001	0.0930994	0.000143833
MEIS1	3	1.21285	0.157084	1.15374e-14	0	0	TRUE	1	1.12541	0.00513558	1.40493	0.00187976	1.18153	0.000712137	3.73304e-13
IBSP	3	2.03913	0.934626	0.0291275	2.28153	88.1314	TRUE	1	2.99411	0.0051639	3.04022	0.000508178	0.331471	0.435654	0.0644579
SUCLA2	3	-1.76442	0.246642	8.44349e-13	0.0199097	10.4608	TRUE	-1	-1.46357	0.00517032	-1.69797	0.000632732	-2.58207	0.00152478	2.18294e-11
C6orf120	3	-1.38654	0.182788	3.31159e-14	0	0	TRUE	-1	-1.40299	0.00518955	-1.22668	0.0032299	-1.5238	0.000700414	1.01172e-12
GUCY1B1	3	1.70617	0.334735	3.4493e-07	0.0886388	25.5788	TRUE	1	2.53937	0.0051959	1.31441	0.0104681	1.65769	0.0220821	3.67197e-06
CNOT10	3	-1.32428	0.449679	0.00323021	0.498503	83.7346	TRUE	-1	-1.72539	0.00522434	-1.88707	0.000345423	-0.556259	0.0103056	0.0117555
ADAR	3	0.746114	0.397902	0.0607762	0.406162	85.961	TRUE	1	1.22064	0.00522434	1.09289	0.00416972	0.00386689	0.988804	0.109424
RAB1A	3	1.02767	1.00735	0.307647	2.81713	92.5786	FALSE	1	2.09356	0.00522692	1.98501	0.00167604	-0.969638	0.0969794	0.393207
NTF4	3	1.20132	0.409628	0.00336032	0.364399	73.5871	TRUE	1	1.83089	0.00522692	1.47366	0.0185027	0.579895	0.0180181	0.0121523
TM9SF4	3	0.780292	0.197527	7.80497e-05	0.0358988	30.5081	TRUE	1	1.1198	0.00523154	0.73576	0.0737707	0.50064	0.130186	0.000488927
FAM111B	3	1.42689	0.717853	0.0468424	1.34439	88.9814	TRUE	1	2.3739	0.00523154	2.01249	0.00568158	0.182678	0.152437	0.0908885
LOC100507336	2	1.53331	0.256608	2.29696e-09	0	0	TRUE	1	1.56175	0.00523154	1.51019	0.00135	NA	NA	3.58302e-08
GOLGA2P5	3	0.882073	0.700876	0.208201	1.3786	94.1268	FALSE	1	1.53317	0.00523154	1.65922	0.0003726	-0.460266	0.063648	0.285392
TMEM184B	3	1.34624	0.168257	1.23356e-15	0	0	TRUE	1	1.43121	0.00523154	1.41066	0.000880163	1.26483	0.000584112	4.53402e-14
LAGE3	3	1.26312	0.210019	1.80676e-09	0	0	TRUE	1	1.29191	0.00523622	1.40256	0.00306984	0.961674	0.108432	2.87506e-08
LINC00454	2	2.1766	0.330824	4.72633e-11	0	0	TRUE	1	2.02707	0.0052449	2.29502	0.000216126	NA	NA	9.6033e-10
ESRP1	3	2.54892	0.264213	5.05195e-22	0	0	TRUE	1	2.35401	0.00528983	2.44255	1.96987e-05	2.80941	0.000100865	3.53204e-20
DIRAS3	3	-2.07529	0.283808	2.6261e-13	0	0	TRUE	-1	-2.28874	0.00535586	-1.92804	0.00348938	-2.06251	0.00141552	7.10778e-12
REEP5	3	-1.51494	0.222105	9.05098e-12	0.0537506	36.274	TRUE	-1	-1.1628	0.00535861	-1.51541	0.00035516	-1.94115	0.000185717	2.04101e-10
MCM3AP-AS1	3	1.34683	0.748463	0.0719446	1.45621	87.8391	TRUE	1	2.39656	0.00536558	1.85581	0.00880227	0.0189329	0.955987	0.123842
NEB	3	1.17583	0.388923	0.00250028	0.312936	69.8316	TRUE	1	1.97711	0.00536558	1.18313	0.045882	0.672096	0.00545773	0.00954989
KRT86	3	1.19586	0.487951	0.0142549	0.581909	82.5715	TRUE	1	1.81251	0.00536685	1.62387	0.0035569	0.34479	0.200049	0.0377917
TXNDC2	3	1.34536	0.507864	0.00807175	0.651403	85.3536	TRUE	1	1.74936	0.00537136	2.00585	0.000325665	0.451755	0.077467	0.0245126
UNC5B	3	1.4621	0.395051	0.000214722	0.281539	60.1589	TRUE	1	1.86867	0.00537817	1.84633	0.00088827	0.67234	0.216612	0.00118777
MLH1	3	-1.29463	0.156085	1.09109e-16	0	0	TRUE	-1	-1.12814	0.00537817	-1.20855	0.000573282	-1.57219	0.000291524	4.39628e-15
ZNF672	3	1.55992	0.509791	0.00221394	0.618246	80.9676	TRUE	1	2.13868	0.00538598	2.10805	0.000991359	0.713153	0.00512358	0.00863697
ERVMER34-1	2	1.56353	0.247247	2.5526e-10	0	0	TRUE	1	1.50768	0.00538598	1.60803	0.000465593	NA	NA	4.56922e-09
PEG3	3	-2.99304	0.482511	5.53775e-10	0	0	TRUE	-1	-3.57269	0.00538598	-2.83441	0.00824017	-2.65208	0.0178849	9.44557e-09
H1-2	3	1.61565	0.407729	7.41456e-05	0.263213	52.8048	TRUE	1	2.18211	0.00541592	1.89649	0.00242782	0.851409	0.147288	0.000467764
RAPGEF5	3	1.54944	0.978018	0.113134	2.60072	91.3008	FALSE	1	2.59282	0.00542048	2.51831	0.000752099	-0.302895	0.48224	0.175566
LGR6	3	2.22453	0.243127	5.7126e-20	0	0	TRUE	1	1.98263	0.00545358	2.10523	0.000466797	2.44608	4.56538e-05	3.12802e-18
RPAP1	3	1.19324	0.513613	0.0201671	0.684667	88.0127	TRUE	1	1.66179	0.00545814	1.81142	0.000667366	0.283516	0.121417	0.0490958
CLEC18C	3	1.60946	0.723998	0.0262145	1.38564	90.0289	TRUE	1	2.29638	0.00545901	2.45784	0.000544235	0.328664	0.0241925	0.0597768
CFL1	3	1.4463	0.213192	1.16892e-11	0	0	TRUE	1	1.88222	0.00545901	1.42201	0.0200623	1.29804	0.0014382	2.60025e-10
PTCSC1	3	1.24482	0.438504	0.00452846	0.483729	85.5326	TRUE	1	1.61601	0.00545901	1.80421	0.000214519	0.490122	0.00953143	0.0154704
BEX5	3	-1.71592	0.285974	1.96996e-09	0	0	TRUE	-1	-1.8267	0.00545901	-1.62201	0.00977406	-1.67005	0.0337891	3.10698e-08
CDCA2	3	1.8954	0.672957	0.00485476	1.14153	85.9474	TRUE	1	2.52441	0.0054881	2.70923	0.000259887	0.741313	0.00386246	0.0164118
KLF3	3	-1.69862	0.253868	2.2175e-11	0.0426547	21.8284	TRUE	-1	-1.37356	0.0054881	-1.62664	0.00272109	-2.26097	0.000578464	4.71661e-10
CDKN1B	3	-1.78203	0.241498	1.59371e-13	0	0	TRUE	-1	-1.65582	0.00549884	-1.67489	0.00123752	-2.13642	0.00233695	4.43725e-12
RNF141	3	-1.64904	0.34883	2.2747e-06	0.155035	42.1693	TRUE	-1	-2.00302	0.00551117	-2.09159	0.00343225	-1.09832	0.0275266	2.0479e-05
PYGL	3	-0.997709	0.153873	8.93249e-11	0.00519852	6.71475	TRUE	-1	-1.31076	0.00552043	-1.10672	0.00484988	-0.816854	0.00394697	1.7357e-09
F2RL1	3	1.69611	0.770891	0.0277931	1.52458	86.3752	TRUE	1	2.55254	0.0055341	2.45295	0.000828517	0.280135	0.51038	0.0623906
CGRRF1	3	-1.44708	0.168702	9.67743e-18	0	0	TRUE	-1	-1.21075	0.00553977	-1.42136	0.000256086	-1.71629	0.000233952	4.36917e-16
CABYR	3	1.15607	0.317087	0.000266441	0.213683	72.0124	TRUE	1	1.36882	0.00556374	1.67234	0.00189277	0.671738	0.00258301	0.00143358
ZC3HAV1	3	0.376249	1.03043	0.715008	3.09608	97.2045	FALSE	1	1.26533	0.00559106	1.543	0.000183979	-1.67444	0.00019901	0.777087
LYPLA2	2	1.33963	0.209094	1.48569e-10	0	0	TRUE	1	1.25259	0.00560724	1.41229	0.000340198	NA	NA	2.76368e-09
DGKK	2	2.44765	0.380255	1.21961e-10	0	0	TRUE	1	2.22527	0.00561201	2.65014	0.000299399	NA	NA	2.31303e-09
ICA1-AS1	2	2.3444	0.432237	5.83198e-08	0	0	TRUE	1	2.54984	0.00561201	2.16296	0.00604464	NA	NA	7.19517e-07
SEC24B	3	-1.93983	0.442431	1.16265e-05	0.434801	75.0997	TRUE	-1	-1.41456	0.00562675	-1.65187	0.000159606	-2.97523	0.000197179	8.90547e-05
PLEKHA5	3	1.19519	0.966151	0.216063	2.54112	90.7661	FALSE	1	2.14252	0.00562675	2.17734	0.000941696	-0.741353	0.251689	0.294412
KDM5C	3	0.746361	0.719781	0.29977	1.45295	93.5377	FALSE	1	1.41047	0.00562675	1.52488	0.000347008	-0.679458	0.0812465	0.38478
RWDD1	3	-1.97636	0.248753	1.94052e-15	0	0	TRUE	-1	-2.35075	0.00564703	-1.80344	0.0095276	-1.92589	0.000145628	6.99995e-14
TBC1D19	3	-1.67984	0.418008	5.85228e-05	0.325761	62.356	TRUE	-1	-2.28564	0.00564703	-2.05841	0.00360149	-1.05964	0.00488902	0.000379519
FAM239A	2	1.76603	0.312134	1.53225e-08	0	0	TRUE	1	1.66713	0.00564835	1.89764	0.00305486	NA	NA	2.07227e-07
POTEM	3	1.83917	0.477462	0.000117166	0.449449	66.1354	TRUE	1	2.38333	0.00564835	2.34147	0.000828517	1.03289	0.0337187	0.000696279
YWHAB	3	-1.59598	0.213455	7.61007e-14	0	0	TRUE	-1	-1.48552	0.00565466	-1.52256	0.000519511	-1.9304	0.00363513	2.20207e-12
PACSIN3	3	2.16936	0.806117	0.00712131	1.64431	85.9486	TRUE	1	2.90893	0.00567598	3.1423	0.000288394	0.763862	0.0294108	0.0222203
LIPG	3	1.71244	0.630739	0.00662805	0.976518	83.3598	TRUE	1	2.39852	0.00568379	2.39574	0.00123352	0.632485	0.0335045	0.0209599
ATG14	3	-1.20465	0.134242	2.86655e-19	0	0	TRUE	-1	-1.196	0.00569579	-0.925036	0.00991678	-1.32981	1.49406e-05	1.47863e-17
SLC12A7	3	1.2727	0.140597	1.40192e-19	0	0	TRUE	1	1.27764	0.0057082	1.30063	0.000474216	1.25639	6.04777e-05	7.42879e-18
CD59	3	-1.66978	0.216815	1.34581e-14	0.00688187	4.75439	TRUE	-1	-1.34396	0.0057082	-1.70587	0.000343909	-2.18985	0.00103817	4.32178e-13
FUT8-AS1	2	2.15596	0.353407	1.05736e-09	0	0	TRUE	1	2.18813	0.00571252	2.13232	0.000848222	NA	NA	1.73825e-08
CDK7	3	-1.68502	0.308885	4.8929e-08	0.133303	46.7639	TRUE	-1	-1.30304	0.00571764	-1.58254	0.000849361	-2.55185	0.00140824	6.11398e-07
CRB2	3	-1.37953	0.455474	0.00245549	0.416632	67.3458	TRUE	-1	-2.13692	0.00574293	-1.58392	0.017661	-0.659638	0.112877	0.00941419
OVOL1	3	1.57957	0.385716	4.21867e-05	0.286435	64.3999	TRUE	1	1.86813	0.00574293	2.09673	0.000326428	0.918555	0.033954	0.000283212
CAPN12	3	1.50856	0.498952	0.00249897	0.591251	80.6479	TRUE	1	2.07261	0.00574293	2.03732	0.000814698	0.665801	0.0178798	0.00954718
PSMC2	3	-1.69324	0.242572	2.94376e-12	0.0776568	43.7433	TRUE	-1	-1.52531	0.00575726	-1.34324	0.00245694	-2.0665	4.24333e-06	7.14364e-11
RHOU	3	-1.8284	0.231905	3.16369e-15	0	0	TRUE	-1	-1.68634	0.00577414	-1.70837	0.000749386	-2.13443	0.000768439	1.10937e-13
HOMER2	3	1.41431	0.43492	0.00114645	0.450463	81.335	TRUE	1	1.86502	0.00578414	1.92554	0.000433893	0.701595	0.00055645	0.0049771
MYL11	3	1.57461	0.613765	0.0103028	0.953516	86.4532	TRUE	1	2.25809	0.00578642	2.22541	0.000990999	0.524857	0.00394093	0.0297199
H2BC9	2	1.79757	0.334477	7.68965e-08	0	0	TRUE	1	1.96924	0.00578642	1.64727	0.00663405	NA	NA	9.31438e-07
LINC01711	3	1.59661	0.57222	0.00526761	0.783499	81.5021	TRUE	1	2.35858	0.00578714	2.10059	0.00277874	0.650607	0.0134524	0.0175163
ACP6	3	0.712913	0.493327	0.148426	0.625415	86.1477	FALSE	1	1.20545	0.0058177	1.17598	0.00150557	-0.341047	0.489983	0.216964
NALF1	3	-2.2228	0.243513	6.97455e-20	0	0	TRUE	-1	-2.19312	0.00581777	-2.17594	0.00105288	-2.25504	3.36934e-05	3.78024e-18
GABPA	3	-1.62156	0.214611	4.16228e-14	0	0	TRUE	-1	-1.53265	0.0058691	-1.59243	0.000713737	-1.75832	0.00227209	1.25191e-12
ADPRM	3	-1.5372	0.176299	2.79907e-18	0	0	TRUE	-1	-1.78695	0.0058691	-1.74284	0.00242033	-1.42616	4.87404e-05	1.31952e-16
ATP5MJ	3	1.32367	0.197095	1.8693e-11	0	0	TRUE	1	1.47412	0.0058691	1.33725	0.00302034	1.19243	0.00861301	4.02004e-10
GTF2IRD1	3	1.1855	0.142982	1.12027e-16	0	0	TRUE	1	1.3068	0.00588316	1.36809	0.000432627	1.05574	0.000360871	4.49689e-15
UTP4	3	-1.27391	0.440146	0.0038002	0.403495	69.4769	TRUE	-1	-1.80559	0.00588433	-1.64075	0.00378915	-0.433824	0.374507	0.0134293
GYG1	3	-1.91987	0.517683	0.00020842	0.619414	78.2048	TRUE	-1	-2.04399	0.00594053	-2.84652	0.000129595	-1.12621	0.00128542	0.00115912
CT55	3	1.4428	0.615375	0.0190481	0.983388	88.5262	TRUE	1	2.10058	0.00598266	2.1022	0.000634695	0.362455	0.0356268	0.0469604
GNPDA2	3	-1.67182	0.239716	3.07697e-12	0.0573776	33.0921	TRUE	-1	-1.2595	0.00601489	-1.81304	0.00130654	-1.97686	6.37184e-05	7.4227e-11
PRSS3P2	2	1.5083	0.258753	5.57237e-09	0	0	TRUE	1	1.58024	0.00602216	1.45403	0.00176308	NA	NA	8.14497e-08
TIMP1	3	-1.85187	0.37402	7.37317e-07	0.288228	68.7274	TRUE	-1	-1.52242	0.00602441	-1.44654	0.00145365	-2.61252	2.80159e-05	7.35423e-06
MUC16	3	2.11558	0.310717	9.84836e-12	0	0	TRUE	1	2.19642	0.00602921	2.3212	0.00123752	1.8203	0.0142644	2.21148e-10
PTGDR	3	-1.72561	0.930827	0.0637608	2.27632	88.8892	FALSE	-1	-2.99652	0.00604291	0.128228	0.860227	-2.34152	1.64639e-05	0.113279
GFRA1	3	-1.6155	0.548347	0.00321772	0.732197	82.9416	TRUE	-1	-2.20401	0.00605282	-2.22148	0.000494998	-0.685385	0.0096709	0.011712
GART	3	1.46534	0.524658	0.00522298	0.642681	78.6743	TRUE	1	2.09966	0.00605282	1.95929	0.00190613	0.548425	0.135775	0.0174005
FBXL3	3	-1.98892	0.446079	8.24729e-06	0.433478	72.8694	TRUE	-1	-1.45708	0.0060589	-1.67918	0.00124678	-2.95228	8.44068e-05	6.57904e-05
SLC2A12	3	1.11873	0.336988	0.000900865	0.253881	75.2349	TRUE	1	1.42713	0.00605894	1.53175	0.000596052	0.540088	0.0456275	0.0040518
RBMS1	3	-1.88318	0.243283	9.88508e-15	0	0	TRUE	-1	-1.50952	0.00605894	-2.05663	0.000242522	-2.30698	0.00229889	3.23271e-13
GFAP	3	1.21804	0.49059	0.0130355	0.59804	84.8765	TRUE	1	1.87523	0.00605965	1.63553	0.00343225	0.396245	0.0121886	0.0353534
NRN1	3	1.31818	0.642065	0.040069	1.04136	86.2014	TRUE	1	2.26725	0.00605965	1.73918	0.0144221	0.248917	0.131913	0.0809991
ACSL1	3	-1.47301	0.202318	3.32208e-13	8.81671e-07	0.000683599	TRUE	-1	-1.26192	0.00610395	-1.41796	0.00115108	-2.05318	0.0023304	8.91244e-12
LOC105373150	2	1.78008	0.328618	6.06459e-08	0	0	TRUE	1	1.98704	0.00613258	1.61979	0.00541743	NA	NA	7.46022e-07
IL16	3	-1.94485	0.197494	7.01466e-23	0	0	TRUE	-1	-2.05462	0.00613955	-2.17081	0.000385029	-1.85023	1.11914e-05	5.27458e-21
NRSN1	3	1.32738	0.622697	0.0330351	1.00798	88.5094	TRUE	1	2.00359	0.00613955	1.98597	0.00228213	0.235895	0.121976	0.0704337
EML1	3	-1.54469	0.239389	1.09925e-10	0.0605338	35.21	TRUE	-1	-1.32892	0.00613955	-1.28393	0.00397138	-2.02592	0.0001327	2.10156e-09
VANGL1	3	0.764579	0.331371	0.0210369	0.220522	67.0273	TRUE	1	1.42931	0.00619723	0.642143	0.0796327	0.261146	0.537685	0.0506534
OAZ1	3	1.10309	0.130224	2.43966e-17	0	0	TRUE	1	1.07475	0.00619723	1.095	0.000645537	1.12328	0.000195517	1.06108e-15
PARM1	3	-2.1614	0.327913	4.35772e-11	0	0	TRUE	-1	-2.74095	0.00619723	-1.8266	0.0321531	-2.06427	0.00162991	8.89667e-10
SKA3	3	1.03899	0.201459	2.50525e-07	0.0578805	47.3474	TRUE	1	1.20222	0.00620433	1.31589	0.00041404	0.723228	0.00925305	2.73236e-06
MORC3	3	-1.41342	0.193191	2.55173e-13	0	0	TRUE	-1	-1.36593	0.00620523	-1.45815	0.00084001	-1.40891	0.00411969	6.92405e-12
DSTN	3	-1.48975	0.185992	1.1495e-15	0.00609239	4.68751	TRUE	-1	-1.80823	0.00621632	-1.7792	0.00133605	-1.31575	0.000145676	4.23965e-14
ATP7B	3	-1.79892	0.234144	1.55466e-14	0	0	TRUE	-1	-1.6153	0.00623093	-1.57096	0.00336889	-2.23238	0.000392133	4.92577e-13
SGK3	3	-2.25396	0.264742	1.6831e-17	0	0	TRUE	-1	-2.21863	0.00623093	-2.22824	0.00117216	-2.28447	0.000124316	7.39188e-16
SLC13A5	3	1.76424	0.487812	0.000298452	0.472028	66.375	TRUE	1	2.29459	0.00624606	2.26243	0.000713737	0.881682	0.104274	0.0015733
SSX2IP	3	-1.15664	0.699983	0.0984572	1.24006	84.5974	FALSE	-1	-1.58735	0.00624606	0.265277	0.682674	-2.09273	0.00365721	0.157341
SPSB1	3	1.14944	0.213305	7.09646e-08	0.0455455	29.2941	TRUE	1	1.661	0.00626828	1.2181	0.0249372	0.94609	0.000452929	8.63503e-07
ACSS3	3	-1.68247	0.229939	2.53526e-13	0	0	TRUE	-1	-1.50202	0.00626828	-1.74288	0.000737166	-1.85817	0.00422052	6.88809e-12
S100A2	3	3.9937	0.535656	8.93796e-14	0	0	TRUE	1	3.78688	0.00630796	3.62578	0.00173392	4.72266	0.00127544	2.56546e-12
FRMD6	3	-1.74044	0.217138	1.09823e-15	0.0115546	8.16042	TRUE	-1	-1.40963	0.00631776	-1.68124	0.000580433	-2.17229	0.000197077	4.06803e-14
ACBD6	3	0.722787	0.690293	0.295066	1.33815	93.6271	FALSE	1	1.26934	0.00631861	1.54958	0.000212537	-0.640222	0.089285	0.379861
HIGD2A	2	2.09633	0.356951	4.28327e-09	0	0	TRUE	1	2.16779	0.00634176	2.04265	0.00149349	NA	NA	6.35203e-08
MAGEH1	3	-1.25932	0.187856	2.03278e-11	0	0	TRUE	-1	-1.34325	0.00635597	-1.29027	0.0031149	-1.15742	0.0083745	4.34535e-10
EGFL6	3	1.42145	0.277543	3.03009e-07	0	0	TRUE	1	1.6971	0.00642142	1.35584	0.0110217	0.664859	0.521078	3.25491e-06
FBXL17	3	0.818781	1.05955	0.439663	3.16386	94.31	FALSE	1	2.04928	0.00643879	1.73624	0.00919216	-1.2241	0.00490173	0.527561
EIF4E	3	0.998391	0.825837	0.226685	1.83499	89.8642	FALSE	1	1.82161	0.00646591	1.80408	0.00086521	-0.700621	0.281155	0.305918
HNRNPA0	3	-1.24727	0.208709	2.28542e-09	0.0360545	26.7894	TRUE	-1	-1.47429	0.00646591	-1.52323	0.00108312	-0.954323	0.00500276	3.57285e-08
SNHG17	2	1.26906	0.335988	0.000158661	0.0504514	22.1953	TRUE	1	1.57852	0.00646719	0.904274	0.0960931	NA	NA	0.000911544
ATL3	3	-2.00004	0.455922	1.15032e-05	0.488983	78.4925	TRUE	-1	-1.38743	0.00646719	-1.74235	0.000362942	-2.9225	1.60178e-05	8.82052e-05
KCNK12	3	1.6157	0.747939	0.0307567	1.49077	90.6299	TRUE	1	2.25167	0.00647777	2.54766	0.000321074	0.285532	0.0728067	0.0669053
TGFB2	3	-2.7593	0.328072	4.07748e-17	0	0	TRUE	-1	-2.27741	0.00649297	-2.68082	0.000734544	-3.28096	0.000162205	1.72767e-15
ADGRB3	3	-2.00484	0.588023	0.000650906	0.757927	74.419	TRUE	-1	-2.77173	0.00649925	-2.59236	0.00250296	-1.09267	0.00153004	0.00308959
NKD2	3	1.51375	0.483187	0.00173128	0.573302	83.3596	TRUE	1	1.80365	0.0065103	2.22881	0.000132529	0.710053	0.00391186	0.00704892
BIK	3	2.51566	0.35592	1.57124e-12	0.111871	28.0096	TRUE	1	2.61493	0.00651605	3.21123	0.000148116	2.09748	0.000290323	3.94752e-11
LOC105369705	2	2.10542	0.350002	1.79379e-09	0	0	TRUE	1	2.14453	0.00651605	2.07726	0.000955114	NA	NA	2.85656e-08
NPC2	3	-1.24566	0.187439	3.01787e-11	0	0	TRUE	-1	-1.28855	0.00653263	-1.23551	0.00255421	-1.20942	0.0122959	6.28747e-10
TSPAN15	3	1.52866	0.537035	0.00442069	0.726953	85.5656	TRUE	1	1.88215	0.00653263	2.29284	0.000156359	0.614343	0.0100158	0.0151701
TBC1D5	3	0.897149	1.27599	0.481993	4.71059	97.0271	FALSE	1	2.0813	0.00655421	2.29951	0.00044658	-1.57578	9.99851e-07	0.56795
NUDT21	3	-1.59735	0.343138	3.2376e-06	0.210413	59.8913	TRUE	-1	-1.41462	0.00655559	-1.17929	0.00549656	-2.40292	0.000619961	2.80939e-05
TRPV1	3	1.18676	0.270271	1.12832e-05	0.141047	64.8876	TRUE	1	1.42247	0.00656453	1.54783	0.00028156	0.764414	0.00361289	8.68295e-05
LINC00563	2	1.99416	0.365027	4.68002e-08	0	0	TRUE	1	2.0594	0.00656453	1.93082	0.00474977	NA	NA	5.86514e-07
AURKB	3	1.58755	0.679393	0.0194539	1.18228	87.4665	TRUE	1	2.39383	0.00656453	2.25191	0.00153	0.41423	0.023089	0.0477132
C8orf48	3	-1.92595	0.496704	0.000105555	0.514604	70.3957	TRUE	-1	-2.42317	0.00656453	-2.54561	0.000658401	-1.14228	0.00377121	0.00063622
RRAS2	3	-1.69058	0.222774	3.22955e-14	0	0	TRUE	-1	-1.4579	0.00656453	-1.60848	0.00129169	-2.1278	0.000940417	9.89485e-13
SCCPDH	3	-1.32106	0.189317	2.99291e-12	0	0	TRUE	-1	-1.25839	0.00656453	-1.19367	0.00184113	-1.72419	0.0043723	7.23824e-11
AGFG1	3	-1.12405	1.65548	0.497144	7.91904	96.3197	FALSE	-1	2.18777	0.00657347	-2.74929	0.000426078	-2.80891	0.000518241	0.582351
SHISA3	2	-2.29128	0.398895	9.2426e-09	0	0	TRUE	-1	-2.43236	0.00660829	-2.18876	0.00203066	NA	NA	1.29565e-07
MIR3667HG	3	1.21782	0.53892	0.0238376	0.657264	76.822	TRUE	1	2.30673	0.00660829	1.15988	0.0977079	0.491727	0.0794339	0.0556098
RAB9A	3	-1.53978	0.320659	1.57144e-06	0.209336	68.2524	TRUE	-1	-1.21402	0.00662119	-1.26194	0.000492509	-2.27247	0.00014408	1.46799e-05
PLPP4	3	1.36773	0.277646	8.38535e-07	0	0	TRUE	1	1.55156	0.00664591	1.21852	0.062894	1.13945	0.13383	8.2864e-06
MORF4	3	-1.39641	0.20114	3.85232e-12	0	0	TRUE	-1	-1.37116	0.00666579	-1.13814	0.00774807	-1.78537	0.00140039	9.15086e-11
RGL1	3	-1.5859	0.263875	1.85463e-09	0.0989787	47.3756	TRUE	-1	-1.29058	0.00670019	-1.37726	0.00104768	-2.16694	0.000150906	2.94684e-08
KCNV1	3	1.35878	0.70885	0.0552529	1.27063	86.2128	TRUE	1	2.40739	0.00670019	1.81055	0.0213476	0.176461	0.35693	0.102291
CXCR4	3	2.79182	0.388582	6.73837e-13	0	0	TRUE	1	2.61429	0.00670306	2.54555	0.000916376	3.82368	0.00391186	1.76346e-11
COL6A6	3	-2.07705	0.274719	4.0113e-14	0	0	TRUE	-1	-2.45182	0.00671256	-2.2397	0.00325933	-1.88128	0.00059117	1.2099e-12
RNF40	3	1.07274	0.472445	0.0231699	0.530687	80.5309	TRUE	1	1.86863	0.00673667	1.26976	0.0195202	0.30802	0.237803	0.0545106
MCF2L	3	1.8051	0.662966	0.00647368	1.09955	85.0814	TRUE	1	2.32623	0.00674534	2.70036	0.000568719	0.680514	0.00993546	0.0205906
IMPDH2	3	-1.74472	0.233955	8.81606e-14	0	0	TRUE	-1	-1.59951	0.00676019	-1.63777	0.00128818	-2.07575	0.00150337	2.53388e-12
ODC1	3	-1.65054	0.240657	6.96035e-12	0	0	TRUE	-1	-1.59401	0.00677429	-1.52647	0.00187638	-2.01708	0.00685854	1.59826e-10
ANAPC7	3	0.959931	0.345227	0.00542617	0.252864	71.0301	TRUE	1	1.27004	0.00677887	1.30478	0.000520592	0.197629	0.683948	0.0179458
ATP5ME	2	1.08901	0.207025	1.4382e-07	0	0	TRUE	1	1.25751	0.00679271	0.966378	0.00721665	NA	NA	1.65835e-06
LTB4R	3	1.23686	0.345717	0.000346653	0.240121	67.562	TRUE	1	1.6219	0.00679559	1.64813	0.00411273	0.701834	0.0112447	0.00178294
ELOVL7	3	-1.8227	0.206654	1.14393e-18	0	0	TRUE	-1	-1.55956	0.00679559	-1.75464	0.00188994	-2.00664	4.09767e-05	5.5773e-17
PDE11A-AS1	2	2.2224	0.564946	8.36051e-05	0.123859	19.3809	TRUE	1	2.76833	0.00679754	1.63778	0.071657	NA	NA	0.000518255
FERMT2	3	-1.6111	0.214132	5.31909e-14	7.21706e-08	4.92409e-05	TRUE	-1	-1.37141	0.00685277	-1.54633	0.00048109	-2.30226	0.00200913	1.57763e-12
RDH5	3	1.20696	0.716717	0.0921789	1.38899	91.4071	FALSE	1	1.94479	0.00685395	1.96562	0.00129169	-0.110641	0.609149	0.149649
MFF	3	-1.38972	0.223448	4.98962e-10	0.0569193	37.8346	TRUE	-1	-1.15845	0.00685395	-1.21889	0.000802478	-1.96117	0.000461023	8.56539e-09
SCFD1	3	-1.58079	0.212222	9.42086e-14	0.00307887	2.18261	TRUE	-1	-1.40482	0.00685395	-1.40795	0.000995698	-2.24592	0.00103034	2.68961e-12
ST14	3	1.17098	0.268226	1.26734e-05	0.0611383	26.8021	TRUE	1	1.67342	0.00687704	1.16489	0.0886266	0.879049	0.0226982	9.63819e-05
LOC730101	2	1.25879	0.221548	1.33277e-08	0	0	TRUE	1	1.32219	0.00689939	1.21007	0.00236943	NA	NA	1.81514e-07
DOP1B	3	1.2104	0.623116	0.0520762	1.04902	91.6049	TRUE	1	1.72422	0.00689974	1.99095	0.000334201	0.084903	0.548111	0.0981195
ETF1	3	-1.43051	0.20423	2.48006e-12	0	0	TRUE	-1	-1.39825	0.00689974	-1.38451	0.000899361	-1.574	0.00944738	6.11566e-11
SWAP70	3	-1.54069	0.200167	1.39277e-14	0	0	TRUE	-1	-1.42645	0.00690722	-1.31149	0.00225836	-1.96295	0.00043192	4.45917e-13
SLFN11	3	-1.61737	0.291079	2.75269e-08	0.077049	28.5461	TRUE	-1	-2.08823	0.00690722	-1.91671	0.00513784	-1.25795	0.0029768	3.59094e-07
TRIM42	3	1.12982	0.403039	0.00505899	0.408019	85.3838	TRUE	1	1.43581	0.00692283	1.67351	0.000229485	0.441747	0.0105503	0.0169973
PKD1P1	2	1.25204	0.22649	3.23898e-08	0	0	TRUE	1	1.33528	0.00692943	1.18539	0.00360303	NA	NA	4.16677e-07
ATXN10	3	-1.0762	0.167762	1.40773e-10	0	0	TRUE	-1	-1.22121	0.00695293	-1.0173	0.00631084	-1.01582	0.00965829	2.63241e-09
NSUN5P2	2	1.31424	0.21178	5.44551e-10	0	0	TRUE	1	1.24415	0.00697273	1.37093	0.000507179	NA	NA	9.3031e-09
PCYOX1	3	-1.42486	0.221783	1.32236e-10	0.00209221	1.37847	TRUE	-1	-1.6204	0.00697343	-1.75355	0.00225373	-1.09982	0.0150254	2.48801e-09
RAD54L2	3	1.01775	0.532336	0.0558959	0.740988	88.5233	TRUE	1	1.65512	0.00697343	1.50526	0.00274536	0.0608185	0.770921	0.103086
NME7	3	-2.27796	0.299091	2.6113e-14	0	0	TRUE	-1	-2.01255	0.0069854	-2.19588	0.00055133	-2.80733	0.00171592	8.12891e-13
CCN6	3	1.67865	0.504205	0.000870672	0.53748	71.156	TRUE	1	2.31996	0.00699268	2.1468	0.00172335	0.827199	0.0601106	0.00394844
LINC00173	3	1.65115	0.883405	0.0616119	2.11781	91.7485	TRUE	1	2.3766	0.00701083	2.74799	0.000247902	0.03615	0.893677	0.110518
DHCR24	3	1.23155	0.206104	2.29518e-09	0	0	TRUE	1	1.34871	0.00702145	1.25754	0.00351217	1.00078	0.0768418	3.58287e-08
FBXL5	3	-1.65582	0.390909	2.27736e-05	0.355212	78.0133	TRUE	-1	-1.16126	0.00705142	-1.41642	0.000235559	-2.50643	7.08701e-05	0.000162761
ENPP5	3	-1.94884	0.253247	1.4102e-14	1.38412e-06	0.000684826	TRUE	-1	-1.64301	0.00705499	-1.87666	0.000395246	-2.68962	0.00141003	4.50822e-13
MAN1A1	3	-1.86402	0.281566	3.58705e-11	0.0826398	34.6929	TRUE	-1	-1.64205	0.00705499	-1.54654	0.00172988	-2.43608	0.000130362	7.40826e-10
CHIC1	3	-1.46354	0.167105	1.98387e-18	0	0	TRUE	-1	-1.16928	0.00708127	-1.50337	0.00146419	-1.64659	4.76735e-05	9.45661e-17
EGOT	3	-1.43156	0.62166	0.0212903	0.968101	85.3097	TRUE	-1	-2.12978	0.00708726	-2.08485	0.00431764	-0.370071	0.0769359	0.0510716
MAGEA11	3	2.26332	0.74504	0.00238277	1.28386	78.2475	TRUE	1	3.03244	0.00712419	3.12198	0.00121914	1.00914	0.0341091	0.00917823
PDGFRA	3	-2.31895	0.386497	1.97424e-09	0	0	TRUE	-1	-2.66716	0.00712902	-2.08106	0.0102388	-2.25246	0.0219865	3.11143e-08
HAUS5	3	0.648176	0.582138	0.265519	0.866771	86.0272	TRUE	1	1.91005	0.00713776	0.130963	0.773344	0.0505654	0.897053	0.348123
GNB5	3	-1.76965	0.252467	2.39291e-12	0.0049485	2.30922	TRUE	-1	-2.23996	0.00714178	-2.03383	0.00225146	-1.48195	0.00210402	5.91441e-11
PPP6R1	3	1.08034	0.270215	6.38612e-05	0.152118	70.1536	TRUE	1	1.26162	0.00714178	1.47916	0.000290494	0.652651	0.00500276	0.000410399
HRH4	3	1.18659	0.57888	0.040384	0.855128	87.0496	TRUE	1	1.95817	0.00714178	1.66164	0.00781526	0.199173	0.159111	0.0814045
GNG12	3	-1.97932	0.267713	1.4306e-13	0	0	TRUE	-1	-1.84793	0.00714775	-1.85537	0.000731302	-2.40817	0.00277466	4.00398e-12
RGS1	3	3.07841	0.45024	8.07125e-12	0	0	TRUE	1	3.2099	0.00714775	2.93849	0.00244108	3.12878	0.00625872	1.83951e-10
UQCC3	3	1.44572	0.274215	1.34781e-07	0.071615	31.6414	TRUE	1	1.73107	0.00714775	1.74071	0.0009241	0.960414	0.0451577	1.56087e-06
UBE2O	3	1.4883	0.531877	0.00513892	0.61782	73.7936	TRUE	1	2.30442	0.00715595	1.83956	0.0148697	0.65159	0.0650516	0.0171901
C15orf39	3	1.20552	0.622569	0.052824	1.03555	90.2683	TRUE	1	1.75246	0.00715901	1.95255	0.000516638	0.0707142	0.754377	0.0990986
FZD10	3	2.33111	0.29487	2.66732e-15	0	0	TRUE	1	2.19717	0.00716172	2.12951	0.001289	2.64567	0.000440509	9.4619e-14
ZC4H2	3	-1.26914	0.520094	0.0146784	0.641556	80.7172	TRUE	-1	-2.07756	0.00716172	-1.59299	0.0136465	-0.434812	0.0622784	0.0386508
DIAPH1-AS1	2	1.92303	0.325967	3.64689e-09	0	0	TRUE	1	1.93178	0.00716172	1.91627	0.00122435	NA	NA	5.46905e-08
SELENOP	3	-1.86669	0.223251	6.19745e-17	0	0	TRUE	-1	-1.99437	0.00716172	-1.85983	0.00230252	-1.82624	0.000111719	2.57483e-15
GUCA1A	3	1.39361	0.641514	0.0298273	1.07355	88.4375	TRUE	1	1.97494	0.00716172	2.16611	0.00084001	0.253017	0.246352	0.065558
CENPX	3	1.28515	0.381597	0.000757658	0.268252	61.4021	TRUE	1	2.01618	0.00716172	1.39957	0.034596	0.782136	0.0112988	0.00350136
THBD	3	-2.95801	0.559592	1.2502e-07	0.682961	73.6455	TRUE	-1	-2.50775	0.00716172	-2.19904	0.00374192	-3.86846	1.41281e-08	1.45732e-06
KPTN	3	1.25617	0.24124	1.91763e-07	0.0630765	36.1153	TRUE	1	1.36603	0.00716172	1.59755	0.000370494	0.802577	0.0659825	2.14628e-06
LCN2	3	2.04954	0.640389	0.00137207	0.942046	77.4246	TRUE	1	2.60555	0.00716207	2.84878	0.000358092	0.942935	0.0515479	0.00579291
ASTN2	3	1.31835	0.719271	0.0668183	1.33258	86.4944	FALSE	1	2.1984	0.00717351	1.93154	0.00362706	-0.0130835	0.977921	0.117363
CMBL	3	-2.10398	0.340162	6.20168e-10	0.140527	40.433	TRUE	-1	-1.96472	0.00718042	-1.59341	0.00736724	-2.68303	6.65518e-05	1.0536e-08
H1-1	3	1.89498	0.777259	0.0147674	1.53365	86.6012	TRUE	1	2.78911	0.00718559	2.6815	0.000955931	0.548993	0.0418294	0.0388229
PEA15	3	1.52891	0.259956	4.06735e-09	0.0781623	37.9401	TRUE	1	1.7126	0.00719505	1.92202	0.000291353	1.15864	0.00287076	6.06128e-08
ARLN	3	-1.88335	0.239489	3.71863e-15	0	0	TRUE	-1	-1.66075	0.00720306	-1.78513	0.000401026	-2.34055	0.00101282	1.29969e-13
MKRN2	3	1.34137	1.10633	0.225338	3.42298	93.6325	FALSE	1	2.34191	0.00722565	2.5844	0.00035516	-0.790718	0.0860689	0.304467
FAM120B	3	-1.26685	0.224827	1.75311e-08	0.0408602	26.1327	TRUE	-1	-1.58611	0.00725171	-1.50288	0.00236256	-0.951378	0.00874587	2.35456e-07
SNN	3	1.45575	0.860383	0.09065	1.98165	89.5566	FALSE	1	2.2394	0.00726055	2.4183	0.000363431	-0.196635	0.69977	0.147683
UNC13A	3	1.06994	0.531925	0.0442773	0.641299	76.6463	TRUE	1	2.07742	0.00729428	1.0515	0.127526	0.312013	0.33334	0.0870985
MAGEA4	3	2.36358	0.451419	1.64191e-07	0.183507	29.5488	TRUE	1	2.91229	0.00729428	2.86611	0.00299349	1.67694	0.021449	1.86131e-06
TBCEL	3	-0.712483	0.372786	0.0559737	0.362887	88.0214	TRUE	-1	-1.1315	0.00730448	-1.07388	0.00165889	-0.0287142	0.878515	0.103151
TNNI3K	3	-1.41096	0.785259	0.0723668	1.64777	90.7564	FALSE	-1	-2.33151	0.00730944	-2.14829	0.00170673	0.00662263	0.976877	0.124388
FGF8	3	1.46587	0.673231	0.029453	1.17626	88.5981	TRUE	1	2.23361	0.00730944	2.14758	0.00166892	0.293015	0.0419416	0.0649225
FAM107A	3	2.15534	0.524138	3.91981e-05	0.475677	57.8328	TRUE	1	2.93593	0.00731755	2.60013	0.00263204	1.35054	0.0162669	0.000264479
EWSAT1	2	2.02182	0.339263	2.53097e-09	0	0	TRUE	1	2.05837	0.00731755	1.9961	0.000991359	NA	NA	3.92217e-08
ARID4A	3	-1.83542	0.250245	2.22537e-13	0	0	TRUE	-1	-1.62938	0.00731773	-1.81409	0.00195954	-2.09955	0.00147899	6.08487e-12
DPM3	3	1.43305	0.215741	3.0855e-11	0	0	TRUE	1	1.51353	0.00732762	1.48914	0.00128549	1.26655	0.0211826	6.41585e-10
NPIPA1	2	1.45714	0.253267	8.74869e-09	0	0	TRUE	1	1.51409	0.00733966	1.41503	0.00178242	NA	NA	1.23238e-07
KIFAP3	3	-1.48978	0.220158	1.31592e-11	0	0	TRUE	-1	-1.62167	0.0073552	-1.24945	0.0111602	-1.61021	0.00193803	2.9151e-10
RBCK1	3	1.05619	0.505384	0.0366285	0.615194	80.5664	TRUE	1	1.72834	0.00735659	1.42176	0.00643081	0.115812	0.78589	0.0758705
CCDC150	3	1.53484	0.613955	0.0124224	0.92049	83.563	TRUE	1	2.40023	0.00738894	2.02903	0.00561927	0.532543	0.00393704	0.0341547
LINC00636	2	1.5872	0.253103	3.58876e-10	0	0	TRUE	1	1.49222	0.00739639	1.66068	0.000388788	NA	NA	6.28695e-09
TMEM61	3	1.59614	0.66536	0.0164437	1.09415	84.401	TRUE	1	2.49615	0.00743244	2.15555	0.00491323	0.486544	0.0261869	0.0420444
COX8C	3	1.75021	0.722189	0.0153725	1.36069	88.8226	TRUE	1	2.26917	0.00743244	2.74309	0.000290494	0.501825	0.00823991	0.0399951
IZUMO4	3	0.94136	0.580179	0.104689	0.812392	82.8703	TRUE	1	1.99499	0.0074722	0.962603	0.200637	0.116577	0.438969	0.165028
LRRC49	3	-1.46969	0.2091	2.08501e-12	0.00634879	4.72299	TRUE	-1	-1.22928	0.00748109	-1.37642	0.00268397	-2.04301	0.00119598	5.1955e-11
RPL7A	2	-1.82131	0.280489	8.3966e-11	0	0	TRUE	-1	-1.63743	0.00750701	-1.96776	0.00019179	NA	NA	1.63903e-09
KBTBD4	3	-1.52229	0.214589	1.30329e-12	0	0	TRUE	-1	-2.11242	0.00750975	-1.49846	0.0274511	-1.39284	0.000431554	3.3015e-11
SOX12	3	1.42819	0.204328	2.75446e-12	0.0112866	8.49343	TRUE	1	1.65134	0.00751292	1.71224	0.000667366	1.16384	0.00277649	6.73015e-11
UNC79	3	1.33654	0.510923	0.00889822	0.647808	84.8509	TRUE	1	1.94746	0.00752663	1.84719	0.00128818	0.474042	0.00779085	0.0264875
GPM6B	3	1.82994	0.266048	6.05943e-12	0	0	TRUE	1	1.78671	0.00753335	1.92331	0.00118034	1.75873	0.0102436	1.40499e-10
BNIP3L	3	-1.29124	0.191719	1.63858e-11	0	0	TRUE	-1	-1.28276	0.00757995	-1.1937	0.00250591	-1.48223	0.00744003	3.55971e-10
APH1B	3	-1.05427	0.168073	3.54811e-10	0.0137247	16.1596	TRUE	-1	-1.0332	0.00757995	-0.797616	0.0153395	-1.38523	0.000936979	6.22085e-09
SRD5A1	3	1.66426	0.272696	1.04094e-09	0.0632452	27.9681	TRUE	1	1.45528	0.00757995	1.41343	0.0024117	2.45232	0.00121189	1.71523e-08
ZNF257	3	1.58931	0.664327	0.0167406	1.09001	83.8323	TRUE	1	2.41728	0.00759579	2.19892	0.00296924	0.443885	0.148951	0.0426352
RHD	3	0.988504	0.559556	0.0772973	0.764578	83.3501	TRUE	1	2.00165	0.00760513	1.07552	0.104221	0.153837	0.368563	0.130778
CCND2	3	-2.16632	0.287836	5.22171e-14	0.099965	39.0548	TRUE	-1	-1.92853	0.00760711	-1.71706	0.00376213	-2.54613	6.43219e-07	1.5509e-12
HSD17B6	3	-2.04398	0.282799	4.91284e-13	0	0	TRUE	-1	-2.03414	0.00763638	-1.93789	0.00283131	-2.15183	0.00161513	1.30327e-11
ME1	3	-2.33754	0.458387	3.40551e-07	0.426092	67.8036	TRUE	-1	-1.95803	0.00764755	-1.84044	0.00035516	-3.2871	3.71153e-05	3.63078e-06
LLGL1	3	0.819045	0.475181	0.0847712	0.475655	71.2038	TRUE	1	1.63398	0.00764755	0.753282	0.289596	0.126361	0.776625	0.140376
SYCN	3	1.42239	0.705206	0.0436972	1.29744	88.9872	TRUE	1	2.25813	0.00764755	2.10043	0.00290846	0.189206	0.171011	0.0862816
MAP4	3	1.40002	0.390563	0.00033757	0.328529	72.8958	TRUE	1	1.81896	0.00766905	1.86088	0.000932658	0.778608	0.00521249	0.00174415
IQCF5-AS1	2	2.07447	0.354856	5.03717e-09	0	0	TRUE	1	2.126	0.00767433	2.0374	0.00132776	NA	NA	7.41381e-08
TMEM123	3	-1.72426	0.270929	1.9624e-10	0	0	TRUE	-1	-1.6845	0.00771136	-1.77509	0.00195514	-1.69751	0.0360902	3.58793e-09
TMA7	3	0.755175	0.239712	0.00163083	0.117344	68.4859	TRUE	1	1.08574	0.00771146	0.945398	0.00447702	0.346448	0.12896	0.00671288
SNTG2-AS1	2	2.41456	0.407771	3.19276e-09	0	0	TRUE	1	2.40197	0.00775032	2.42414	0.00105508	NA	NA	4.83556e-08
SUPT7L	3	-1.27538	0.168911	4.33339e-14	8.71652e-06	0.00976085	TRUE	-1	-1.09952	0.00777141	-1.19888	0.000642019	-1.73809	0.00139866	1.29971e-12
CTRB1	3	1.32771	0.656359	0.0430902	1.14103	90.074	TRUE	1	1.94169	0.00777141	2.10205	0.000976987	0.161277	0.252205	0.0853452
NCOA5	3	0.39122	0.509764	0.442812	0.667621	86.5351	FALSE	-1	1.44503	0.0077721	-0.123333	0.804484	-0.0970574	0.718021	0.530594
TRA2A	3	1.14302	1.22677	0.351477	4.20936	93.2704	FALSE	1	2.28991	0.00780398	2.44618	0.00055133	-1.30772	0.0718146	0.43873
RHBDD3	3	1.14453	0.297234	0.000117827	0.151954	57.5149	TRUE	1	1.34338	0.00780688	1.6212	0.00381034	0.668337	0.0502064	0.000699917
OTULIN	3	1.00417	0.437952	0.0218545	0.442653	78.0675	TRUE	1	1.73	0.00780911	1.19925	0.0291124	0.306643	0.232506	0.0521047
FGF1	3	-1.97217	0.260225	3.49019e-14	0	0	TRUE	-1	-2.13401	0.00782883	-1.9295	0.00334654	-1.92391	0.000555805	1.05871e-12
XPA	3	-1.44829	0.255688	1.47622e-08	0.0975419	49.8579	TRUE	-1	-1.083	0.00783463	-1.39385	0.000377565	-2.04783	0.000547866	2.00284e-07
SMIM15	3	-1.3658	0.204608	2.46881e-11	8.36749e-07	0.000600691	TRUE	-1	-1.26999	0.00785828	-1.26196	0.00164612	-2.02879	0.00961594	5.21479e-10
OR51B2	3	0.887773	0.437967	0.042659	0.499304	88.5675	TRUE	1	1.37197	0.00786491	1.34044	0.00257609	0.116829	0.305758	0.0847367
LCN12	3	1.9124	0.439288	1.3403e-05	0.368399	64.1046	TRUE	1	2.27705	0.0078879	2.51668	0.000335901	1.23337	0.00394434	0.000101425
LINC01271	2	2.13609	0.350268	1.07114e-09	0	0	TRUE	1	2.0407	0.00790987	2.21074	0.000614373	NA	NA	1.75956e-08
OSTM1	3	-1.64864	1.24197	0.184363	4.33596	93.9043	FALSE	-1	-2.28966	0.00792463	0.778153	0.274455	-3.36854	5.67697e-06	0.257864
IPO5	3	-1.66479	0.253697	5.30436e-11	5.35404e-10	2.48875e-07	TRUE	-1	-1.45623	0.00793164	-1.64987	0.00172335	-2.50074	0.0130056	1.07201e-09
FANCE	3	1.19202	0.152078	4.57013e-15	0.0101303	12.7579	TRUE	1	1.28638	0.00793896	1.49949	0.00032669	1.03785	0.000140771	1.56403e-13
SFRP5	3	1.41152	0.396157	0.000366601	0.344943	74.3391	TRUE	1	1.76577	0.00794097	1.92017	0.00042008	0.764478	0.00956637	0.00187421
PIGY	3	-1.69907	0.216605	4.36005e-15	5.26218e-06	0.0036584	TRUE	-1	-1.41027	0.00795104	-1.62109	0.000546971	-2.2508	0.000661249	1.50199e-13
DORIP1	3	-1.24185	0.19569	2.21012e-10	0	0	TRUE	-1	-1.32847	0.00795104	-1.33214	0.00125364	-0.987395	0.0535612	3.99298e-09
SCD	3	1.63221	0.29931	4.94646e-08	0	0	TRUE	1	1.87475	0.00797359	1.27827	0.0349775	1.83889	0.0296887	6.17007e-07
NOLC1	3	0.718796	0.584769	0.218998	0.914014	90.0115	FALSE	1	1.53598	0.00797359	1.09403	0.0274783	-0.340022	0.160154	0.29767
MARCO	3	-2.07261	0.575436	0.000316	0.659454	67.0858	TRUE	-1	-2.95761	0.00797359	-2.54121	0.00447402	-1.21187	0.00648053	0.00165154
ESAM	3	1.75419	0.658098	0.00768642	1.07895	84.5102	TRUE	1	2.30035	0.00797996	2.60495	0.000508178	0.621268	0.0437555	0.0235771
NOCT	3	1.52769	0.578249	0.00824351	0.846162	86.361	TRUE	1	2.04202	0.00798079	2.25122	0.000402388	0.540699	0.00495366	0.0249278
UQCRH	3	0.641875	0.458232	0.161285	0.390025	62.4324	FALSE	1	1.33434	0.00798091	0.475545	0.435607	-0.237274	0.775468	0.231623
S100PBP	3	-1.32732	0.18424	5.83416e-13	0	0	TRUE	-1	-1.14676	0.00798172	-1.31327	0.00105827	-1.6646	0.00301047	1.53623e-11
CKS1B	3	1.59119	0.242725	5.54506e-11	0	0	TRUE	1	1.54847	0.00798172	1.57181	0.00185096	1.7043	0.0184643	1.11818e-09
ELMOD2	3	0.092231	1.06186	0.930784	3.08861	91.4518	FALSE	-1	2.23797	0.00798172	-0.855215	0.223024	-1.06161	0.0762565	0.948144
LOC100506472	3	1.33251	0.489772	0.00651514	0.56198	79.6508	TRUE	1	2.01202	0.00798498	1.73886	0.00408024	0.525989	0.0436148	0.0206763
NCR3LG1	2	-1.91326	0.323812	3.45171e-09	0	0	TRUE	-1	-1.81737	0.00799732	-1.99868	0.0010378	NA	NA	5.2056e-08
DEPDC1B	3	2.02587	0.544856	0.000200667	0.631646	71.5592	TRUE	1	2.40538	0.00801448	2.78874	0.000265982	1.12062	0.0216492	0.00112091
JPH1	3	1.33511	0.211012	2.49737e-10	0	0	TRUE	1	1.43015	0.00804507	1.42526	0.00193482	1.10974	0.034941	4.47786e-09
TERB2	2	2.21487	0.438133	4.2984e-07	0	0	TRUE	1	2.45158	0.00804507	2.00218	0.01127	NA	NA	4.47768e-06
WDR43	3	1.3271	0.167874	2.67283e-15	0	0	TRUE	1	1.09264	0.00805553	1.356	0.000569635	1.56466	0.000635747	9.46573e-14
CXCL16	3	1.05051	0.235585	8.22859e-06	0.0697427	41.8602	TRUE	1	1.29695	0.00806461	1.2786	0.00125452	0.585116	0.139167	6.56903e-05
RPRD2	3	0.453249	0.996667	0.649278	2.86156	96.0461	FALSE	1	1.42355	0.00807992	1.47786	0.000958102	-1.53533	0.00163833	0.721627
ACSL3	3	-1.4015	0.215998	8.67119e-11	0.0520963	37.2045	TRUE	-1	-1.10066	0.0080978	-1.29504	0.00223154	-1.80571	0.000100865	1.68646e-09
CROT	3	-1.63324	0.195059	5.61458e-17	0	0	TRUE	-1	-1.38834	0.00811398	-1.501	0.000637565	-1.99615	0.000164548	2.34179e-15
PPP1CB	3	-1.42937	0.20711	5.14603e-12	2.10637e-07	0.000151377	TRUE	-1	-1.2795	0.0081382	-1.32698	0.0014594	-2.10548	0.00468537	1.2063e-10
ANG	3	-1.13584	0.234939	1.33401e-06	0.0748546	42.3482	TRUE	-1	-1.54252	0.00821306	-1.36633	0.0117318	-0.865849	0.000483195	1.27007e-05
CYP26B1	3	1.44213	0.668546	0.0309972	1.1639	88.4994	TRUE	1	2.12793	0.00827185	2.17602	0.000836516	0.254941	0.24002	0.0672776
LINC02941	2	-2.58624	0.4364	3.09835e-09	0	0	TRUE	-1	-2.58657	0.00828216	-2.586	0.000970126	NA	NA	4.70927e-08
SNX29P2	3	-1.47002	0.423529	0.000518759	0.368297	69.2136	TRUE	-1	-2.03244	0.00828576	-1.86876	0.00240072	-0.791381	0.0242076	0.00254845
WDR91	3	1.55982	0.423457	0.00023002	0.405695	76.9882	TRUE	1	1.84448	0.00830373	2.19891	0.000300684	0.907576	0.000167184	0.00126113
CDC37L1	3	-1.59798	0.213383	6.95042e-14	0	0	TRUE	-1	-1.63748	0.00830373	-1.63621	0.00159761	-1.54802	0.00114543	2.02768e-12
ITGA7	3	2.51589	0.414209	1.24791e-09	0.211426	39.6785	TRUE	1	2.84662	0.00835168	3.17577	0.000309895	1.98998	0.000400529	2.03583e-08
ERC2	3	-1.52734	0.188773	5.92432e-16	0	0	TRUE	-1	-1.53658	0.00835168	-1.50799	0.00250296	-1.53313	0.000184976	2.23523e-14
EPHX2	3	-1.43061	0.546532	0.00885452	0.734409	84.1129	TRUE	-1	-2.09585	0.00836619	-1.97309	0.00182821	-0.518831	0.00506706	0.0263928
PBK	3	1.80154	0.270924	2.9386e-11	0	0	TRUE	1	1.86936	0.00838827	1.8932	0.00135785	1.6131	0.0170697	6.1343e-10
HDHD2	3	-1.57226	0.207218	3.26201e-14	0.0197868	15.3546	TRUE	-1	-1.23553	0.0084212	-1.55508	0.000663511	-1.95185	0.000199569	9.97999e-13
ATP6V0B	3	1.05802	0.248674	2.09381e-05	0.114502	61.9242	TRUE	1	1.20213	0.00845904	1.44003	0.000433893	0.66361	0.0143443	0.000150702
DIS3L2	3	1.37586	0.674267	0.041297	1.10564	81.0986	TRUE	1	2.03168	0.00846316	2.08269	0.00267616	0.0567767	0.928927	0.0827219
KIR3DL3	2	1.34873	0.222635	1.3778e-09	0	0	TRUE	1	1.30785	0.00851702	1.37878	0.000649324	NA	NA	2.2343e-08
VHRT	2	2.55168	0.398755	1.56285e-10	0	0	TRUE	1	2.32174	0.00851702	2.72595	0.000230037	NA	NA	2.89711e-09
HLA-DOA	3	1.40641	0.775978	0.0699186	1.55814	86.5214	FALSE	1	2.19161	0.00851702	2.20469	0.00113456	-0.0836586	0.88097	0.121332
PIWIL1	3	1.15607	0.503391	0.021643	0.653317	87.6754	TRUE	1	1.62663	0.00859055	1.7561	0.000753904	0.274392	0.098162	0.051693
PRR19	3	0.996607	0.3786	0.00847976	0.328449	77.8917	TRUE	1	1.57053	0.00859728	1.26413	0.0118709	0.398504	0.0372115	0.0255122
UNC5D	3	-2.2271	0.263522	2.88126e-17	0	0	TRUE	-1	-2.12512	0.00860493	-1.99468	0.00268752	-2.40899	7.04915e-05	1.23059e-15
UBE2QL1	3	1.15355	0.662932	0.0818459	1.15823	88.7732	FALSE	1	1.8975	0.00860493	1.79262	0.00223064	-0.0698506	0.828113	0.136602
HAP1	3	1.65952	0.728373	0.0227035	1.37917	88.2835	TRUE	1	2.26436	0.00860493	2.58662	0.000498308	0.37915	0.115141	0.053663
ZHX1-C8orf76	3	1.48714	0.234176	2.14601e-10	0	0	TRUE	1	1.59257	0.008607	1.6267	0.000907432	1.12357	0.0660966	3.89032e-09
TSACC	3	1.26599	0.530029	0.0169155	0.699913	84.2703	TRUE	1	1.83334	0.00861197	1.82816	0.00122435	0.327603	0.233498	0.0429724
TMT1B	3	1.61699	0.455784	0.00038859	0.421971	68.2076	TRUE	1	2.09537	0.00861197	2.13054	0.00104634	0.84624	0.0527512	0.00197298
PSME2	3	1.07083	0.184635	6.64227e-09	0	0	TRUE	1	1.28881	0.00864311	1.04934	0.00890652	0.899455	0.0361429	9.56478e-08
SLC35A5	3	-1.72571	0.215988	1.35102e-15	0	0	TRUE	-1	-1.474	0.00866322	-1.73555	0.000486025	-1.95616	0.000590354	4.95721e-14
ZNF142	3	1.16423	0.337543	0.000562356	0.270319	80.0624	TRUE	1	1.24299	0.00866495	1.74008	5.58764e-05	0.627911	0.00689078	0.00273369
PPP4R1L	3	1.4249	0.593149	0.016294	0.834018	80.92	TRUE	1	2.33988	0.00868835	1.81668	0.0163023	0.48897	0.0226982	0.0417666
RTF1	3	-0.814216	0.451764	0.0714979	0.502299	82.5266	FALSE	-1	-1.20121	0.00870283	0.160299	0.744614	-1.29294	0.0013988	0.123235
PRODHLP	2	1.73356	0.322939	7.95733e-08	0	0	TRUE	1	1.86808	0.00870495	1.63034	0.00447464	NA	NA	9.60593e-07
RSL24D1	3	-1.72375	0.254038	1.1578e-11	0	0	TRUE	-1	-1.78856	0.00870495	-1.86348	0.00158483	-1.53995	0.00867479	2.57818e-10
NUDT9	3	-1.64079	0.239896	7.94276e-12	0	0	TRUE	-1	-1.36758	0.00871923	-1.77165	0.00199497	-1.98572	0.00482717	1.81603e-10
TTC27	3	-1.44595	0.242831	2.60817e-09	0.0981665	55.5016	TRUE	-1	-1.12081	0.00873398	-1.2879	0.000426993	-1.93062	3.84406e-05	4.03021e-08
STX17-DT	2	2.08328	0.362145	8.78776e-09	0	0	TRUE	1	2.09002	0.00873951	2.07807	0.00153313	NA	NA	1.23659e-07
MOSMO	3	-1.57485	0.233	1.38932e-11	0.0252827	15.2832	TRUE	-1	-1.22579	0.00873951	-1.68738	0.0015282	-1.98627	0.00118283	3.06497e-10
CASP4	3	-1.8396	0.234451	4.28025e-15	1.33559e-08	7.9177e-06	TRUE	-1	-1.53768	0.00873951	-2.37923	0.000313424	-1.76693	0.00100577	1.48144e-13
TEDC2	3	1.92151	0.632418	0.00237873	0.970118	82.7832	TRUE	1	2.45307	0.00875752	2.75387	0.000327895	0.876809	0.0017124	0.00916598
PABIR1	3	-0.88453	0.215926	4.19529e-05	0.0631561	45.126	TRUE	-1	-1.05135	0.00875838	-1.12094	0.00117106	-0.406785	0.286305	0.000281819
RABL3	3	0.458734	0.775349	0.554086	1.6699	92.6524	FALSE	1	1.38314	0.00877328	1.08215	0.0324575	-1.06252	0.0196416	0.635063
PGBD5	3	1.12013	0.633706	0.0771308	1.04634	87.3533	FALSE	1	1.78926	0.00879399	1.75914	0.00188009	-0.0720821	0.853651	0.130559
LOC101927131	2	1.34616	0.25566	1.3986e-07	0	0	TRUE	1	1.4635	0.00880582	1.25328	0.00584196	NA	NA	1.61595e-06
USP26	3	1.32942	0.614572	0.0305289	0.980634	88.6336	TRUE	1	1.99545	0.00880582	1.984	0.00136553	0.257156	0.058846	0.0665862
SIGLEC11	3	-2.08758	0.299505	3.1672e-12	0	0	TRUE	-1	-2.02386	0.00882128	-2.2046	0.00126164	-2.02101	0.00615347	7.61662e-11
LINS1	3	-2.1606	0.427902	4.43439e-07	0.362955	66.1398	TRUE	-1	-1.70021	0.00882128	-1.78068	0.000864339	-3.05442	4.73186e-05	4.60138e-06
SOX11	3	1.65853	0.639597	0.00951174	0.948705	78.9529	TRUE	1	2.58648	0.00882739	2.15644	0.0111217	0.643237	0.0261567	0.0278992
DAG1	3	1.00457	0.350238	0.00412757	0.273876	74.745	TRUE	1	1.35285	0.00886144	1.38518	0.00107042	0.360998	0.258748	0.0143514
DNM3OS	3	1.29063	0.382763	0.000746603	0.281935	64.4166	TRUE	1	1.74827	0.00886144	1.67785	0.00484689	0.654335	0.0867423	0.00345926
KMT2E-AS1	2	2.3216	0.415858	2.36837e-08	0	0	TRUE	1	2.33729	0.00888138	2.30839	0.0024536	NA	NA	3.12781e-07
GXYLT2	3	-1.85157	0.28482	7.98685e-11	0	0	TRUE	-1	-2.08422	0.00888266	-1.53335	0.0186186	-1.94642	0.00239285	1.5662e-09
NACA	3	-0.486744	1.05094	0.643256	3.1629	95.5095	FALSE	-1	-1.39827	0.00892942	-1.66051	0.000845162	1.63149	0.00680966	0.716349
NSUN5P1	2	1.41962	0.259958	4.73619e-08	0	0	TRUE	1	1.4627	0.00894404	1.38359	0.00341548	NA	NA	5.92857e-07
LOC101929662	2	1.5883	0.268529	3.32255e-09	0	0	TRUE	1	1.47078	0.00895664	1.69694	0.000893487	NA	NA	5.02145e-08
RIPOR3-AS1	2	1.6992	0.286596	3.04943e-09	0	0	TRUE	1	1.66191	0.00898018	1.72714	0.000890731	NA	NA	4.64267e-08
SLIT1-AS1	2	1.90126	0.310655	9.34805e-10	0	0	TRUE	1	1.81071	0.00898778	1.96785	0.000511692	NA	NA	1.55231e-08
AMZ2	3	-1.88908	0.266906	1.46562e-12	9.92697e-08	4.28453e-05	TRUE	-1	-1.58549	0.00898778	-1.90768	0.00057288	-2.66624	0.00612308	3.68648e-11
USP13	3	-1.55762	0.183751	2.3148e-17	0	0	TRUE	-1	-1.27585	0.00898778	-1.89536	0.00153882	-1.60547	7.78793e-05	1.01089e-15
ATOX1	3	1.31065	0.366179	0.000344562	0.23554	58.5421	TRUE	1	1.81133	0.00900129	1.65433	0.0115957	0.760513	0.0355673	0.00177358
THORLNC	2	2.08402	0.372776	2.26364e-08	0	0	TRUE	1	2.06371	0.00900602	2.10198	0.00236703	NA	NA	2.99505e-07
PRKCH	3	1.24122	0.455664	0.00645011	0.442116	71.1689	TRUE	1	1.63799	0.00900776	1.71735	0.000667366	0.263445	0.666159	0.02054
ARHGAP6	3	-1.40136	0.19847	1.65557e-12	0	0	TRUE	-1	-1.37889	0.00906125	-1.18101	0.0113497	-1.59222	0.000758738	4.14962e-11
UGT1A8	3	1.14877	0.56021	0.0403044	0.793729	86.3772	TRUE	1	1.92175	0.00906563	1.5892	0.00887855	0.203544	0.146437	0.0813253
DDAH1	3	0.98311	0.410073	0.0165117	0.362092	73.0357	TRUE	1	1.91445	0.0091086	0.836143	0.117955	0.490096	0.0482441	0.042188
LYG1	3	1.47887	0.556107	0.00782978	0.760868	84.194	TRUE	1	2.08179	0.0091086	2.10359	0.00154373	0.556295	0.000972345	0.0239549
LOC101929007	2	1.83084	0.308838	3.06326e-09	0	0	TRUE	1	1.76989	0.0091086	1.8781	0.000880285	NA	NA	4.65926e-08
TAX1BP1	3	-1.80399	0.342952	1.43922e-07	0.259953	74.0417	TRUE	-1	-1.34227	0.0091086	-1.54342	0.000431977	-2.41796	3.5262e-07	1.65864e-06
FAM47B	3	1.45109	0.652039	0.0260503	1.09123	87.7037	TRUE	1	2.19056	0.00911364	2.12273	0.0017682	0.325516	0.0348726	0.0594788
C8orf82	3	1.27404	0.197386	1.0854e-10	0.00485433	4.10273	TRUE	1	1.42531	0.00912575	1.53292	0.000787331	0.950934	0.0223345	2.07881e-09
FAM8A1	3	-1.32717	0.17289	1.63642e-14	8.76344e-07	0.000957071	TRUE	-1	-1.12838	0.00912575	-1.25234	0.000705561	-1.72069	0.000845441	5.16948e-13
LOC105378367	2	1.45738	0.256372	1.31115e-08	0	0	TRUE	1	1.48178	0.00912575	1.43905	0.00176696	NA	NA	1.78797e-07
KTN1	3	-1.46436	0.235766	5.26276e-10	0.0930291	55.7879	TRUE	-1	-1.03465	0.00913691	-1.50447	7.79277e-05	-1.85317	3.83944e-05	9.00531e-09
NKX3-2	3	0.994593	0.502863	0.0479443	0.668813	89.7739	TRUE	1	1.46408	0.00914428	1.58415	0.000907432	0.0950103	0.503845	0.0923553
LINC02053	2	2.81515	0.449207	3.68248e-10	0	0	TRUE	1	2.54697	0.00915534	3.03043	0.000312482	NA	NA	6.43529e-09
EPHA1-AS1	2	2.12995	0.352853	1.57618e-09	0	0	TRUE	1	1.99216	0.00915902	2.24223	0.00062919	NA	NA	2.53268e-08
PBX2	3	1.37428	0.293172	2.76389e-06	0.165047	64.3686	TRUE	1	1.40277	0.00916972	1.85404	1.46885e-05	0.91137	0.0101101	2.43795e-05
OSBPL9	3	0.776591	0.775666	0.316734	1.6667	92.5185	FALSE	1	1.61153	0.00918103	1.51095	0.00244503	-0.739985	0.0734607	0.402898
PAIP2	3	-1.64559	0.3442	1.74499e-06	0.237481	67.1497	TRUE	-1	-1.18977	0.00920748	-1.47378	0.000538146	-2.40653	0.00018252	1.61248e-05
DAPL1	3	2.47876	0.477376	2.07519e-07	0	0	TRUE	1	2.72976	0.00921244	2.11532	0.0427439	2.52756	0.0556607	2.30571e-06
CPEB3	3	1.15238	0.943302	0.221844	2.44023	92.5566	FALSE	1	2.20536	0.00921774	2.05744	0.0066813	-0.598528	0.029026	0.300601
CLDN6	3	1.71076	0.692634	0.0135137	1.23323	87.7199	TRUE	1	2.25692	0.00921774	2.6337	0.00046166	0.527176	0.0031788	0.0363001
RABEP2	3	1.37485	0.290913	2.28992e-06	0.0613458	24.0732	TRUE	1	1.77877	0.00921774	1.56027	0.00376509	0.779487	0.172208	2.059e-05
LONRF2	3	-1.95176	0.289008	1.44488e-11	0	0	TRUE	-1	-1.89394	0.00923791	-1.8717	0.00178149	-2.17497	0.0082774	3.17116e-10
CPB1	3	-1.60303	0.274995	5.5664e-09	0.067297	26.2628	TRUE	-1	-2.16434	0.00924321	-1.86846	0.00607436	-1.31312	0.000537581	8.14181e-08
SYNE4	3	2.21319	0.461019	1.58146e-06	0.229876	34.7823	TRUE	1	3.00476	0.00930219	2.5832	0.00894556	1.60827	0.0107324	1.4767e-05
AFF3	3	1.03971	1.21609	0.392575	4.20335	95.2151	FALSE	1	2.23064	0.00933577	2.32004	0.00105159	-1.3131	0.00246309	0.480839
THUMPD1	3	-1.5567	0.196649	2.45013e-15	0	0	TRUE	-1	-1.28804	0.00935326	-1.53805	0.000388886	-1.91216	0.000707523	8.74959e-14
LOC101928014	2	1.98078	0.362177	4.52361e-08	0	0	TRUE	1	2.06618	0.00935484	1.91443	0.00315256	NA	NA	5.67912e-07
FER1L4	3	0.867892	0.402264	0.0309653	0.354593	74.608	TRUE	1	1.68791	0.00935484	0.78914	0.186865	0.371168	0.0222328	0.0672357
FBXO46	3	1.1888	0.156779	3.38551e-14	0	0	TRUE	1	1.17813	0.00935484	1.42724	0.000505469	1.05211	0.00163139	1.03121e-12
GALNT8	3	1.3085	0.520738	0.0119782	0.670683	84.3647	TRUE	1	1.91747	0.0093665	1.83685	0.00154291	0.422176	0.0432148	0.0332286
ZCCHC12	3	-1.41022	0.285123	7.57552e-07	0.0938167	37.1736	TRUE	-1	-1.86735	0.00940209	-1.6816	0.00513784	-1.03285	0.00648053	7.54197e-06
LOC100505555	2	1.62575	0.30805	1.30917e-07	0	0	TRUE	1	1.75589	0.00940209	1.5246	0.00527961	NA	NA	1.51983e-06
ZNF84	3	-1.03934	0.161697	1.29575e-10	0	0	TRUE	-1	-1.09805	0.00941955	-0.917694	0.00955551	-1.11668	0.00488902	2.44225e-09
HNRNPH2	3	-1.25585	0.216803	6.93082e-09	0	0	TRUE	-1	-1.26551	0.00944845	-1.18718	0.00516262	-1.48551	0.0705282	9.95344e-08
REG4	3	1.52918	0.644281	0.017622	1.04844	86.3046	TRUE	1	2.24034	0.00944845	2.22033	0.00168894	0.430302	0.0175066	0.0443183
CIMAP2	3	1.09485	0.480212	0.0226114	0.586878	86.6161	TRUE	1	1.57678	0.00947782	1.64534	0.00158483	0.262624	0.0991731	0.0534912
DHX40	3	-1.53854	0.328926	2.90462e-06	0.203294	63.3879	TRUE	-1	-1.17212	0.00950516	-1.31653	0.000828517	-2.36807	0.000617941	2.54945e-05
KDM7A	3	1.87518	0.288852	8.47851e-11	0	0	TRUE	1	1.96259	0.00951017	2.14032	0.000539021	1.37755	0.0586104	1.65199e-09
TNNT1	3	2.42443	0.542016	7.71337e-06	0.528493	60.1077	TRUE	1	2.90556	0.00951017	3.18145	0.000631584	1.62526	0.00247426	6.19943e-05
PHOX2A	3	1.33518	0.572285	0.0196448	0.83462	86.1982	TRUE	1	1.81865	0.00952469	2.05215	0.000602719	0.322221	0.218438	0.0480588
CBL	3	0.952305	0.594794	0.109362	0.849625	80.3514	FALSE	1	1.83126	0.00952824	1.24963	0.0531586	-0.11225	0.819596	0.170718
HTR3A	3	1.39191	0.558687	0.0127246	0.769122	84.2442	TRUE	1	1.98631	0.00954627	2.03196	0.0032096	0.465613	0.0023955	0.0347194
LINC01503	2	2.26248	0.408939	3.15616e-08	0	0	TRUE	1	2.26073	0.00957071	2.26398	0.00261244	NA	NA	4.07742e-07
CA5BP1	3	1.32022	0.527359	0.0122989	0.704458	86.1794	TRUE	1	1.78092	0.00957127	1.98013	0.000501676	0.40927	0.0447007	0.033891
NPM3	3	1.10418	0.148049	8.77212e-14	0	0	TRUE	1	1.06307	0.00958136	1.24093	0.000802123	1.03313	0.00177985	2.52464e-12
ZNF615	3	-1.24158	0.232825	9.67773e-08	0.0897292	55.186	TRUE	-1	-1.05337	0.00962118	-0.97931	0.00349797	-1.71978	0.000113023	1.15135e-06
TDP2	3	-2.09811	0.404579	2.14953e-07	0.275814	56.6497	TRUE	-1	-1.53576	0.00962118	-1.98655	0.000321034	-3.08938	0.000717196	2.38304e-06
CLCN7	3	1.64936	0.34746	2.06542e-06	0.120765	33.2979	TRUE	1	1.91089	0.00963083	2.04591	0.00105864	0.924508	0.156889	1.87211e-05
HTR1F	3	1.43744	0.699798	0.0399681	1.26188	87.8319	TRUE	1	2.26718	0.0096334	2.11427	0.00298004	0.218167	0.247949	0.0808718
PWWP2A	3	1.04803	1.52095	0.490784	6.64078	95.7997	FALSE	1	2.30905	0.00963451	2.83225	0.000313424	-1.93663	0.00282662	0.576306
HOXB8	3	2.32184	0.411154	1.63153e-08	0.12694	24.8183	TRUE	1	2.58028	0.00971535	2.92871	0.000864895	1.66795	0.0231187	2.19819e-07
ETNPPL	3	-1.43831	0.206607	3.36448e-12	0	0	TRUE	-1	-1.40333	0.00973168	-1.70045	0.000850253	-1.25542	0.00702778	8.06381e-11
DDRGK1	3	0.915775	0.207259	9.93841e-06	0.0400065	30.7164	TRUE	1	1.28651	0.00973836	1.01112	0.0134084	0.602397	0.0687907	7.76847e-05
AUNIP	3	1.7721	0.648868	0.00631303	1.04614	84.9405	TRUE	1	2.36036	0.00973836	2.58729	0.00055133	0.685241	0.00189772	0.0202121
CNIH4	3	-1.09654	0.259633	2.4062e-05	0.0534976	26.3017	TRUE	-1	-1.3666	0.00973836	-1.2954	0.00631084	-0.452242	0.416561	0.000171281
SLC8A1	3	0.605575	0.90905	0.505307	2.20893	90.1728	FALSE	1	2.30414	0.00975412	-0.977739	0.193081	0.498219	0.147267	0.589986
C11orf71	3	1.07605	0.174199	6.52709e-10	0	0	TRUE	1	1.0831	0.009768	1.17814	0.000829423	0.792594	0.138232	1.10449e-08
CAMTA1	3	1.00261	0.582815	0.0853801	0.793667	77.887	FALSE	1	1.79931	0.0097972	1.34629	0.0268936	-0.128151	0.835408	0.141165
CCNA2	3	2.16072	0.433734	6.30405e-07	0.26235	46.0756	TRUE	1	2.59846	0.00980048	2.72189	0.000829423	1.51801	0.00749128	6.36215e-06
ENPP4	3	-1.76325	0.245607	7.01298e-13	0	0	TRUE	-1	-1.83383	0.0098177	-1.80936	0.00216777	-1.68808	0.00187154	1.82414e-11
CARMN	2	1.65506	0.277826	2.56632e-09	0	0	TRUE	1	1.61519	0.00981914	1.68339	0.000756321	NA	NA	3.96841e-08
STXBP3	3	-1.50068	0.19103	3.97452e-15	0	0	TRUE	-1	-1.31347	0.00988199	-1.47126	0.00120728	-1.67519	0.000426995	1.3846e-13
GSTO1	3	-1.50997	0.358497	2.53193e-05	0.290754	75.7186	TRUE	-1	-1.13153	0.00988888	-1.19812	0.000905215	-2.28782	7.19142e-05	0.000178837
BEX4	3	-1.43883	0.216859	3.24812e-11	0	0	TRUE	-1	-1.33868	0.00989137	-1.37768	0.0014752	-1.82776	0.0123267	6.72127e-10
BZW1	3	-1.52462	0.206359	1.48807e-13	0	0	TRUE	-1	-1.30253	0.00989843	-1.52308	0.00440212	-1.72988	0.000575819	4.15396e-12
ASH1L-AS1	2	1.44348	0.273136	1.25805e-07	0	0	TRUE	1	1.56089	0.00992209	1.35537	0.00491058	NA	NA	1.46567e-06
ERMAP	3	-1.14248	0.192631	3.01259e-09	0	0	TRUE	-1	-1.33883	0.00992877	-1.08421	0.0161399	-1.04563	0.0125343	4.592e-08
ARMC8	3	-0.759909	0.495005	0.124746	0.584605	80.2455	FALSE	-1	-1.3657	0.00994263	0.328891	0.576586	-1.0903	0.0112155	0.189335
LINC01838	2	2.50699	0.486452	2.55504e-07	0	0	TRUE	1	2.7518	0.00994416	2.3168	0.00693756	NA	NA	2.77957e-06
KANSL1-AS1	2	1.75367	0.291279	1.73806e-09	0	0	TRUE	1	1.67609	0.00994775	1.81042	0.000618979	NA	NA	2.77609e-08
DRD3	3	0.898672	0.512835	0.0797119	0.616579	80.0219	TRUE	1	2.01263	0.00995085	0.654115	0.298433	0.292695	0.0965138	0.133772
LINC02355	2	1.76036	0.293086	1.89807e-09	0	0	TRUE	1	1.67239	0.00995085	1.82658	0.000641408	NA	NA	3.00915e-08
POLI	3	-2.05908	0.286196	6.26247e-13	0.0694838	28.2285	TRUE	-1	-1.69788	0.00995085	-1.82031	0.00112416	-2.59166	6.28894e-05	1.64092e-11
SLC25A21-AS1	2	-1.7097	0.331723	2.55003e-07	0	0	TRUE	-1	-1.85149	0.00995085	-1.59425	0.00700462	NA	NA	2.77553e-06
C11orf96	3	2.74769	0.525433	1.70082e-07	0.471531	57.0798	TRUE	1	2.16504	0.00996668	2.35002	0.000911558	3.97248	0.000272765	1.92175e-06
HSBP1	3	-1.18005	0.126585	1.13941e-20	0	0	TRUE	-1	-0.985112	0.00996668	-1.06325	0.00138465	-1.33295	1.32833e-05	6.81574e-19
TMEM87B	3	-1.28745	0.200552	1.36665e-10	0	0	TRUE	-1	-1.24199	0.00996668	-1.2365	0.00329085	-1.45281	0.0124411	2.56682e-09
EPOP	3	1.94815	0.523231	0.000196628	0.611484	75.9666	TRUE	1	2.274	0.0100103	2.76064	0.000313942	1.15524	0.000156783	0.00109979
FCMR	3	-1.82414	0.277982	5.30608e-11	0.082003	33.088	TRUE	-1	-1.97787	0.0100248	-2.34883	0.000326428	-1.50995	0.000143091	1.07201e-09
DPEP3	3	2.44337	0.714471	0.00062659	1.11897	74.1039	TRUE	1	3.08845	0.0100508	3.35049	0.000557917	1.26955	0.0188073	0.0029908
TPI1	3	1.49274	0.206222	4.53587e-13	0	0	TRUE	1	1.35807	0.010056	1.65565	0.00035012	1.4274	0.00723501	1.20627e-11
LOC100996720	2	1.2433	0.255108	1.09558e-06	0	0	TRUE	1	1.37411	0.0101084	1.12259	0.0147447	NA	NA	1.05817e-05
PELP1-DT	2	2.09995	0.382833	4.12791e-08	0	0	TRUE	1	2.15658	0.0101308	2.05571	0.00280879	NA	NA	5.22224e-07
ACAD9	3	0.683258	0.249155	0.00610102	0.141049	76.3742	TRUE	1	0.96142	0.0101429	0.936559	0.00189793	0.241389	0.220059	0.019666
TBX19	3	1.02948	0.309632	0.000884618	0.179937	62.807	TRUE	1	1.41254	0.0101457	1.34454	0.00891237	0.536966	0.0710256	0.00399641
MCM5	3	1.7487	0.530694	0.0009838	0.598792	71.7828	TRUE	1	2.34258	0.0101817	2.35438	0.00256658	0.902899	0.0193324	0.00436597
OR1G1	3	1.1503	0.489449	0.0187636	0.596558	85.1041	TRUE	1	1.74779	0.0101945	1.62688	0.0031526	0.32521	0.0304947	0.0464126
LOC780529	2	2.18551	0.356344	8.61642e-10	0	0	TRUE	1	1.99895	0.0102322	2.33275	0.000420974	NA	NA	1.44203e-08
KSR2	3	1.09405	0.169018	9.60797e-11	0	0	TRUE	1	1.4323	0.0102496	1.09393	0.0644171	0.998013	0.00100673	1.85177e-09
CARD9	3	1.53337	0.55266	0.00552811	0.763129	85.3632	TRUE	1	1.95036	0.0102706	2.29303	0.000339143	0.613224	0.000960876	0.0181927
UNC50	3	-1.53693	0.221803	4.23118e-12	0	0	TRUE	-1	-1.36262	0.0102706	-1.54797	0.00201131	-1.75614	0.00366699	1.00397e-10
INHBB	3	1.76237	0.41339	2.01503e-05	0.318699	62.3837	TRUE	1	2.28742	0.0102706	2.24835	0.0014912	1.18105	0.000459482	0.000145719
GABRB3	3	-2.25336	0.535292	2.55838e-05	0.582984	68.6486	TRUE	-1	-2.63811	0.0102706	-3.08213	0.00046412	-1.48463	0.000131963	0.00018049
LINC00276	2	2.07734	0.410124	4.08078e-07	0	0	TRUE	1	2.20783	0.0102797	1.95775	0.00884677	NA	NA	4.27811e-06
INSM1	3	1.28273	0.664812	0.0536737	1.14792	88.5255	TRUE	1	2.00765	0.0103081	1.98627	0.00420937	0.122414	0.372719	0.100271
PDE7A	3	0.392518	0.782959	0.616141	1.60164	87.2135	FALSE	-1	1.96784	0.0103081	-0.137097	0.825346	-0.591892	0.268555	0.691928
TCF15	3	1.14179	0.503738	0.0234129	0.629867	84.7316	TRUE	1	1.78664	0.0103299	1.60075	0.00505337	0.293967	0.0730878	0.0549432
PNMA1	3	-1.42725	0.205018	3.36429e-12	0	0	TRUE	-1	-1.34819	0.0103352	-1.39285	0.00141057	-1.5731	0.00482717	8.06381e-11
CFAP410	3	1.30487	0.393253	0.000906196	0.341132	74.647	TRUE	1	1.66514	0.0103515	1.81382	0.00106151	0.67146	0.012074	0.00407235
SCYL3	3	-0.806391	0.219249	0.0002351	0.0928127	64.7769	TRUE	-1	-1.04947	0.0103634	-1.05826	0.00200686	-0.457075	0.0262074	0.00128535
KLF12	3	1.26628	0.722768	0.0797753	1.33746	86.2279	FALSE	1	2.14301	0.0103768	1.90556	0.00731915	-0.0442009	0.911946	0.133847
TBC1D15	3	-1.38427	0.245789	1.78191e-08	0	0	TRUE	-1	-1.58972	0.0103852	-1.24906	0.0131639	-1.33484	0.0375067	2.38875e-07
THY1	3	1.17114	0.316235	0.000212749	0.119962	39.3623	TRUE	1	1.75091	0.0104174	1.2444	0.0527618	0.748666	0.0770326	0.00117863
CYP4F30P	3	1.161	0.592542	0.050072	0.902486	87.7954	TRUE	1	1.93734	0.0104611	1.66448	0.00574849	0.14181	0.28644	0.0954435
PA2G4	3	0.858691	0.308868	0.0054338	0.181764	63.7019	TRUE	1	1.37084	0.0104611	0.988846	0.0261609	0.351834	0.275901	0.0179654
ZAP70	3	1.74343	0.748898	0.0199128	1.45415	88.472	TRUE	1	2.38368	0.0104701	2.68902	0.0004434	0.445603	0.0193359	0.0485818
ANO9	3	1.21844	0.43856	0.00546485	0.458448	80.8126	TRUE	1	1.59728	0.0104717	1.78835	0.00127459	0.482762	0.0412963	0.0180351
ERVFH21-1	2	1.83088	0.296298	6.44323e-10	0	0	TRUE	1	1.68856	0.0105174	1.93567	0.000360447	NA	NA	1.09116e-08
VPS37A	3	-1.55239	0.364495	2.05321e-05	0.297894	74.8791	TRUE	-1	-1.20752	0.0105895	-1.18665	0.00173557	-2.31646	4.46938e-05	0.000148029
RAB3B	3	1.22776	0.592947	0.0383962	0.904738	87.6551	TRUE	1	1.91532	0.0105915	1.8143	0.00228003	0.189817	0.296195	0.078562
ASNSD1	3	-1.72274	0.274433	3.44134e-10	0.0507641	22.0193	TRUE	-1	-1.37851	0.0106299	-1.63994	0.00141874	-2.52275	0.00170072	6.05353e-09
SBDS	3	-1.56544	0.20931	7.48681e-14	0	0	TRUE	-1	-1.37125	0.0106879	-1.70687	0.00067495	-1.6095	0.00174777	2.16935e-12
ZNF273	3	1.00903	0.202987	6.66502e-07	0	0	TRUE	1	1.30242	0.0106883	1.0486	0.0146406	0.618053	0.196023	6.70111e-06
CPSF4	3	0.870764	0.199033	1.21453e-05	0.0455082	38.1417	TRUE	1	1.07273	0.0107068	1.10437	0.004812	0.534923	0.0821526	9.27623e-05
PXMP4	3	0.778587	0.330581	0.0185124	0.249801	77.211	TRUE	1	1.26771	0.0107389	1.00363	0.0167207	0.232815	0.263612	0.0459529
MMACHC	3	0.923152	0.300783	0.0021466	0.183009	67.5505	TRUE	1	1.22741	0.0107443	1.23918	0.00182821	0.358944	0.284464	0.00841111
RNF114	3	-1.7489	0.272591	1.40031e-10	0	0	TRUE	-1	-1.95194	0.0107443	-1.9036	0.00260662	-1.47923	0.0132202	2.62313e-09
INTS4	3	1.30647	0.733297	0.0748083	1.38002	87.0257	TRUE	1	2.27309	0.0107443	1.89756	0.00949688	0.018976	0.950487	0.127547
BID	3	1.13417	0.22939	7.64281e-07	0	0	TRUE	1	1.43972	0.0107793	1.07789	0.0109505	0.613264	0.406901	7.60541e-06
FLJ46875	3	1.044	0.276548	0.000159936	0.131089	57.2439	TRUE	1	1.38338	0.0107832	1.317	0.00283492	0.582133	0.0743704	0.000916893
SNPH	3	1.01457	0.394212	0.010063	0.33854	73.5381	TRUE	1	1.61712	0.0107858	1.27535	0.0199804	0.388332	0.145049	0.0291543
SCOC	3	-1.7309	0.24985	4.27521e-12	0	0	TRUE	-1	-1.41228	0.0107958	-1.82015	0.000789057	-2.32072	0.0062943	1.01216e-10
IMPA1	3	-1.3518	0.198353	9.41651e-12	0	0	TRUE	-1	-1.29951	0.0107993	-1.32311	0.0014306	-1.46373	0.00739629	2.11673e-10
NPTX1	3	-1.21871	0.201511	1.4678e-09	0.0306055	21.8011	TRUE	-1	-1.62246	0.0108015	-1.43748	0.00516957	-1.01103	0.000574645	2.36744e-08
RNF11	3	-1.73795	0.269175	1.07104e-10	0.0305483	13.4825	TRUE	-1	-1.41612	0.0108512	-1.65635	0.00140743	-2.66302	0.00253497	2.05685e-09
RGS19	3	1.29408	0.190154	1.00758e-11	0	0	TRUE	1	1.27835	0.0108512	1.40216	0.00070623	1.16476	0.0149162	2.25545e-10
UGT8	3	1.61877	0.412574	8.72394e-05	0.204296	39.9073	TRUE	1	2.24208	0.0108516	1.87702	0.0122767	0.921373	0.142108	0.000538439
FAM110A	3	1.35807	0.527279	0.0100059	0.694345	85.0012	TRUE	1	1.80404	0.0108743	2.03778	0.000644544	0.460285	0.0296622	0.029036
TMEM161A	3	1.21227	0.307939	8.2602e-05	0.170422	60.0861	TRUE	1	1.56891	0.0108743	1.56281	0.00209128	0.734423	0.0190991	0.00051293
NR2F1	3	-0.940808	0.496773	0.0582466	0.5739	77.8076	FALSE	-1	-1.61297	0.0109832	0.0854312	0.87939	-1.24022	0.00746625	0.106215
UNC5C	3	1.43761	0.731762	0.0494623	1.42914	90.699	TRUE	1	2.04246	0.0109832	2.35978	0.000474425	0.132883	0.420797	0.0945713
C1QTNF5	3	1.67864	0.386287	1.38915e-05	0.280945	63.1575	TRUE	1	1.96672	0.0109832	2.24676	0.000425561	1.10461	0.00243883	0.000104677
YJU2B	3	0.808649	0.311082	0.00933668	0.230802	80.0656	TRUE	1	1.07569	0.0109832	1.1859	0.000666617	0.245517	0.287939	0.0275013
CMAHP	3	-1.63997	1.11627	0.141792	3.39805	90.9031	FALSE	-1	-2.14291	0.0110415	0.490842	0.482486	-3.2765	0.000315163	0.209186
JMJD1C-AS1	2	1.28347	0.217193	3.43441e-09	0	0	TRUE	1	1.20887	0.0110532	1.34179	0.000764584	NA	NA	5.18317e-08
SLK	3	-1.77917	0.222787	1.39449e-15	0	0	TRUE	-1	-1.46965	0.011085	-1.70639	0.000639549	-2.1797	0.000370772	5.10793e-14
AGMAT	3	1.72245	0.67792	0.0110603	1.15218	85.3336	TRUE	1	2.26819	0.0111049	2.6216	0.00070499	0.571089	0.0263708	0.0312921
TPRG1L	3	-1.75777	0.267011	4.60649e-11	0.0864102	40.3876	TRUE	-1	-1.37174	0.0111307	-1.6135	0.000601184	-2.28051	7.67957e-05	9.36873e-10
GLYAT	3	1.45969	0.554691	0.00850001	0.723824	80.0203	TRUE	1	2.15422	0.0111351	1.99724	0.00392444	0.54372	0.0500562	0.0255515
CTSA	3	0.990111	0.346211	0.00423838	0.268849	75.3315	TRUE	1	1.34119	0.0111362	1.37072	0.00117205	0.372539	0.200099	0.01466
GPR34	3	-1.47865	0.230743	1.47236e-10	0	0	TRUE	-1	-1.74283	0.011137	-1.53899	0.00496075	-1.29556	0.00728473	2.74125e-09
FANCG	3	1.17592	0.148936	2.89132e-15	0	0	TRUE	1	1.12977	0.011137	1.24832	0.000706516	1.15055	0.000552934	1.01888e-13
PITRM1-AS1	2	1.77223	0.339361	1.76763e-07	0	0	TRUE	1	1.88925	0.0111776	1.68134	0.00523115	NA	NA	1.99092e-06
TSR2	3	0.981203	0.338878	0.00378621	0.272988	80.4025	TRUE	1	1.20593	0.0111776	1.47183	0.000640105	0.415003	0.0400276	0.0133843
IARS2	3	-1.29433	0.20479	2.6111e-10	0	0	TRUE	-1	-1.29091	0.0111783	-1.3054	0.00167604	-1.27633	0.0334953	4.65832e-09
FAM149B1	3	0.767778	1.12737	0.495848	3.54083	93.1918	FALSE	1	2.19375	0.0112158	1.61459	0.0265742	-1.38883	0.00876983	0.581363
RFC1	3	-1.44441	0.202309	9.35887e-13	0	0	TRUE	-1	-1.5791	0.0112158	-1.21984	0.0154467	-1.50626	0.000477713	2.40504e-11
KATNAL1	3	-1.47891	0.190078	7.22114e-15	0	0	TRUE	-1	-1.77623	0.0112326	-1.58463	0.00422781	-1.37126	0.000216658	2.38342e-13
KRTAP10-11	3	1.55868	0.620598	0.0120192	0.980524	86.5588	TRUE	1	1.99815	0.0112674	2.41606	0.000326428	0.495934	0.0355673	0.0332987
ZNF783	3	0.919916	0.219099	2.68538e-05	0.0806027	55.3227	TRUE	1	1.20099	0.0112674	1.18357	0.00473135	0.620001	0.00251353	0.000188453
VPS9D1	3	1.84792	0.699878	0.00828225	1.21066	83.8273	TRUE	1	2.42185	0.0112717	2.75036	0.000432627	0.641909	0.0710256	0.0250203
SOWAHC	3	-1.7588	0.236817	1.1122e-13	0	0	TRUE	-1	-1.72434	0.0112935	-1.52825	0.00611061	-1.95107	0.00041133	3.14584e-12
ADO	3	-1.64066	0.321611	3.37196e-07	0.176792	57.1901	TRUE	-1	-1.25985	0.0113041	-1.43277	0.0010155	-2.40308	0.000389463	3.60041e-06
ZFAT	3	0.843302	0.389073	0.0301993	0.387006	86.918	TRUE	1	1.22352	0.0113154	1.2956	0.00173514	0.164754	0.207698	0.0661036
RUNX3	3	1.2746	0.181433	2.13792e-12	0.00369075	3.5706	TRUE	1	1.36102	0.0113217	1.58244	0.000505469	1.0395	0.00435415	5.31493e-11
DTX3L	3	0.820581	0.171067	1.6119e-06	0.00919901	10.4276	TRUE	1	1.09126	0.0113371	0.909334	0.0150043	0.53314	0.112912	1.50119e-05
DPH6	3	-1.41665	0.431587	0.00102922	0.29982	53.6616	TRUE	-1	-1.97477	0.0113753	-1.72658	0.00684023	-0.563465	0.373159	0.00452761
XPR1	3	1.49859	0.242519	6.44027e-10	0	0	TRUE	1	1.50704	0.0113897	1.76122	0.000668174	1.01963	0.115141	1.09116e-08
PDGFRL	3	-1.36415	0.198494	6.30847e-12	0	0	TRUE	-1	-1.60697	0.0113897	-1.32985	0.00947818	-1.28754	0.00125637	1.46114e-10
NME8	3	1.81069	0.684885	0.00819847	1.13399	82.3305	TRUE	1	2.51147	0.0113897	2.61038	0.00168392	0.665678	0.027061	0.0248268
PCDH1	3	1.07166	0.356718	0.00266267	0.221548	58.0091	TRUE	1	1.74916	0.011445	1.14746	0.0529635	0.575968	0.10207	0.0100391
ADAMTSL4-AS2	2	1.92186	0.329552	5.4858e-09	0	0	TRUE	1	1.866	0.0114729	1.96221	0.000930343	NA	NA	8.03493e-08
THAP1	3	-1.62583	0.228512	1.12022e-12	0	0	TRUE	-1	-1.56412	0.0114755	-1.55163	0.0046754	-1.7266	0.00113826	2.8513e-11
POFUT1	3	1.581	0.485188	0.00111992	0.512829	73.4928	TRUE	1	2.01689	0.0114755	2.2022	0.00108026	0.781901	0.0350287	0.00488079
DYNC2I2	3	1.24265	0.2798	8.94575e-06	0.0842566	35.8118	TRUE	1	1.58046	0.0115071	1.49787	0.00313422	0.732859	0.116065	7.07804e-05
SMCP	3	0.942988	0.438523	0.0315257	0.490551	86.613	TRUE	1	1.3743	0.0115828	1.44823	0.00182655	0.174924	0.279498	0.0680581
DCDC2	3	2.50461	0.41646	1.80967e-09	0	0	TRUE	1	2.82904	0.0115846	2.38614	0.00715807	2.3544	0.0185807	2.87756e-08
HS3ST1	3	-0.66707	1.01723	0.511972	2.9495	95.2852	FALSE	-1	-1.75928	0.0116009	1.35484	0.00588618	-1.61721	0.000633274	0.59578
HDAC7	3	1.41484	0.499471	0.00461611	0.573612	78.2144	TRUE	1	2.01263	0.0116104	1.93923	0.00330173	0.606679	0.0192701	0.0157371
IGHV7-81	3	1.46516	0.748949	0.0504319	1.45926	88.9267	TRUE	1	2.35159	0.0116153	2.19301	0.00297877	0.161772	0.204174	0.0958417
IL17C	3	0.779265	0.463078	0.0924154	0.547576	86.4568	FALSE	1	1.41319	0.0116591	1.12273	0.0158772	-0.0315512	0.878654	0.149964
DNAJC3-DT	2	1.45194	0.26274	3.27322e-08	0	0	TRUE	1	1.4553	0.0116729	1.44935	0.00220538	NA	NA	4.20828e-07
TUBA4A	3	1.30679	0.154374	2.55983e-17	0	0	TRUE	1	1.14959	0.0117068	1.28242	0.000667366	1.41053	0.000127995	1.10658e-15
LRRK2	3	-1.54276	0.321718	1.62354e-06	0.0858218	26.9136	TRUE	-1	-2.05625	0.0117504	-1.80954	0.00902293	-1.08809	0.0312079	1.5107e-05
ISCU	3	-1.18294	0.157922	6.85363e-14	0	0	TRUE	-1	-1.064	0.0117571	-1.19552	0.0019195	-1.26127	0.000746959	2.00218e-12
NR5A2	3	1.62067	0.679177	0.0170224	1.13569	84.0467	TRUE	1	2.38213	0.0117583	2.35389	0.00356885	0.48448	0.0293923	0.0431521
ESRRA	3	1.17219	0.34956	0.000798452	0.272842	75.4594	TRUE	1	1.40916	0.011789	1.67842	0.000474216	0.605647	0.0155709	0.00366845
SLC39A10	3	-1.68655	0.247015	8.62722e-12	0	0	TRUE	-1	-1.44372	0.011792	-1.75281	0.000676899	-2.06618	0.0115272	1.95578e-10
INMT	3	-1.54893	0.474393	0.00109435	0.508381	76.6192	TRUE	-1	-1.93672	0.0118288	-2.19474	0.00067969	-0.785175	0.008577	0.00478301
LSM14A	3	-1.33321	0.18568	6.96339e-13	0	0	TRUE	-1	-1.18061	0.0118593	-1.21867	0.00223208	-1.68403	0.00127292	1.81345e-11
DYNC1I2	3	-1.33151	0.608817	0.0287398	0.950253	86.8371	TRUE	-1	-1.9304	0.0118787	-2.01226	0.000538146	-0.237818	0.403997	0.0638845
SELENOF	3	-1.83798	0.270379	1.06243e-11	0	0	TRUE	-1	-1.74759	0.0118877	-1.79992	0.00121832	-2.02761	0.00838202	2.37323e-10
ZFP92	2	1.8453	0.31381	4.09491e-09	0	0	TRUE	1	1.76786	0.0118985	1.90128	0.000788957	NA	NA	6.09385e-08
FLG	3	2.09407	0.51359	4.5557e-05	0.351474	44.2734	TRUE	1	2.83727	0.0118985	2.50468	0.00569973	1.25142	0.0841	0.000303737
NFIB	3	-2.09605	0.309611	1.28824e-11	0	0	TRUE	-1	-1.9751	0.0118985	-2.03462	0.00231847	-2.32327	0.00494854	2.85674e-10
LOC286359	2	2.25647	0.394608	1.07628e-08	0	0	TRUE	1	2.24584	0.011995	2.26386	0.00125152	NA	NA	1.48956e-07
TMEM17	3	-1.39385	0.428859	0.00115351	0.391414	71.9706	TRUE	-1	-1.89636	0.011995	-1.87054	0.00293275	-0.720085	0.0144296	0.0050047
NUAK1	3	1.49971	0.219677	8.67892e-12	0	0	TRUE	1	1.35856	0.0120121	1.37182	0.00627897	1.79139	0.00165951	1.96541e-10
CPSF7	3	0.958978	0.50334	0.0567502	0.656508	88.3436	TRUE	1	1.5708	0.0120121	1.4284	0.003797	0.0783664	0.557088	0.10416
EGLN2	3	1.00435	0.562867	0.0743675	0.845071	90.3094	FALSE	1	1.5134	0.012013	1.67078	0.0009989	-0.01506	0.936251	0.126978
LMO4	3	0.983528	0.777973	0.206152	1.60209	88.477	FALSE	1	1.65333	0.0120635	1.83379	0.000723012	-0.627754	0.344499	0.282928
PSMD2	3	0.965401	0.187557	2.64343e-07	0.00249773	2.25773	TRUE	1	1.37427	0.0120635	1.00763	0.0249763	0.731813	0.0407925	2.8655e-06
DDIAS	3	1.26622	0.28635	9.78174e-06	0.0992056	39.7019	TRUE	1	1.68047	0.0120698	1.53621	0.00669303	0.847227	0.0305052	7.66847e-05
DDX5	3	-1.59195	0.247021	1.159e-10	0	0	TRUE	-1	-1.40596	0.0120806	-1.65793	0.00129711	-1.88543	0.0232118	2.20788e-09
BCAN-AS1	3	1.48093	0.437165	0.000705122	0.415798	73.2163	TRUE	1	1.77512	0.0120808	2.09827	0.000403399	0.751377	0.0422805	0.00329783
MAPK15	3	1.21319	0.448105	0.00678144	0.472279	80.3854	TRUE	1	1.79535	0.0120808	1.64074	0.00338877	0.488493	0.0105158	0.0213532
MARS1	3	1.77659	0.558844	0.00147763	0.728808	79.2176	TRUE	1	2.15353	0.0121001	2.58439	0.000358092	0.869074	0.00817492	0.0061703
HMHB1	3	1.52563	0.612771	0.012784	0.947431	85.9092	TRUE	1	2.01893	0.0121281	2.33213	0.000575548	0.479487	0.0347076	0.0348455
BPHL	3	0.842634	0.254491	0.000929456	0.137232	71.4668	TRUE	1	1.10248	0.0121388	1.14596	0.00149173	0.427427	0.0347792	0.0041601
CGGBP1	3	-1.79655	0.36208	6.98624e-07	0.228738	58.6082	TRUE	-1	-1.32187	0.0121388	-1.64114	0.000629738	-2.67779	0.000629723	7.00428e-06
SBK1	3	1.61462	0.319783	4.43903e-07	0.159567	50.6529	TRUE	1	2.01606	0.0121388	2.04065	0.00120654	1.2098	0.000175227	4.60396e-06
PSMA1	3	-1.64215	0.267972	8.89521e-10	0.0783967	36.0783	TRUE	-1	-1.40807	0.0121388	-1.39508	0.000923233	-2.29601	0.000474012	1.48404e-08
APOC1	2	1.77928	0.356734	6.11026e-07	0	0	TRUE	1	1.91652	0.0121443	1.66313	0.00909729	NA	NA	6.18117e-06
TERF2IP	3	-1.68456	0.248091	1.12061e-11	0	0	TRUE	-1	-1.50961	0.0122045	-1.56936	0.0032458	-2.10913	0.0028969	2.49798e-10
SERPINB9	3	-1.936	0.28345	8.48379e-12	0	0	TRUE	-1	-1.71783	0.0122054	-1.71661	0.00582935	-2.51497	0.00147899	1.92531e-10
GOLGA7	3	-0.163775	0.602027	0.785592	0.946617	89.0883	FALSE	-1	0.945775	0.0122054	-0.588481	0.110318	-1.00977	0.143418	0.834933
ZSCAN1	3	1.32431	0.575709	0.0214308	0.838298	86.2576	TRUE	1	1.92471	0.0122054	1.96577	0.00133817	0.33166	0.089285	0.0513124
ZNF365	3	1.26371	0.617954	0.0408558	0.977954	87.3419	TRUE	1	2.00625	0.0122054	1.85438	0.00286264	0.188707	0.311646	0.0820767
PKP2	3	-0.738364	0.864562	0.393087	2.02542	90.639	FALSE	-1	-1.3427	0.0122566	0.975637	0.093665	-1.85838	0.0131188	0.481412
SLC25A3	3	-1.54109	0.235801	6.33866e-11	0	0	TRUE	-1	-1.3899	0.0122566	-1.56583	0.0029918	-1.72842	0.0076081	1.26153e-09
PRSS22	3	1.00811	0.349327	0.00390337	0.290324	80.5827	TRUE	1	1.24043	0.0122566	1.51557	0.000668174	0.429055	0.0307344	0.0137145
ARPP21	3	1.50885	0.831221	0.06949	1.81243	89.25	TRUE	1	2.43128	0.0122566	2.35833	0.00313422	0.035388	0.87496	0.120883
SLC6A19	3	1.1043	0.44787	0.0136758	0.450636	76.8068	TRUE	1	1.987	0.0122654	1.22084	0.0305352	0.459355	0.0297855	0.0366617
SCAF4	3	1.19613	0.970614	0.217819	2.51331	89.025	FALSE	1	2.23379	0.0122689	2.12041	0.00421405	-0.705273	0.266304	0.296427
HPDL	3	1.57114	0.446805	0.000437468	0.406697	68.7665	TRUE	1	2.10845	0.012275	2.06366	0.00210557	0.878838	0.0108083	0.00218785
SLCO1A2	3	1.03326	0.544993	0.0579723	0.684521	78.9195	TRUE	1	2.05075	0.0122865	1.1045	0.145535	0.283566	0.031842	0.105848
LARGE1	3	0.464421	0.776829	0.549945	1.60313	89.8693	FALSE	-1	2.13024	0.0122865	-0.241259	0.695269	-0.321173	0.250954	0.631131
VAPA	3	-1.87738	0.250072	6.03213e-14	0	0	TRUE	-1	-1.62558	0.0122902	-1.94543	0.00210542	-2.02421	0.000629723	1.77677e-12
LAPTM4A	3	-0.923149	0.146796	3.20269e-10	0	0	TRUE	-1	-0.947521	0.0123007	-0.922328	0.00442638	-0.899824	0.0122959	5.65703e-09
AKAP3	3	1.5643	0.611727	0.0105521	0.948325	86.2311	TRUE	1	1.95292	0.0123007	2.45136	0.000358092	0.53304	0.0168574	0.0302741
RPS6KA4	3	1.18786	0.55633	0.0327466	0.769822	85.2769	TRUE	1	2.03225	0.0123007	1.56513	0.00684023	0.263104	0.139567	0.0699654
MED4	3	-1.30173	0.199695	7.09772e-11	0	0	TRUE	-1	-1.27497	0.0123007	-1.24096	0.00302034	-1.42873	0.0082774	1.40138e-09
CACNG4	3	1.47336	0.409741	0.000323365	0.322381	64.4234	TRUE	1	1.93592	0.0123007	1.93808	0.00242025	0.822295	0.0323094	0.00168344
TMEM52	3	1.18705	0.464409	0.0105871	0.516422	81.1968	TRUE	1	1.67451	0.012331	1.70928	0.00217587	0.39695	0.108397	0.0303376
APOA1	2	2.49133	0.451267	3.3755e-08	0	0	TRUE	1	2.44653	0.0123414	2.52763	0.00208961	NA	NA	4.32676e-07
ALG9	3	-1.53853	0.227557	1.36987e-11	0	0	TRUE	-1	-1.65213	0.0123414	-1.70592	0.00207019	-1.35714	0.0050261	3.02519e-10
ZNF865	2	1.86337	0.323568	8.47002e-09	0	0	TRUE	1	1.77113	0.0123507	1.93552	0.00105543	NA	NA	1.1947e-07
ARHGAP19	3	-1.56982	0.226727	4.3956e-12	0	0	TRUE	-1	-1.65422	0.0123548	-1.94242	0.00088127	-1.30015	0.00536828	1.03721e-10
ERVH48-1	3	1.34973	0.497457	0.00666253	0.603391	83.293	TRUE	1	1.8207	0.0123548	1.96385	0.000928513	0.524095	0.00633589	0.0210409
OSTC	3	-1.75736	0.243317	5.10322e-13	6.9676e-06	0.00363891	TRUE	-1	-1.47161	0.0123795	-1.6683	0.000622156	-2.62659	0.00227863	1.35076e-11
AUH	3	-1.52296	0.229061	2.95658e-11	7.41953e-06	0.00428926	TRUE	-1	-1.28748	0.0123882	-1.47471	0.00150764	-2.4138	0.00603374	6.16579e-10
LINC00588	3	1.14307	0.522548	0.0287071	0.675043	84.6464	TRUE	1	1.85053	0.0123945	1.58967	0.00837413	0.280912	0.0255011	0.0638583
ALKBH6	3	1.13166	0.203581	2.71693e-08	2.56879e-06	0.00204573	TRUE	1	1.26619	0.0124686	1.34012	0.00242025	0.669539	0.175428	3.54863e-07
PALS1	3	-1.18913	0.16399	4.13064e-13	0	0	TRUE	-1	-1.07773	0.0124686	-1.12474	0.00172988	-1.37669	0.00137893	1.09987e-11
SLC25A3P1	3	1.14163	0.523689	0.0292589	0.70174	87.2455	TRUE	1	1.69	0.0124979	1.71834	0.00140821	0.230973	0.153929	0.064628
LOC105371046	2	1.7717	0.301704	4.2978e-09	0	0	TRUE	1	1.58295	0.0125216	1.94305	0.000707735	NA	NA	6.36915e-08
GIMAP2	3	-2.46583	0.328723	6.32227e-14	0	0	TRUE	-1	-2.01314	0.0125216	-2.70193	0.00119996	-2.71426	0.000851239	1.85967e-12
LOC105377134	3	1.09426	0.385089	0.00448928	0.349442	80.3842	TRUE	1	1.51239	0.0125939	1.52966	0.00136553	0.461696	0.0134146	0.0153635
ECSCR	3	0.983005	0.348378	0.00477753	0.221803	60.38	TRUE	1	1.7319	0.0126106	0.924424	0.160245	0.604871	0.00459111	0.0161917
CDSN	3	1.59669	0.663268	0.0160704	1.12196	87.0053	TRUE	1	2.08224	0.0126142	2.51787	0.00072476	0.475343	0.00786546	0.0413523
GTF2B	3	-1.3067	0.18657	2.49139e-12	0	0	TRUE	-1	-1.18071	0.0126353	-1.2242	0.00146457	-1.63106	0.00297031	6.13651e-11
LOC102723657	2	2.35032	0.385877	1.12312e-09	0	0	TRUE	1	2.10816	0.0126415	2.5388	0.000382032	NA	NA	1.84069e-08
S100A4	3	2.20568	0.31856	4.39346e-12	0	0	TRUE	1	2.0496	0.0126415	2.12051	0.0032299	2.44475	0.00222397	1.03721e-10
HS3ST2	3	0.912437	0.439564	0.0379144	0.475924	83.3939	TRUE	1	1.45724	0.0126786	1.31325	0.0070846	0.148823	0.496474	0.0778447
RCC2	3	1.1295	0.177966	2.19916e-10	0	0	TRUE	1	1.15412	0.0126786	1.05144	0.00470342	1.2155	0.00918151	3.97992e-09
CASC23	2	1.33329	0.283055	2.47292e-06	0	0	TRUE	1	1.43443	0.0127023	1.22886	0.0185418	NA	NA	2.20867e-05
SLC45A2	3	1.29557	0.628712	0.0393335	0.989436	85.3086	TRUE	1	2.04387	0.0127131	1.91645	0.00742487	0.226225	0.24344	0.0798828
CDCA7	3	2.1287	0.30603	3.50413e-12	0	0	TRUE	1	1.9361	0.0127366	2.20745	0.00060011	2.2471	0.00926924	8.36097e-11
CDKN2B-AS1	3	1.24934	0.542269	0.0212271	0.751939	87.1659	TRUE	1	1.72674	0.0127662	1.92696	0.000808794	0.314369	0.0595521	0.0509781
GARIN5A	3	1.86147	0.428009	1.36676e-05	0.23852	43.2371	TRUE	1	2.41916	0.0127662	2.27089	0.00281093	1.16206	0.0580703	0.000103244
TMEM45B	3	1.80757	0.671444	0.00710121	1.06976	81.06	TRUE	1	2.60318	0.0127871	2.51283	0.00252231	0.71067	0.0118997	0.0221738
MROH6	3	0.835133	0.374627	0.0257981	0.3072	74.2784	TRUE	1	1.48888	0.0127871	0.973526	0.0747722	0.293505	0.125157	0.0590608
LINC00315	3	1.18306	0.525189	0.0242822	0.708807	87.5446	TRUE	1	1.65076	0.0128069	1.83077	0.000749386	0.2711	0.0977416	0.0563638
ITFG1	3	-1.16996	0.214387	4.83549e-08	0	0	TRUE	-1	-1.07025	0.0128374	-1.32462	0.0157388	-1.22516	0.0445507	6.04578e-07
CLEC5A	3	1.55311	0.726894	0.0326276	1.2494	78.9914	TRUE	1	2.34295	0.012841	2.25161	0.00318933	0.161149	0.812898	0.0697599
H4C5	3	0.66014	0.408638	0.10621	0.421766	85.694	FALSE	1	1.23291	0.012843	0.94945	0.0308758	-0.0401551	0.810904	0.166872
TMEM35B	3	-2.0874	0.371154	1.86499e-08	0.193985	46.8967	TRUE	-1	-1.71541	0.012843	-1.7587	0.0016408	-2.93065	0.000295221	2.49074e-07
PAQR6	3	1.37398	0.361615	0.000144952	0.229842	58.1627	TRUE	1	2.01469	0.0128635	1.6472	0.0103506	0.893892	0.00256032	0.000840928
DCTN6	3	-1.08909	0.158145	5.7127e-12	0	0	TRUE	-1	-0.999214	0.0128635	-0.933539	0.00528408	-1.41422	0.00130365	1.33037e-10
[truncated: 19,356 more rows]
