# Supplementary material for: Machine Learning-Guided Multi-Cohort Transcriptomic Profiling Identifies SPON1 and ALDH1A2 as Diagnostic and Prognostic Biomarkers Linked to the Immune Microenvironment in High-Grade Serous Carcinoma
Source: Int J Mol Sci. 2026 Jul 14;27(14):6263. doi: 10.3390/ijms27146263 (PMC13412053; doi:10.3390/ijms27146263)
Supplement: Supplementary file 1 [file ijms-27-06263-s001.zip › Table S3.xlsx]

## Sheet: ML algorithms
gene	n_models	models	best_rank	mean_importance	meta_logFC	meta_fdr	direction
SPON1	4	ElasticNet;GBM;RandomForest;SVM	1	0.718054	4.80132	2.11863e-64	Up
ALDH1A2	4	ElasticNet;GBM;RandomForest;XGBoost	1	3.85894	-8.22865	0.0000000000000000000000000000000000000000000000000000000000000000000000000000000000000000000000000000000000000000000000000000000000000000000000000000000000000000000000000000000000000000000000000000000000000000000000000000000000000000000000000000000000000000000000000000000000000000000590746266327285	Down
ABHD12B	4	ElasticNet;GBM;RandomForest;XGBoost	1	5.05405	-4.88316	1.53997e-75	Down
ABCA8	4	ElasticNet;GBM;RandomForest;XGBoost	2	3.65948	-6.02534	3.12061e-21	Down
NELL2	5	ElasticNet;GBM;RandomForest;SVM;XGBoost	3	0.164698	-5.5702	1.1468e-11	Down
CENPF	3	ElasticNet;GBM;SVM	4	0.141782	4.03971	3.76182e-70	Up
ITLN1	3	ElasticNet;RandomForest;XGBoost	5	0.185883	-7.83776	8.82104e-22	Down
ARHGEF10	5	ElasticNet;GBM;RandomForest;SVM;XGBoost	6	0.860828	-2.40669	8.41249e-14	Down
CDH6	3	ElasticNet;GBM;SVM	7	0.356901	3.79907	4.22991e-09	Up
ADH1B	3	ElasticNet;GBM;XGBoost	7	1.29044	-6.47218	2.29191e-44	Down
BNC2	3	GBM;RandomForest;XGBoost	7	1.17042	-3.75654	3.19603e-31	Down
CPE	4	ElasticNet;GBM;RandomForest;XGBoost	8	0.746483	-3.23672	4.67818e-63	Down
BNC1	4	ElasticNet;GBM;RandomForest;XGBoost	9	0.524577	-7.4023	1.43391e-155	Down
ARHGAP18	3	ElasticNet;GBM;XGBoost	9	0.812861	-5.15584	6.84284e-13	Down
RARRES1	3	ElasticNet;GBM;RandomForest	10	0.563277	-6.02835	4.53207e-51	Down
AOX1	3	GBM;RandomForest;XGBoost	12	0.877583	-5.27249	8.79261e-12	Down
KIAA1217	4	ElasticNet;GBM;RandomForest;XGBoost	14	0.444929	2.90797	1.34451e-32	Up
PLPP1	3	ElasticNet;RandomForest;SVM	15	0.130848	-3.86396	6.11741e-25	Down
TTK	4	ElasticNet;GBM;RandomForest;SVM	25	0.0971359	2.89844	2.84684e-21	Up
BIRC5	3	ElasticNet;SVM;XGBoost	28	0.0165636	2.95545	2.0696e-09	Up
MUC1	3	ElasticNet;GBM;SVM	31	0.174375	4.85254	7.27412e-58	Up
AQP9	3	ElasticNet;GBM;XGBoost	33	0.102492	-4.99506	5.69342e-12	Down
