# Supplementary material for: Machine Learning-Guided Multi-Cohort Transcriptomic Profiling Identifies SPON1 and ALDH1A2 as Diagnostic and Prognostic Biomarkers Linked to the Immune Microenvironment in High-Grade Serous Carcinoma
Source: Int J Mol Sci. 2026 Jul 14;27(14):6263. doi: 10.3390/ijms27146263 (PMC13412053; doi:10.3390/ijms27146263)
Supplement: Supplementary file 1 [file ijms-27-06263-s001.zip › Table S4.xlsx]

## Sheet: SupplementaryData_ImmuneScore
sample_key	test_dataset	sample_id	group_sheet	Antigen_present	B_cell	Checkpoint	Cytotoxic_NK	IFNG_response	Inflammation	Macrophage	Neutrophil	T_cell	Treg
GSE14407::GSM359972	GSE14407	GSM359972	Normal	-0.47678	-0.0335147	-0.0747899	-1.00216	-0.991318	-0.456633	-0.798401	-0.142816	-0.022056	-0.0419947
GSE14407::GSM359973	GSE14407	GSM359973	Normal	0.530561	-0.0795903	-0.220592	0.727947	0.778086	0.340139	-0.0849604	-0.142022	0.0604147	-0.237403
GSE14407::GSM359974	GSE14407	GSM359974	Normal	-0.202957	-0.329316	-0.884728	-0.74328	-0.526205	-0.431299	-0.180916	-0.604879	-0.965672	-0.959121
GSE14407::GSM359975	GSE14407	GSM359975	Normal	-0.0672753	0.0484487	-0.321397	-0.468761	0.317579	-0.223293	0.519909	0.0637766	-0.863793	-0.197756
GSE14407::GSM359976	GSE14407	GSM359976	Normal	-0.330097	-0.779078	-0.832151	-0.730137	-0.454428	-0.539145	-0.415777	-0.480166	-0.588074	-1.0068
GSE14407::GSM359977	GSE14407	GSM359977	Normal	0.516271	0.619851	0.223204	0.420962	0.229992	-0.0423672	0.674375	0.443879	0.0914794	0.508165
GSE14407::GSM359978	GSE14407	GSM359978	Normal	-0.611955	-0.578999	-1.12196	-1.04461	-0.0719897	-0.697071	-1.10695	-1.36303	-1.44989	-1.14947
GSE14407::GSM359979	GSE14407	GSM359979	Normal	0.367874	-0.00885246	0.747076	0.778203	0.451548	0.0788436	0.248102	0.0495695	0.10767	0.494958
GSE14407::GSM359980	GSE14407	GSM359980	Normal	-1.00634	-0.922647	-1.37305	-1.31526	-0.294778	-0.500822	-1.68903	-0.954155	-1.20654	-0.853893
GSE14407::GSM359981	GSE14407	GSM359981	Normal	0.201539	0.088958	-0.318337	-0.202207	0.146146	0.47603	0.838606	0.776474	-0.125761	0.494572
GSE14407::GSM359982	GSE14407	GSM359982	Normal	0.107148	-0.398163	0.142306	0.422552	0.788087	0.730107	0.610949	0.698992	0.199753	-0.341422
GSE14407::GSM359983	GSE14407	GSM359983	Normal	-0.15537	0.534881	-0.640763	0.0863694	-0.433533	-0.0970134	-0.153625	-0.156456	0.134399	0.0129604
GSE14407::GSM359984	GSE14407	GSM359984	EOC	-0.151689	-0.21957	0.290891	0.126662	-0.0633505	-0.558433	0.171618	-0.355267	0.113868	-0.0426138
GSE14407::GSM360039	GSE14407	GSM360039	EOC	0.603889	-0.738927	0.470398	-0.0598206	0.704812	0.186205	0.147651	-0.17728	0.344307	0.0429563
GSE14407::GSM360040	GSE14407	GSM360040	EOC	1.00514	0.3686	0.26145	0.114135	0.0375197	0.278085	0.245052	0.409955	0.541587	0.430852
GSE14407::GSM360041	GSE14407	GSM360041	EOC	0.152583	-0.142219	-0.0833651	0.335731	0.407744	0.0318302	-0.383757	-0.61345	0.103624	-0.121325
GSE14407::GSM360042	GSE14407	GSM360042	EOC	-0.694803	-0.276178	-0.0859228	-0.117113	-0.258503	-0.580905	-0.695319	-0.34352	0.452894	-0.709607
GSE14407::GSM360043	GSE14407	GSM360043	EOC	0.47421	0.397999	0.136167	1.10656	0.227701	0.437595	0.409235	0.392192	0.787436	0.774698
GSE14407::GSM360044	GSE14407	GSM360044	EOC	0.0497634	-0.0405212	0.54143	0.258361	-0.315076	0.270769	0.311141	0.0515906	0.800423	0.606132
GSE14407::GSM360045	GSE14407	GSM360045	EOC	-0.812457	0.348125	0.167536	-0.566655	-0.476521	-0.0851658	-0.595766	0.127799	-0.39553	-0.0447653
GSE14407::GSM360046	GSE14407	GSM360046	EOC	0.419742	0.856279	0.765776	0.783839	0.220278	0.251711	0.655407	0.910862	0.884286	0.608033
GSE14407::GSM360047	GSE14407	GSM360047	EOC	0.391342	-0.144178	0.375066	0.274883	0.180268	0.064703	-0.134982	0.0416958	-0.0439226	-0.000769588
GSE14407::GSM360048	GSE14407	GSM360048	EOC	0.0834413	0.858577	1.00403	0.29841	-0.232729	0.386505	0.781689	0.616624	0.305676	0.911918
GSE14407::GSM360049	GSE14407	GSM360049	EOC	-0.393778	0.570035	0.831725	0.515387	-0.371331	0.679623	0.625743	0.749638	0.733426	0.821704
GSE38666::GSM947277	GSE38666	GSM947277	Normal	-0.417911	-0.238897	-0.144117	-1.28486	-0.997431	-0.229116	-0.895597	-0.205047	-0.238134	-0.156223
GSE38666::GSM947278	GSE38666	GSM947278	Normal	0.0481081	-0.531071	-0.942662	-0.795089	-0.535523	-0.303766	-0.0945854	-0.697908	-0.867307	-1.0094
GSE38666::GSM947279	GSE38666	GSM947279	Normal	-0.232216	-0.497835	-0.971204	-1.01031	-0.449666	-0.484553	-0.580789	-0.562053	-0.555644	-1.19007
GSE38666::GSM947280	GSE38666	GSM947280	Normal	-0.0636948	0.276506	-0.641065	-0.323427	-0.442524	-0.233494	-0.382728	-0.219695	-0.0798488	-0.174428
GSE38666::GSM947281	GSE38666	GSM947281	Normal	0.0387962	-0.140852	-0.169475	-0.00195601	0.806507	0.606013	0.51918	0.60427	0.0963975	-0.327884
GSE38666::GSM947282	GSE38666	GSM947282	Normal	0.773329	-0.0104927	-0.326339	0.556512	0.804287	0.574208	-0.246674	-0.247762	-0.0505124	-0.396575
GSE38666::GSM947283	GSE38666	GSM947283	Normal	0.15129	-0.285274	-0.328577	-0.456117	0.150759	0.50449	0.947975	0.695656	-0.202259	0.166521
GSE38666::GSM947284	GSE38666	GSM947284	Normal	-0.484127	-0.672344	-1.45295	-1.2683	-0.0406131	-0.852634	-1.05141	-1.48785	-1.75362	-1.34145
GSE38666::GSM947285	GSE38666	GSM947285	Normal	-0.77014	-0.808095	-1.4872	-1.32345	-0.275175	-0.291667	-1.78466	-1.07004	-1.46213	-0.962292
GSE38666::GSM947286	GSE38666	GSM947286	Normal	0.318585	0.0515119	-0.261931	-0.267527	0.334384	-0.0655021	0.303902	-0.0543294	-0.969465	-0.210436
GSE38666::GSM947287	GSE38666	GSM947287	Normal	0.71438	0.479881	0.169888	0.554171	0.244429	-0.0229097	0.714659	0.367239	0.170462	0.363958
GSE38666::GSM947288	GSE38666	GSM947288	Normal	0.451921	0.169448	0.594175	0.878877	0.473311	0.353766	0.0906203	-0.0513484	0.304521	0.316311
GSE38666::GSM947296	GSE38666	GSM947296	EOC	-0.62281	-0.48995	-0.390818	-0.277448	-0.222758	-0.995959	-0.834479	-0.476155	0.225732	-0.884539
GSE38666::GSM947297	GSE38666	GSM947297	EOC	0.270733	-0.06929	0.072679	0.784939	0.222437	0.486909	0.170905	0.303153	0.55628	0.437066
GSE38666::GSM947298	GSE38666	GSM947298	EOC	-0.261135	0.176133	0.26926	-0.0585809	-0.307932	-0.182339	-0.00741819	-0.020108	0.7703	0.472446
GSE38666::GSM947299	GSE38666	GSM947299	EOC	-0.0179361	-0.186601	0.13862	-0.164552	-0.0458514	-0.818724	-0.0508673	-0.48812	-0.0981538	-0.249293
GSE38666::GSM947300	GSE38666	GSM947300	EOC	0.26391	-0.702131	0.20682	-0.439136	0.735399	-0.278945	0.102475	-0.253609	0.40633	0.0617263
GSE38666::GSM947301	GSE38666	GSM947301	EOC	0.626628	0.0265999	0.15038	-0.0720275	0.044125	0.000677229	-0.154217	0.346468	0.444139	0.358901
GSE38666::GSM947302	GSE38666	GSM947302	EOC	-0.922934	0.106405	0.0125674	-0.368489	-0.469814	-0.551951	-0.554188	0.0248727	-0.148752	-0.355018
GSE38666::GSM947303	GSE38666	GSM947303	EOC	0.0782584	-0.14853	-0.13203	0.0876261	0.414194	-0.330813	-0.591278	-0.732562	0.406598	-0.365692
GSE38666::GSM947304	GSE38666	GSM947304	EOC	-0.159554	0.64489	0.865555	0.616183	-0.220971	0.493198	0.552262	0.517875	0.22644	0.682768
GSE38666::GSM947305	GSE38666	GSM947305	EOC	0.271632	0.804442	0.741662	0.561919	0.250996	0.298923	0.446269	0.807343	0.868744	0.447879
GSE38666::GSM947306	GSE38666	GSM947306	EOC	-0.540892	0.037368	0.0749828	-0.0709324	-0.469728	0.311646	0.310554	0.43464	-0.0624598	0.38634
GSE38666::GSM947307	GSE38666	GSM947307	EOC	-0.309173	0.293909	0.762095	0.514914	-0.347209	0.538533	0.469876	0.650608	0.551442	0.682861
GSE38666::GSM947308	GSE38666	GSM947308	EOC	0.269436	0.279997	0.614915	0.585659	-0.202676	0.0402756	0.359536	0.429821	0.258799	0.468111
GSE38666::GSM947309	GSE38666	GSM947309	EOC	0.542132	-0.251607	0.190969	0.286787	0.192813	-0.316421	-0.401791	-0.0666404	0.0302361	-0.10653
GSE38666::GSM947310	GSE38666	GSM947310	EOC	0.429941	0.399949	0.416763	0.560962	0.11891	0.170219	0.636817	0.0251434	0.183047	0.40578
GSE38666::GSM947311	GSE38666	GSM947311	EOC	-0.773877	0.667674	0.844006	0.503539	-0.102654	0.338409	0.871185	0.743083	0.412678	1.02385
GSE38666::GSM947312	GSE38666	GSM947312	EOC	-0.473518	-0.0116464	0.242855	0.514898	-0.041967	0.653453	0.353281	0.186113	-0.0679064	0.37518
GSE38666::GSM947313	GSE38666	GSM947313	EOC	0.80084	0.629901	0.880176	1.17521	0.379939	0.588071	0.781184	0.496937	0.644055	1.08013
GSE52037::GSM1257880	GSE52037	GSM1257880	Normal	-0.41695	-0.0368806	-0.306107	-0.709455	-0.598985	-0.626681	-0.665296	0.255687	-0.787067	-0.601574
GSE52037::GSM1257881	GSE52037	GSM1257881	Normal	0.0149786	0.157468	-1.02394	-0.593888	-0.216956	-0.196444	0.352105	-0.455273	-0.764439	-0.573833
GSE52037::GSM1257882	GSE52037	GSM1257882	Normal	-0.0530158	-0.251504	-0.83605	-0.694045	-0.133685	-0.289464	0.17495	-0.456532	-0.486442	-0.746467
GSE52037::GSM1257883	GSE52037	GSM1257883	Normal	0.655299	-0.069808	0.2009	1.05599	1.22802	2.08507	0.793141	1.75383	1.19682	-0.180165
GSE52037::GSM1257884	GSE52037	GSM1257884	Normal	-0.0281571	-0.51937	-1.10782	-0.59647	0.139137	-0.18764	-0.752655	-0.779376	-0.877823	-0.859535
GSE52037::GSM1257885	GSE52037	GSM1257885	Normal	-0.306798	-0.280421	-1.00028	-1.306	-0.0741138	-0.376127	-1.27913	-0.842202	-0.893849	-0.683679
GSE52037::GSM1257886	GSE52037	GSM1257886	Normal	0.564923	0.138901	0.0705937	0.825895	0.889974	-0.181109	0.0398792	-0.0356802	0.366236	0.0600845
GSE52037::GSM1257887	GSE52037	GSM1257887	Normal	0.245303	0.267902	0.0564016	-0.361606	0.591792	-0.407449	0.298868	-0.32061	-0.787198	0.0687377
GSE52037::GSM1257888	GSE52037	GSM1257888	Normal	0.446332	0.21158	0.371639	0.22625	0.240453	-0.119511	0.872838	0.604265	0.171703	0.250045
GSE52037::GSM1257889	GSE52037	GSM1257889	Normal	0.209648	0.347422	0.700277	1.00392	0.518519	-0.135813	0.0128046	-0.0149826	0.689683	0.252
GSE52037::GSM1257890	GSE52037	GSM1257890	EOC	-0.926867	-0.616211	-0.605986	-0.097314	-0.602466	-0.157731	-0.765535	-0.932273	0.151577	-0.621946
GSE52037::GSM1257891	GSE52037	GSM1257891	EOC	1.22614	-0.364865	0.248631	-0.0643786	0.905603	0.171018	0.194396	0.135392	1.08182	0.107127
GSE52037::GSM1257892	GSE52037	GSM1257892	EOC	-0.285771	0.0416415	-0.664068	-0.551047	-0.408589	-0.622632	-0.390402	-0.0331596	-0.180068	-0.250321
GSE52037::GSM1257893	GSE52037	GSM1257893	EOC	0.364914	0.724077	0.724072	0.365413	0.0996824	0.0332817	0.30216	0.482021	1.15013	0.608622
GSE52037::GSM1257894	GSE52037	GSM1257894	EOC	-0.81225	-0.163374	0.445484	-0.111779	-1.21691	-0.27121	0.0294878	0.0481093	-0.0956062	0.536357
GSE52037::GSM1257895	GSE52037	GSM1257895	EOC	-0.632381	0.155538	0.800167	0.353044	-0.816749	0.643662	0.177051	0.450039	0.256868	0.792708
GSE52037::GSM1257896	GSE52037	GSM1257896	EOC	-0.209004	-0.153988	0.719469	0.262207	-0.836047	0.168265	0.242829	0.195207	-0.086406	0.530831
GSE52037::GSM1257897	GSE52037	GSM1257897	EOC	0.427845	0.0523972	0.311756	0.355942	0.948835	-0.0691793	-0.466995	-0.132243	-0.232018	0.186309
GSE52037::GSM1257898	GSE52037	GSM1257898	EOC	0.103259	0.313937	0.581423	0.391449	-0.14665	0.225097	0.59393	0.0260784	0.303626	0.378918
GSE52037::GSM1257899	GSE52037	GSM1257899	EOC	-0.587451	0.0455581	0.313432	0.245877	-0.510866	0.31459	0.235574	0.0517036	-0.177553	0.74578
